# Supplementary material for: Mechanistic elucidation of Juglanthraquinone C targeting breast Cancer: A network Pharmacology-based investigation
Source: Saudi J Biol Sci. 2023 Jun 15;30(7):103705. doi: 10.1016/j.sjbs.2023.103705 (PMC10329161; doi:10.1016/j.sjbs.2023.103705)
Supplement: Supplementary data 1 [file mmc1.xlsx]

## Sheet: Compund
Compound Name	IUPAC Name	Mol. Weight	Molecular Formula	Compound CID	Smiles	Target
Juglanthraquinone C	(1,5-dihydroxy-9,10- anthraquinone-3-carboxylic acid, JC) New compound					yes (reference paper)

## Sheet: SWISSPROT-TAREGT-PREDICTION
OFFICIAL_GENE_SYMBOL	Gene Name
AKAP13	A-kinase anchoring protein 13(AKAP13)
AREG	amphiregulin(AREG)
ARHGEF12	Rho guanine nucleotide exchange factor 12(ARHGEF12)
BMP2	bone morphogenetic protein 2(BMP2)
BMP6	bone morphogenetic protein 6(BMP6)
BMP7	bone morphogenetic protein 7(BMP7)
CDC42	cell division cycle 42(CDC42)
CDKN1A	cyclin dependent kinase inhibitor 1A(CDKN1A)
DUSP4	dual specificity phosphatase 4(DUSP4)
EFNA5	ephrin A5(EFNA5)
EIF2AK3	eukaryotic translation initiation factor 2 alpha kinase 3(EIF2AK3)
EPS15L1	epidermal growth factor receptor pathway substrate 15 like 1(EPS15L1)
EREG	epiregulin(EREG)
FKBP1A	FKBP prolyl isomerase 1A(FKBP1A)
FLNA	filamin A(FLNA)
FOS	Fos proto-oncogene, AP-1 transcription factor subunit(FOS)
GDF15	growth differentiation factor 15(GDF15)
HBEGF	heparin binding EGF like growth factor(HBEGF)
IGF1R	insulin like growth factor 1 receptor(IGF1R)
JUN	Jun proto-oncogene, AP-1 transcription factor subunit(JUN)
NAMPT	nicotinamide phosphoribosyltransferase(NAMPT)
NR4A1	nuclear receptor subfamily 4 group A member 1(NR4A1)
PDK4	pyruvate dehydrogenase kinase 4(PDK4)
PPP1R15A	protein phosphatase 1 regulatory subunit 15A(PPP1R15A)
RICTOR	RPTOR independent companion of MTOR complex 2(RICTOR)
RTN4	reticulon 4(RTN4)
SKIL	SKI like proto-oncogene(SKIL)
SMAD3	SMAD family member 3(SMAD3)
SQSTM1	sequestosome 1(SQSTM1)
TGIF1	TGFB induced factor homeobox 1(TGIF1)
TNRC6B	trinucleotide repeat containing adaptor 6B(TNRC6B)
TP53	tumor protein p53(TP53)
TRIO	trio Rho guanine nucleotide exchange factor(TRIO)
VEGFA	vascular endothelial growth factor A(VEGFA)

## Sheet: Breast Cancer GeneList
Gene stable ID	Gene description	Chromosome/scaffold name	Strand	Gene end (bp)	Gene start (bp)	Gene Symbol	UniProtKB/Swiss-Prot ID	Category	Gene Card ID	Relevance score	GeneCards Link
ENSG00000170776	A-kinase anchoring protein 13	15	1	85749358	85380571	AKAP13		Protein Coding	GC15P118052	17.8585	https://www.genecards.org/cgi-bin/carddisp.pl?gene=AKAP13
ENSG00000109321	amphiregulin	4	1	74455005	74445136	AREG	P15514	Protein Coding	GC04P074445	28.1165	https://www.genecards.org/cgi-bin/carddisp.pl?gene=AREG
ENSG00000196914	Rho guanine nucleotide exchange factor 12	11	1	120489937	120336413	ARHGEF12	Q9NZN5	Protein Coding	GC11P120336	4.27927	https://www.genecards.org/cgi-bin/carddisp.pl?gene=ARHGEF12
ENSG00000125845	bone morphogenetic protein 2	20	1	6780246	6767686	BMP2	P12643	Protein Coding	GC20P006767	24.783	https://www.genecards.org/cgi-bin/carddisp.pl?gene=BMP2
ENSG00000153162	bone morphogenetic protein 6	6	1	7881728	7726099	BMP6	P22004	Protein Coding	GC06P007726	28.7868	https://www.genecards.org/cgi-bin/carddisp.pl?gene=BMP6
ENSG00000101144	bone morphogenetic protein 7	20	-1	57266641	57168753	BMP7	P18075	Protein Coding	GC20M057168	17.8146	https://www.genecards.org/cgi-bin/carddisp.pl?gene=BMP7
ENSG00000070831	cell division cycle 42	1	1	22101360	22052627	CDC42	P60953	Protein Coding	GC01P022052	21.9504	https://www.genecards.org/cgi-bin/carddisp.pl?gene=CDC42
ENSG00000124762	cyclin dependent kinase inhibitor 1A	6	1	36687337	36676460	CDKN1A	P38936	Protein Coding	GC06P083850	48.9972	https://www.genecards.org/cgi-bin/carddisp.pl?gene=CDKN1A
ENSG00000120875	dual specificity phosphatase 4	8	-1	29350684	29333064	DUSP4	Q13115	Protein Coding	GC08M029334	4.10537	https://www.genecards.org/cgi-bin/carddisp.pl?gene=DUSP4
ENSG00000184349	ephrin A5	5	-1	107670937	107376894	EFNA5	P52803	Protein Coding	GC05M107376	2.94935	https://www.genecards.org/cgi-bin/carddisp.pl?gene=EFNA5
ENSG00000172071	eukaryotic translation initiation factor 2 alpha kinase 3	2	-1	88691518	88556741	EIF2AK3		Protein Coding	GC02M088556	6.30303	https://www.genecards.org/cgi-bin/carddisp.pl?gene=EIF2AK3
ENSG00000127527	epidermal growth factor receptor pathway substrate 15 like 1	19	-1	16472085	16355239	EPS15L1		Protein Coding	GC19M016333	1.11567	https://www.genecards.org/cgi-bin/carddisp.pl?gene=EPS15L1
ENSG00000196924	filamin A	X	-1	154374634	154348524	FLNA		Protein Coding	GC0XM154348	9.17803	https://www.genecards.org/cgi-bin/carddisp.pl?gene=FLNA
ENSG00000170345	Fos proto-oncogene, AP-1 transcription factor subunit	14	1	75282230	75278826	FOS	P01100	Protein Coding	GC14P075278	28.3842	https://www.genecards.org/cgi-bin/carddisp.pl?gene=FOS
ENSG00000130513	growth differentiation factor 15	19	1	18389176	18374731	GDF15		Protein Coding	GC19P066244	23.3717	https://www.genecards.org/cgi-bin/carddisp.pl?gene=GDF15
ENSG00000113070	heparin binding EGF like growth factor	5	-1	140346603	140332843	HBEGF	Q99075	Protein Coding	GC05M140332	22.7681	https://www.genecards.org/cgi-bin/carddisp.pl?gene=HBEGF
ENSG00000140443	insulin like growth factor 1 receptor	15	1	98964530	98648539	IGF1R	P08069	Protein Coding	GC15P098648	39.1388	https://www.genecards.org/cgi-bin/carddisp.pl?gene=IGF1R
ENSG00000177606	Jun proto-oncogene, AP-1 transcription factor subunit	1	-1	58784048	58776845	JUN	P05412	Protein Coding	GC01M058780	36.2503	https://www.genecards.org/cgi-bin/carddisp.pl?gene=JUN
ENSG00000105835	nicotinamide phosphoribosyltransferase	7	-1	106285966	106248298	NAMPT		Protein Coding	GC07M106248	11.2812	https://www.genecards.org/cgi-bin/carddisp.pl?gene=NAMPT
ENSG00000123358	nuclear receptor subfamily 4 group A member 1	12	1	52059507	52022832	NR4A1		Protein Coding	GC12P052022	6.27404	https://www.genecards.org/cgi-bin/carddisp.pl?gene=NR4A1
ENSG00000004799	pyruvate dehydrogenase kinase 4	7	-1	95596516	95583499	PDK4	Q16654	Protein Coding	GC07M095583	2.38448	https://www.genecards.org/cgi-bin/carddisp.pl?gene=PDK4
ENSG00000087074	protein phosphatase 1 regulatory subunit 15A	19	1	48876058	48872421	PPP1R15A	O75807	Protein Coding	GC19P048872	3.54426	https://www.genecards.org/cgi-bin/carddisp.pl?gene=PPP1R15A
ENSG00000164327	RPTOR independent companion of MTOR complex 2	5	-1	39074399	38937920	RICTOR	Q6R327	Protein Coding	GC05M038937	9.47411	https://www.genecards.org/cgi-bin/carddisp.pl?gene=RICTOR
ENSG00000115310	reticulon 4	2	-1	55112621	54972187	RTN4	Q9NQC3	Protein Coding	GC02M054934	3.59564	https://www.genecards.org/cgi-bin/carddisp.pl?gene=RTN4
ENSG00000136603	SKI like proto-oncogene	3	1	170396835	170357678	SKIL		Protein Coding	GC03P170357	3.73623	https://www.genecards.org/cgi-bin/carddisp.pl?gene=SKIL
ENSG00000166949	SMAD family member 3	15	1	67195173	67063763	SMAD3		Protein Coding	GC15P067063	33.7658	https://www.genecards.org/cgi-bin/carddisp.pl?gene=SMAD3
ENSG00000161011	sequestosome 1	5	1	179838078	179806398	SQSTM1		Protein Coding	GC05P179806	16.2224	https://www.genecards.org/cgi-bin/carddisp.pl?gene=SQSTM1
ENSG00000177426	TGFB induced factor homeobox 1	18	1	3459978	3411608	TGIF1		Protein Coding	GC18P003411	10.6166	https://www.genecards.org/cgi-bin/carddisp.pl?gene=TGIF1
ENSG00000100354	trinucleotide repeat containing adaptor 6B	22	1	40335808	40044817	TNRC6B		Protein Coding	GC22P040044	4.47854	https://www.genecards.org/cgi-bin/carddisp.pl?gene=TNRC6B
ENSG00000141510	tumor protein p53	17	-1	7687538	7661779	TP53		Protein Coding	GC17M007661	247.225	https://www.genecards.org/cgi-bin/carddisp.pl?gene=TP53
ENSG00000038382	trio Rho guanine nucleotide exchange factor	5	1	14532128	14143342	TRIO	O75962	Protein Coding	GC05P014143	3.00918	https://www.genecards.org/cgi-bin/carddisp.pl?gene=TRIO
ENSG00000101204	cholinergic receptor nicotinic alpha 4 subunit	20	-1	63378401	63343223	CHRNA4	P43681	Protein Coding	GC20M063343	2.51256	https://www.genecards.org/cgi-bin/carddisp.pl?gene=CHRNA4
ENSG00000080644	cholinergic receptor nicotinic alpha 3 subunit	15	-1	78621295	78593052	CHRNA3	P32297	Protein Coding	GC15M090421	10.88	https://www.genecards.org/cgi-bin/carddisp.pl?gene=CHRNA3
ENSG00000117971	cholinergic receptor nicotinic beta 4 subunit	15	-1	78727754	78624111	CHRNB4	P30926	Protein Coding	GC15M078624	6.23798	https://www.genecards.org/cgi-bin/carddisp.pl?gene=CHRNB4
ENSG00000113327	gamma-aminobutyric acid type A receptor subunit gamma2	5	1	162162977	162000057	GABRG2		Protein Coding	GC05P162000	2.10458	https://www.genecards.org/cgi-bin/carddisp.pl?gene=GABRG2
ENSG00000149554	checkpoint kinase 1	11	1	125676255	125625163	CHEK1		Protein Coding	GC11P125625	31.2379	https://www.genecards.org/cgi-bin/carddisp.pl?gene=CHEK1
ENSG00000117594	hydroxysteroid 11-beta dehydrogenase 1	1	1	209734949	209686178	HSD11B1		Protein Coding	GC01P209686	5.62721	https://www.genecards.org/cgi-bin/carddisp.pl?gene=HSD11B1
ENSG00000096968	Janus kinase 2	9	1	5129948	4984390	JAK2		Protein Coding	GC09P004985	37.3042	https://www.genecards.org/cgi-bin/carddisp.pl?gene=JAK2
ENSG00000112541	phosphodiesterase 10A	6	-1	165988117	165327287	PDE10A		Protein Coding	GC06M165327	1.26524	https://www.genecards.org/cgi-bin/carddisp.pl?gene=PDE10A
ENSG00000137193	Pim-1 proto-oncogene, serine/threonine kinase	6	1	37175428	37170152	PIM1	P11309	Protein Coding	GC06P083862	10.1326	https://www.genecards.org/cgi-bin/carddisp.pl?gene=PIM1
ENSG00000114200	butyrylcholinesterase	3	-1	165837462	165772904	BCHE	P06276	Protein Coding	GC03M165772	3.97768	https://www.genecards.org/cgi-bin/carddisp.pl?gene=BCHE
ENSG00000160791	C-C motif chemokine receptor 5	3	1	46376206	46370946	CCR5	P51681	Protein Coding	GC03P046776	10.8695	https://www.genecards.org/cgi-bin/carddisp.pl?gene=CCR5
ENSG00000109861	cathepsin C	11	-1	88359684	88265069	CTSC		Protein Coding	GC11M090619	3.12226	https://www.genecards.org/cgi-bin/carddisp.pl?gene=CTSC
ENSG00000149295	dopamine receptor D2	11	-1	113475691	113409605	DRD2	P14416	Protein Coding	GC11M113409	6.21336	https://www.genecards.org/cgi-bin/carddisp.pl?gene=DRD2
ENSG00000151577	dopamine receptor D3	3	-1	114199407	114127580	DRD3	P35462	Protein Coding	GC03M114128	4.11298	https://www.genecards.org/cgi-bin/carddisp.pl?gene=DRD3
ENSG00000069696	dopamine receptor D4	11	1	640706	637269	DRD4	P21917	Protein Coding	GC11P001768	2.99467	https://www.genecards.org/cgi-bin/carddisp.pl?gene=DRD4
ENSG00000186297	gamma-aminobutyric acid type A receptor subunit alpha5	15	1	26949208	26866911	GABRA5	P31644	Protein Coding	GC15P026866	0.864212	https://www.genecards.org/cgi-bin/carddisp.pl?gene=GABRA5
ENSG00000113749	histamine receptor H2	5	1	175710756	175658030	HRH2	P25021	Protein Coding	GC05P175659	5.46745	https://www.genecards.org/cgi-bin/carddisp.pl?gene=HRH2
ENSG00000102468	5-hydroxytryptamine receptor 2A	13	-1	46897076	46831546	HTR2A	P28223	Protein Coding	GC13M046831	6.73395	https://www.genecards.org/cgi-bin/carddisp.pl?gene=HTR2A
ENSG00000162434	Janus kinase 1	1	-1	65067754	64833229	JAK1	P23458	Protein Coding	GC01M064833	24.184	https://www.genecards.org/cgi-bin/carddisp.pl?gene=JAK1
ENSG00000189221	monoamine oxidase A	X	1	43746817	43654907	MAOA	P21397	Protein Coding	GC0XP043654	5.51672	https://www.genecards.org/cgi-bin/carddisp.pl?gene=MAOA
ENSG00000069535	monoamine oxidase B	X	-1	43882450	43766610	MAOB	P27338	Protein Coding	GC0XM043766	3.16356	https://www.genecards.org/cgi-bin/carddisp.pl?gene=MAOB
ENSG00000005381	myeloperoxidase	17	-1	58280935	58269855	MPO	P05164	Protein Coding	GC17M058269	13.503	https://www.genecards.org/cgi-bin/carddisp.pl?gene=MPO
ENSG00000124588	N-ribosyldihydronicotinamide:quinone reductase 2	6	1	3019755	2987987	NQO2		Protein Coding	GC06P003246	66.1654	https://www.genecards.org/cgi-bin/carddisp.pl?gene=NQO2
ENSG00000197635	dipeptidyl peptidase 4	2	-1	162074394	161992245	DPP4		Protein Coding	GC02M161992	11.436	https://www.genecards.org/cgi-bin/carddisp.pl?gene=DPP4
ENSG00000105639	Janus kinase 3	19	-1	17848071	17824780	JAK3	P52333	Protein Coding	GC19M017824	10.394	https://www.genecards.org/cgi-bin/carddisp.pl?gene=JAK3
ENSG00000055118	potassium voltage-gated channel subfamily H member 2	7	-1	150978321	150944961	KCNH2	Q12809	Protein Coding	GC07M150944	5.00277	https://www.genecards.org/cgi-bin/carddisp.pl?gene=KCNH2
ENSG00000282608	adenosine A3 receptor	1	-1	111503633	111499429	ADORA3	P0DMS8	Protein Coding	GC01M111499	3.38076	https://www.genecards.org/cgi-bin/carddisp.pl?gene=ADORA3
ENSG00000120907	adrenoceptor alpha 1A	8	-1	26867278	26748150	ADRA1A	P35348	Protein Coding	GC08M026747	4.30318	https://www.genecards.org/cgi-bin/carddisp.pl?gene=ADRA1A
ENSG00000170214	adrenoceptor alpha 1B	5	1	159973012	159865080	ADRA1B		Protein Coding	GC05P159867	3.34268	https://www.genecards.org/cgi-bin/carddisp.pl?gene=ADRA1B
ENSG00000150594	adrenoceptor alpha 2A	10	1	111080907	111077029	ADRA2A	P08913	Protein Coding	GC10P111077	1.99491	https://www.genecards.org/cgi-bin/carddisp.pl?gene=ADRA2A
ENSG00000274286	adrenoceptor alpha 2B	2	-1	96116571	96112876	ADRA2B	P18089	Protein Coding	GC02M096112	0.723901	https://www.genecards.org/cgi-bin/carddisp.pl?gene=ADRA2B
ENSG00000184160	adrenoceptor alpha 2C	4	1	3768526	3766348	ADRA2C		Protein Coding	GC04P003766	1.80797	https://www.genecards.org/cgi-bin/carddisp.pl?gene=ADRA2C
ENSG00000142208	AKT serine/threonine kinase 1	14	-1	104795751	104769349	AKT1	P31749	Protein Coding	GC14M104769	140.042	https://www.genecards.org/cgi-bin/carddisp.pl?gene=AKT1
ENSG00000010671	Bruton tyrosine kinase	X	-1	101390796	101349338	BTK		Protein Coding	GC0XM101349	19.3274	https://www.genecards.org/cgi-bin/carddisp.pl?gene=BTK
ENSG00000145349	calcium/calmodulin dependent protein kinase II delta	4	-1	113761927	113418054	CAMK2D		Protein Coding	GC04M113418	2.79814	https://www.genecards.org/cgi-bin/carddisp.pl?gene=CAMK2D
ENSG00000138435	cholinergic receptor nicotinic alpha 1 subunit	2	-1	174787935	174747592	CHRNA1	P02708	Protein Coding	GC02M174747	2.64688	https://www.genecards.org/cgi-bin/carddisp.pl?gene=CHRNA1
ENSG00000169684	cholinergic receptor nicotinic alpha 5 subunit	15	1	78595269	78565520	CHRNA5	P30532	Protein Coding	GC15P078565	11.262	https://www.genecards.org/cgi-bin/carddisp.pl?gene=CHRNA5
ENSG00000135902	cholinergic receptor nicotinic delta subunit	2	1	232536667	232525993	CHRND		Protein Coding	GC02P232525	2.76873	https://www.genecards.org/cgi-bin/carddisp.pl?gene=CHRND
ENSG00000196811	cholinergic receptor nicotinic gamma subunit	2	1	232548115	232539692	CHRNG	P07510	Protein Coding	GC02P232539	3.29491	https://www.genecards.org/cgi-bin/carddisp.pl?gene=CHRNG
ENSG00000165841	cytochrome P450 family 2 subfamily C member 19	10	1	94855547	94762681	CYP2C19		Protein Coding	GC10P094762	10.6865	https://www.genecards.org/cgi-bin/carddisp.pl?gene=CYP2C19
ENSG00000100197	cytochrome P450 family 2 subfamily D member 6	22	-1	42130865	42126499	CYP2D6		Protein Coding	GC22M042126	27.0476	https://www.genecards.org/cgi-bin/carddisp.pl?gene=CYP2D6
ENSG00000074603	dipeptidyl peptidase 8	15	-1	65517704	65442463	DPP8	Q6V1X1	Protein Coding	GC15M065442	1.19277	https://www.genecards.org/cgi-bin/carddisp.pl?gene=DPP8
ENSG00000142002	dipeptidyl peptidase 9	19	-1	4724673	4675224	DPP9	Q86TI2	Protein Coding	GC19M004675	5.39849	https://www.genecards.org/cgi-bin/carddisp.pl?gene=DPP9
ENSG00000184845	dopamine receptor D1	5	-1	175444182	175440036	DRD1	P21728	Protein Coding	GC05M175440	3.47941	https://www.genecards.org/cgi-bin/carddisp.pl?gene=DRD1
ENSG00000169676	dopamine receptor D5	4	1	9784009	9781634	DRD5	P21918	Protein Coding	GC04P009783	2.46766	https://www.genecards.org/cgi-bin/carddisp.pl?gene=DRD5
ENSG00000146648	epidermal growth factor receptor	7	1	55211628	55019017	EGFR	P00533	Protein Coding	GC07P055019	135.573	https://www.genecards.org/cgi-bin/carddisp.pl?gene=EGFR
ENSG00000197561	elastase, neutrophil expressed	19	1	856247	851014	ELANE	P08246	Protein Coding	GC19P002810	8.70916	https://www.genecards.org/cgi-bin/carddisp.pl?gene=ELANE
ENSG00000078098	fibroblast activation protein alpha	2	-1	162245151	162170684	FAP		Protein Coding	GC02M162170	14.055	https://www.genecards.org/cgi-bin/carddisp.pl?gene=FAP
ENSG00000168522	farnesyltransferase, CAAX box, alpha	8	1	43085788	43034194	FNTA		Protein Coding	GC08P043034	1.2219	https://www.genecards.org/cgi-bin/carddisp.pl?gene=FNTA
ENSG00000257365	farnesyltransferase, CAAX box, beta	14	1	65062652	64986895	FNTB	P49356	Protein Coding	GC14P064986	0.841767	https://www.genecards.org/cgi-bin/carddisp.pl?gene=FNTB
ENSG00000196639	histamine receptor H1	3	1	11263557	11137093	HRH1	P35367	Protein Coding	GC03P012473	2.79341	https://www.genecards.org/cgi-bin/carddisp.pl?gene=HRH1
ENSG00000101180	histamine receptor H3	20	-1	62220278	62214960	HRH3	Q9Y5N1	Protein Coding	GC20M062214	2.05595	https://www.genecards.org/cgi-bin/carddisp.pl?gene=HRH3
ENSG00000134489	histamine receptor H4	18	1	24479961	24460637	HRH4	Q9H3N8	Protein Coding	GC18P024460	2.79464	https://www.genecards.org/cgi-bin/carddisp.pl?gene=HRH4
ENSG00000166598	heat shock protein 90 beta family member 1	12	1	103953931	103930107	HSP90B1		Protein Coding	GC12P103930	9.33104	https://www.genecards.org/cgi-bin/carddisp.pl?gene=HSP90B1
ENSG00000178394	5-hydroxytryptamine receptor 1A	5	-1	63962507	63957874	HTR1A	P08908	Protein Coding	GC05M063960	2.57602	https://www.genecards.org/cgi-bin/carddisp.pl?gene=HTR1A
ENSG00000135312	5-hydroxytryptamine receptor 1B	6	-1	77463491	77460924	HTR1B	P28222	Protein Coding	GC06M077478	2.66321	https://www.genecards.org/cgi-bin/carddisp.pl?gene=HTR1B
ENSG00000166736	5-hydroxytryptamine receptor 3A	11	1	113990313	113975075	HTR3A	P46098	Protein Coding	GC11P113974	4.94868	https://www.genecards.org/cgi-bin/carddisp.pl?gene=HTR3A
ENSG00000158748	5-hydroxytryptamine receptor 6	1	1	19680966	19664875	HTR6	P50406	Protein Coding	GC01P019666	1.03108	https://www.genecards.org/cgi-bin/carddisp.pl?gene=HTR6
ENSG00000148680	5-hydroxytryptamine receptor 7	10	-1	90858039	90740823	HTR7	P34969	Protein Coding	GC10M090740	0.974752	https://www.genecards.org/cgi-bin/carddisp.pl?gene=HTR7
ENSG00000197386	huntingtin	4	1	3243957	3041363	HTT		Protein Coding	GC04P003041	5.03001	https://www.genecards.org/cgi-bin/carddisp.pl?gene=HTT
ENSG00000198001	interleukin 1 receptor associated kinase 4	12	1	43798307	43758944	IRAK4	Q9NWZ3	Protein Coding	GC12P043758	2.40844	https://www.genecards.org/cgi-bin/carddisp.pl?gene=IRAK4
ENSG00000156113	potassium calcium-activated channel subfamily M alpha 1	10	-1	77638369	76869601	KCNMA1		Protein Coding	GC10M076869	3.72449	https://www.genecards.org/cgi-bin/carddisp.pl?gene=KCNMA1
ENSG00000004487	lysine demethylase 1A	1	1	23083689	23019443	KDM1A		Protein Coding	GC01P023019	14.6109	https://www.genecards.org/cgi-bin/carddisp.pl?gene=KDM1A
ENSG00000185513	L3MBTL histone methyl-lysine binding protein 1	20	1	43550954	43489442	L3MBTL1		Protein Coding	GC20P043572	3.31319	https://www.genecards.org/cgi-bin/carddisp.pl?gene=L3MBTL1
ENSG00000198945	L3MBTL histone methyl-lysine binding protein 3	6	1	130141449	130013699	L3MBTL3		Protein Coding	GC06P130013	2.2303	https://www.genecards.org/cgi-bin/carddisp.pl?gene=L3MBTL3
ENSG00000079435	lipase E, hormone sensitive type	19	-1	42427388	42401514	LIPE	Q05469	Protein Coding	GC19M042401	3.78503	https://www.genecards.org/cgi-bin/carddisp.pl?gene=LIPE
ENSG00000099810	methylthioadenosine phosphorylase	9	1	21937651	21802636	MTAP	Q13126	Protein Coding	GC09P021792	14.273	https://www.genecards.org/cgi-bin/carddisp.pl?gene=MTAP
ENSG00000089250	nitric oxide synthase 1	12	-1	117452170	117208142	NOS1	P29475	Protein Coding	GC12M117208	4.51971	https://www.genecards.org/cgi-bin/carddisp.pl?gene=NOS1
ENSG00000007171	nitric oxide synthase 2	17	-1	27800529	27756766	NOS2	P35228	Protein Coding	GC17M027756	24.5975	https://www.genecards.org/cgi-bin/carddisp.pl?gene=NOS2
ENSG00000164867	nitric oxide synthase 3	7	1	151014588	150991017	NOS3	P29474	Protein Coding	GC07P150990	14.5714	https://www.genecards.org/cgi-bin/carddisp.pl?gene=NOS3
ENSG00000126368	nuclear receptor subfamily 1 group D member 1	17	-1	40100589	40092793	NR1D1	P20393	Protein Coding	GC17M040092	2.13134	https://www.genecards.org/cgi-bin/carddisp.pl?gene=NR1D1
ENSG00000116329	opioid receptor delta 1	1	1	28871267	28812170	OPRD1	P41143	Protein Coding	GC01P028812	2.45077	https://www.genecards.org/cgi-bin/carddisp.pl?gene=OPRD1
ENSG00000082556	opioid receptor kappa 1	8	-1	53251637	53225724	OPRK1	P41145	Protein Coding	GC08M053227	1.51449	https://www.genecards.org/cgi-bin/carddisp.pl?gene=OPRK1
ENSG00000125510	opioid related nociceptin receptor 1	20	1	64100643	64080082	OPRL1	P41146	Protein Coding	GC20P064080	1.58688	https://www.genecards.org/cgi-bin/carddisp.pl?gene=OPRL1
ENSG00000112038	opioid receptor mu 1	6	1	154246867	154010496	OPRM1		Protein Coding	GC06P154075	5.94483	https://www.genecards.org/cgi-bin/carddisp.pl?gene=OPRM1
ENSG00000143799	poly(ADP-ribose) polymerase 1	1	-1	226408154	226360210	PARP1	P09874	Protein Coding	GC01M226360	37.486	https://www.genecards.org/cgi-bin/carddisp.pl?gene=PARP1
ENSG00000113231	phosphodiesterase 8B	5	1	77428256	77210449	PDE8B		Protein Coding	GC05P077180	7.11374	https://www.genecards.org/cgi-bin/carddisp.pl?gene=PDE8B
ENSG00000082175	progesterone receptor	11	-1	101129813	101029624	PGR	P06401	Protein Coding	GC11M101030	54.5517	https://www.genecards.org/cgi-bin/carddisp.pl?gene=PGR
ENSG00000178209	plectin	8	-1	143976734	143915153	PLEC	Q15149	Protein Coding	GC08M144188	5.24213	https://www.genecards.org/cgi-bin/carddisp.pl?gene=PLEC
ENSG00000085377	prolyl endopeptidase	6	-1	105454062	105273218	PREP	P48147	Protein Coding	GC06M105277	2.33323	https://www.genecards.org/cgi-bin/carddisp.pl?gene=PREP
ENSG00000169398	protein tyrosine kinase 2	8	-1	141002216	140657900	PTK2	Q05397	Protein Coding	GC08M140657	31.2783	https://www.genecards.org/cgi-bin/carddisp.pl?gene=PTK2
ENSG00000165731	ret proto-oncogene	10	1	43130351	43077064	RET		Protein Coding	GC10P043182	110.497	https://www.genecards.org/cgi-bin/carddisp.pl?gene=RET
ENSG00000067900	Rho associated coiled-coil containing protein kinase 1	18	-1	21111813	20946906	ROCK1	Q13464	Protein Coding	GC18M020946	19.494	https://www.genecards.org/cgi-bin/carddisp.pl?gene=ROCK1
ENSG00000134318	Rho associated coiled-coil containing protein kinase 2	2	-1	11348330	11179759	ROCK2	O75116	Protein Coding	GC02M011309	15.6356	https://www.genecards.org/cgi-bin/carddisp.pl?gene=ROCK2
ENSG00000147955	sigma non-opioid intracellular receptor 1	9	-1	34637844	34634722	SIGMAR1		Protein Coding	GC09M034634	2.39336	https://www.genecards.org/cgi-bin/carddisp.pl?gene=SIGMAR1
ENSG00000103546	solute carrier family 6 member 2	16	1	55707645	55655988	SLC6A2	P23975	Protein Coding	GC16P055656	4.53452	https://www.genecards.org/cgi-bin/carddisp.pl?gene=SLC6A2
ENSG00000107854	tankyrase 2	10	1	91865475	91798426	TNKS2	Q9H2K2	Protein Coding	GC10P091798	4.49788	https://www.genecards.org/cgi-bin/carddisp.pl?gene=TNKS2
ENSG00000126602	TNF receptor associated protein 1	16	-1	3717553	3651639	TRAP1		Protein Coding	GC16M007296	3.72666	https://www.genecards.org/cgi-bin/carddisp.pl?gene=TRAP1
ENSG00000105397	tyrosine kinase 2	19	-1	10380572	10350529	TYK2		Protein Coding	GC19M010350	6.34065	https://www.genecards.org/cgi-bin/carddisp.pl?gene=TYK2
ENSG00000181408	urotensin 2 receptor	17	1	82377458	82371765	UTS2R	Q9UKP6	Protein Coding	GC17P082374	3.11012	https://www.genecards.org/cgi-bin/carddisp.pl?gene=UTS2R
ENSG00000176884	glutamate ionotropic receptor NMDA type subunit 1	9	1	137168756	137139154	GRIN1	Q05586	Protein Coding	GC09P137138	2.44361	https://www.genecards.org/cgi-bin/carddisp.pl?gene=GRIN1
ENSG00000087586	aurora kinase A	20	-1	56392337	56369389	AURKA	O14965	Protein Coding	GC20M056370	55.3118	https://www.genecards.org/cgi-bin/carddisp.pl?gene=AURKA
ENSG00000074410	carbonic anhydrase 12	15	-1	63381846	63321378	CA12	O43570	Protein Coding	GC15M063321	4.9735	https://www.genecards.org/cgi-bin/carddisp.pl?gene=CA12
ENSG00000104267	carbonic anhydrase 2	8	1	85481493	85463968	CA2	P00918	Protein Coding	GC08P085463	15.5774	https://www.genecards.org/cgi-bin/carddisp.pl?gene=CA2
ENSG00000107159	carbonic anhydrase 9	9	1	35681159	35673928	CA9	Q16790	Protein Coding	GC09P035673	24.8702	https://www.genecards.org/cgi-bin/carddisp.pl?gene=CA9
ENSG00000163823	C-C motif chemokine receptor 1	3	-1	46208313	46201711	CCR1	P32246	Protein Coding	GC03M046218	5.5334	https://www.genecards.org/cgi-bin/carddisp.pl?gene=CCR1
ENSG00000118432	cannabinoid receptor 1	6	-1	88166347	88139864	CNR1		Protein Coding	GC06M088139	5.44398	https://www.genecards.org/cgi-bin/carddisp.pl?gene=CNR1
ENSG00000137869	cytochrome P450 family 19 subfamily A member 1	15	-1	51338601	51208057	CYP19A1	P11511	Protein Coding	GC15M051208	54.1786	https://www.genecards.org/cgi-bin/carddisp.pl?gene=CYP19A1
ENSG00000120915	epoxide hydrolase 2	8	1	27545564	27490781	EPHX2	P34913	Protein Coding	GC08P027490	3.14754	https://www.genecards.org/cgi-bin/carddisp.pl?gene=EPHX2
ENSG00000140009	estrogen receptor 2	14	-1	64338112	64084232	ESR2		Protein Coding	GC14M064084	48.8205	https://www.genecards.org/cgi-bin/carddisp.pl?gene=ESR2
ENSG00000168959	glutamate metabotropic receptor 5	11	-1	89065982	88504576	GRM5	P41594	Protein Coding	GC11M088504	2.3952	https://www.genecards.org/cgi-bin/carddisp.pl?gene=GRM5
ENSG00000128052	kinase insert domain receptor	4	-1	55125595	55078481	KDR	P35968	Protein Coding	GC04M055078	34.1128	https://www.genecards.org/cgi-bin/carddisp.pl?gene=KDR
ENSG00000162736	nicastrin	1	1	160358952	160343316	NCSTN		Protein Coding	GC01P160343	4.40757	https://www.genecards.org/cgi-bin/carddisp.pl?gene=NCSTN
ENSG00000102096	Pim-2 proto-oncogene, serine/threonine kinase	X	-1	48919024	48913182	PIM2	Q9P1W9	Protein Coding	GC0XM048913	4.92916	https://www.genecards.org/cgi-bin/carddisp.pl?gene=PIM2
ENSG00000080815	presenilin 1	14	1	73223691	73136418	PSEN1		Protein Coding	GC14P073136	5.43967	https://www.genecards.org/cgi-bin/carddisp.pl?gene=PSEN1
ENSG00000143801	presenilin 2	1	1	226927726	226870184	PSEN2	P49810	Protein Coding	GC01P226870	18.9205	https://www.genecards.org/cgi-bin/carddisp.pl?gene=PSEN2
ENSG00000205155	presenilin enhancer, gamma-secretase subunit	19	1	35747519	35745600	PSENEN		Protein Coding	GC19P066549	3.81734	https://www.genecards.org/cgi-bin/carddisp.pl?gene=PSENEN
ENSG00000073756	prostaglandin-endoperoxide synthase 2	1	-1	186680922	186671791	PTGS2	P35354	Protein Coding	GC01M186640	42.0406	https://www.genecards.org/cgi-bin/carddisp.pl?gene=PTGS2
ENSG00000170989	sphingosine-1-phosphate receptor 1	1	1	101243713	101236865	S1PR1		Protein Coding	GC01P101236	3.54554	https://www.genecards.org/cgi-bin/carddisp.pl?gene=S1PR1
ENSG00000103222	ATP binding cassette subfamily C member 1	16	1	16143257	15949138	ABCC1	P33527	Protein Coding	GC16P015949	31.8283	https://www.genecards.org/cgi-bin/carddisp.pl?gene=ABCC1
ENSG00000087085	acetylcholinesterase (Cartwright blood group)	7	-1	100896974	100889994	ACHE	P22303	Protein Coding	GC07M100889	7.89666	https://www.genecards.org/cgi-bin/carddisp.pl?gene=ACHE
ENSG00000151694	ADAM metallopeptidase domain 17	2	-1	9556732	9488486	ADAM17	P78536	Protein Coding	GC02M009488	9.83974	https://www.genecards.org/cgi-bin/carddisp.pl?gene=ADAM17
ENSG00000111275	aldehyde dehydrogenase 2 family member	12	1	111817532	111766887	ALDH2	P05091	Protein Coding	GC12P111766	16.9983	https://www.genecards.org/cgi-bin/carddisp.pl?gene=ALDH2
ENSG00000162551	alkaline phosphatase, biomineralization associated	1	1	21578410	21509397	ALPL	P05186	Protein Coding	GC01P021508	5.28258	https://www.genecards.org/cgi-bin/carddisp.pl?gene=ALPL
ENSG00000169083	androgen receptor	X	1	67730619	67544021	AR	P10275	Protein Coding	GC0XP067544	87.1515	https://www.genecards.org/cgi-bin/carddisp.pl?gene=AR
ENSG00000140379	BCL2 related protein A1	15	-1	79971196	79960892	BCL2A1	Q16548	Protein Coding	GC15M090460	4.35066	https://www.genecards.org/cgi-bin/carddisp.pl?gene=BCL2A1
ENSG00000110092	cyclin D1	11	1	69654474	69641156	CCND1	P24385	Protein Coding	GC11P069641	81.4205	https://www.genecards.org/cgi-bin/carddisp.pl?gene=CCND1
ENSG00000105173	cyclin E1	19	1	29824312	29811991	CCNE1	P24864	Protein Coding	GC19P029811	29.0723	https://www.genecards.org/cgi-bin/carddisp.pl?gene=CCNE1
ENSG00000175305	cyclin E2	8	-1	94896678	94879770	CCNE2	O96020	Protein Coding	GC08M094879	18.7997	https://www.genecards.org/cgi-bin/carddisp.pl?gene=CCNE2
ENSG00000183813	C-C motif chemokine receptor 4	3	1	32956349	32951644	CCR4	P51679	Protein Coding	GC03P032951	4.98058	https://www.genecards.org/cgi-bin/carddisp.pl?gene=CCR4
ENSG00000123374	cyclin dependent kinase 2	12	1	55972789	55966781	CDK2		Protein Coding	GC12P055966	32.1358	https://www.genecards.org/cgi-bin/carddisp.pl?gene=CDK2
ENSG00000135446	cyclin dependent kinase 4	12	-1	57756013	57747727	CDK4	P11802	Protein Coding	GC12M057743	60.3547	https://www.genecards.org/cgi-bin/carddisp.pl?gene=CDK4
ENSG00000170835	carboxyl ester lipase	9	1	133071861	133061981	CEL	P19835	Protein Coding	GC09P133061	2.85527	https://www.genecards.org/cgi-bin/carddisp.pl?gene=CEL
ENSG00000133019	cholinergic receptor muscarinic 3	1	1	239915452	239386565	CHRM3	P20309	Protein Coding	GC01P239386	3.19034	https://www.genecards.org/cgi-bin/carddisp.pl?gene=CHRM3
ENSG00000213341	component of inhibitor of nuclear factor kappa B kinase complex	10	-1	100229596	100188300	CHUK	O15111	Protein Coding	GC10M100188	20.8857	https://www.genecards.org/cgi-bin/carddisp.pl?gene=CHUK
ENSG00000101266	casein kinase 2 alpha 1	20	-1	543835	472498	CSNK2A1	P68400	Protein Coding	GC20M000472	20.8599	https://www.genecards.org/cgi-bin/carddisp.pl?gene=CSNK2A1
ENSG00000164733	cathepsin B	8	-1	11869533	11842524	CTSB		Protein Coding	GC08M011842	25.2381	https://www.genecards.org/cgi-bin/carddisp.pl?gene=CTSB
ENSG00000143387	cathepsin K	1	-1	150809577	150794880	CTSK		Protein Coding	GC01M152112	10.8642	https://www.genecards.org/cgi-bin/carddisp.pl?gene=CTSK
ENSG00000135047	cathepsin L	9	1	87731469	87724051	CTSL	P07711	Protein Coding	GC09P087725	9.51201	https://www.genecards.org/cgi-bin/carddisp.pl?gene=CTSL
ENSG00000163131	cathepsin S	1	-1	150765957	150730079	CTSS	P25774	Protein Coding	GC01M150730	3.09205	https://www.genecards.org/cgi-bin/carddisp.pl?gene=CTSS
ENSG00000160882	cytochrome P450 family 11 subfamily B member 1	8	-1	142879846	142872356	CYP11B1	P15538	Protein Coding	GC08M142872	8.65689	https://www.genecards.org/cgi-bin/carddisp.pl?gene=CYP11B1
ENSG00000179142	cytochrome P450 family 11 subfamily B member 2	8	-1	142917843	142910559	CYP11B2	P19099	Protein Coding	GC08M142910	5.99978	https://www.genecards.org/cgi-bin/carddisp.pl?gene=CYP11B2
ENSG00000117480	fatty acid amide hydrolase	1	1	46413848	46394317	FAAH	O00519	Protein Coding	GC01P046394	4.48945	https://www.genecards.org/cgi-bin/carddisp.pl?gene=FAAH
ENSG00000151834	gamma-aminobutyric acid type A receptor subunit alpha2	4	-1	46475230	46243548	GABRA2	P47869	Protein Coding	GC04M046243	3.39009	https://www.genecards.org/cgi-bin/carddisp.pl?gene=GABRA2
ENSG00000011677	gamma-aminobutyric acid type A receptor subunit alpha3	X	-1	152451315	152166234	GABRA3	P34903	Protein Coding	GC0XM152166	2.63593	https://www.genecards.org/cgi-bin/carddisp.pl?gene=GABRA3
ENSG00000152578	glutamate ionotropic receptor AMPA type subunit 4	11	1	105982092	105609994	GRIA4		Protein Coding	GC11P105609	1.72079	https://www.genecards.org/cgi-bin/carddisp.pl?gene=GRIA4
ENSG00000183454	glutamate ionotropic receptor NMDA type subunit 2A	16	-1	10182928	9753404	GRIN2A	Q12879	Protein Coding	GC16M009753	5.10027	https://www.genecards.org/cgi-bin/carddisp.pl?gene=GRIN2A
ENSG00000273079	glutamate ionotropic receptor NMDA type subunit 2B	12	-1	13982002	13437942	GRIN2B		Protein Coding	GC12M013437	6.2001	https://www.genecards.org/cgi-bin/carddisp.pl?gene=GRIN2B
ENSG00000176387	hydroxysteroid 11-beta dehydrogenase 2	16	1	67437553	67430652	HSD11B2	P80365	Protein Coding	GC16P067433	5.47468	https://www.genecards.org/cgi-bin/carddisp.pl?gene=HSD11B2
ENSG00000147246	5-hydroxytryptamine receptor 2C	X	1	114910061	114584078	HTR2C	P28335	Protein Coding	GC0XP114584	1.76982	https://www.genecards.org/cgi-bin/carddisp.pl?gene=HTR2C
ENSG00000131203	indoleamine 2,3-dioxygenase 1	8	1	39928790	39902275	IDO1		Protein Coding	GC08P039891	18.0478	https://www.genecards.org/cgi-bin/carddisp.pl?gene=IDO1
ENSG00000106683	LIM domain kinase 1	7	1	74122525	74082933	LIMK1		Protein Coding	GC07P074082	17.6847	https://www.genecards.org/cgi-bin/carddisp.pl?gene=LIMK1
ENSG00000105976	MET proto-oncogene, receptor tyrosine kinase	7	1	116798377	116672196	MET	P08581	Protein Coding	GC07P116672	85.322	https://www.genecards.org/cgi-bin/carddisp.pl?gene=MET
ENSG00000074416	monoglyceride lipase	3	-1	128052190	127689062	MGLL	Q99685	Protein Coding	GC03M127689	3.90279	https://www.genecards.org/cgi-bin/carddisp.pl?gene=MGLL
ENSG00000196611	matrix metallopeptidase 1	11	-1	102798160	102789401	MMP1	P03956	Protein Coding	GC11M102810	32.3926	https://www.genecards.org/cgi-bin/carddisp.pl?gene=MMP1
ENSG00000137745	matrix metallopeptidase 13	11	-1	102955732	102942995	MMP13	P45452	Protein Coding	GC11M102942	22.4682	https://www.genecards.org/cgi-bin/carddisp.pl?gene=MMP13
ENSG00000149968	matrix metallopeptidase 3	11	-1	102843609	102835801	MMP3	P08254	Protein Coding	GC11M102835	23.7323	https://www.genecards.org/cgi-bin/carddisp.pl?gene=MMP3
ENSG00000118113	matrix metallopeptidase 8	11	-1	102727050	102711796	MMP8	P22894	Protein Coding	GC11M102617	6.45807	https://www.genecards.org/cgi-bin/carddisp.pl?gene=MMP8
ENSG00000065534	myosin light chain kinase	3	-1	123884332	123610049	MYLK		Protein Coding	GC03M123610	18.9106	https://www.genecards.org/cgi-bin/carddisp.pl?gene=MYLK
ENSG00000180914	oxytocin receptor	3	-1	8769628	8750381	OXTR	P30559	Protein Coding	GC03M008767	5.62562	https://www.genecards.org/cgi-bin/carddisp.pl?gene=OXTR
ENSG00000089041	purinergic receptor P2X 7	12	1	121188032	121132819	P2RX7		Protein Coding	GC12P126220	9.64613	https://www.genecards.org/cgi-bin/carddisp.pl?gene=P2RX7
ENSG00000169860	purinergic receptor P2Y1	3	1	152841439	152835131	P2RY1	P47900	Protein Coding	GC03P152835	1.8857	https://www.genecards.org/cgi-bin/carddisp.pl?gene=P2RY1
ENSG00000166908	phosphatidylinositol-5-phosphate 4-kinase type 2 gamma	12	1	57603418	57591174	PIP4K2C	Q8TBX8	Protein Coding	GC12P057591	0.65737	https://www.genecards.org/cgi-bin/carddisp.pl?gene=PIP4K2C
ENSG00000184381	phospholipase A2 group VI	22	-1	38214778	38111495	PLA2G6	O60733	Protein Coding	GC22M058815	5.08	https://www.genecards.org/cgi-bin/carddisp.pl?gene=PLA2G6
ENSG00000132170	peroxisome proliferator activated receptor gamma	3	1	12434356	12287368	PPARG		Protein Coding	GC03P012287	51.5731	https://www.genecards.org/cgi-bin/carddisp.pl?gene=PPARG
ENSG00000154229	protein kinase C alpha	17	1	66810743	66302613	PRKCA		Protein Coding	GC17P066302	28.275	https://www.genecards.org/cgi-bin/carddisp.pl?gene=PRKCA
ENSG00000169403	platelet activating factor receptor	1	-1	28193936	28147166	PTAFR	P25105	Protein Coding	GC01M028147	1.82044	https://www.genecards.org/cgi-bin/carddisp.pl?gene=PTAFR
ENSG00000095303	prostaglandin-endoperoxide synthase 1	9	1	122395703	122370530	PTGS1		Protein Coding	GC09P122370	14.4565	https://www.genecards.org/cgi-bin/carddisp.pl?gene=PTGS1
ENSG00000196396	protein tyrosine phosphatase non-receptor type 1	20	1	50585241	50510321	PTPN1		Protein Coding	GC20P050510	11.1067	https://www.genecards.org/cgi-bin/carddisp.pl?gene=PTPN1
ENSG00000142319	solute carrier family 6 member 3	5	-1	1445440	1392794	SLC6A3	Q01959	Protein Coding	GC05M001392	8.20352	https://www.genecards.org/cgi-bin/carddisp.pl?gene=SLC6A3
ENSG00000145545	steroid 5 alpha-reductase 1	5	1	6674386	6633427	SRD5A1		Protein Coding	GC05P006633	13.1598	https://www.genecards.org/cgi-bin/carddisp.pl?gene=SRD5A1
ENSG00000168610	signal transducer and activator of transcription 3	17	-1	42388540	42313324	STAT3	P40763	Protein Coding	GC17M042313	50.1933	https://www.genecards.org/cgi-bin/carddisp.pl?gene=STAT3
ENSG00000146399	trace amine associated receptor 1	6	-1	132659182	132643312	TAAR1	Q96RJ0	Protein Coding	GC06M132644	2.27469	https://www.genecards.org/cgi-bin/carddisp.pl?gene=TAAR1
ENSG00000059377	thromboxane A synthase 1	7	1	140020325	139777051	TBXAS1	P24557	Protein Coding	GC07P139777	4.15492	https://www.genecards.org/cgi-bin/carddisp.pl?gene=TBXAS1
ENSG00000164362	telomerase reverse transcriptase	5	-1	1295068	1253147	TERT	O14746	Protein Coding	GC05M001253	64.8817	https://www.genecards.org/cgi-bin/carddisp.pl?gene=TERT
ENSG00000129991	troponin I3, cardiac type	19	-1	55157773	55151767	TNNI3	P19429	Protein Coding	GC19M055151	4.62476	https://www.genecards.org/cgi-bin/carddisp.pl?gene=TNNI3
ENSG00000118194	troponin T2, cardiac type	1	-1	201377764	201359008	TNNT2		Protein Coding	GC01M201359	3.93684	https://www.genecards.org/cgi-bin/carddisp.pl?gene=TNNT2
ENSG00000131747	DNA topoisomerase II alpha	17	-1	40417896	40388525	TOP2A	P11388	Protein Coding	GC17M040388	35.7069	https://www.genecards.org/cgi-bin/carddisp.pl?gene=TOP2A
ENSG00000104321	transient receptor potential cation channel subfamily A member 1	8	-1	72075584	72019917	TRPA1		Protein Coding	GC08M072019	1.73142	https://www.genecards.org/cgi-bin/carddisp.pl?gene=TRPA1
ENSG00000136810	thioredoxin	9	-1	110256507	110243810	TXN	P10599	Protein Coding	GC09M110243	20.2956	https://www.genecards.org/cgi-bin/carddisp.pl?gene=TXN
ENSG00000178999	aurora kinase B	17	-1	8210600	8204733	AURKB	Q96GD4	Protein Coding	GC17M010440	21.1466	https://www.genecards.org/cgi-bin/carddisp.pl?gene=AURKB
ENSG00000163485	adenosine A1 receptor	1	1	203167405	203090654	ADORA1	P30542	Protein Coding	GC01P203090	3.01411	https://www.genecards.org/cgi-bin/carddisp.pl?gene=ADORA1
ENSG00000128271	adenosine A2a receptor	22	1	24442357	24417879	ADORA2A		Protein Coding	GC22P024417	2.43446	https://www.genecards.org/cgi-bin/carddisp.pl?gene=ADORA2A
ENSG00000144891	angiotensin II receptor type 1	3	1	148743008	148697784	AGTR1	P30556	Protein Coding	GC03P148697	8.00354	https://www.genecards.org/cgi-bin/carddisp.pl?gene=AGTR1
ENSG00000196139	aldo-keto reductase family 1 member C3	10	1	5107686	5035354	AKR1C3		Protein Coding	GC10P005035	19.503	https://www.genecards.org/cgi-bin/carddisp.pl?gene=AKR1C3
ENSG00000161905	arachidonate 15-lipoxygenase	17	-1	4642294	4630919	ALOX15	P16050	Protein Coding	GC17M004630	6.39522	https://www.genecards.org/cgi-bin/carddisp.pl?gene=ALOX15
ENSG00000012779	arachidonate 5-lipoxygenase	10	1	45446119	45374176	ALOX5	P09917	Protein Coding	GC10P045374	13.4757	https://www.genecards.org/cgi-bin/carddisp.pl?gene=ALOX5
ENSG00000142192	amyloid beta precursor protein	21	-1	26171128	25880550	APP	P05067	Protein Coding	GC21M025880	5.83846	https://www.genecards.org/cgi-bin/carddisp.pl?gene=APP
ENSG00000166148	arginine vasopressin receptor 1A	12	-1	63151201	63142759	AVPR1A	P37288	Protein Coding	GC12M063142	1.64546	https://www.genecards.org/cgi-bin/carddisp.pl?gene=AVPR1A
ENSG00000186318	beta-secretase 1	11	-1	117316259	117285232	BACE1	P56817	Protein Coding	GC11M117285	1.60841	https://www.genecards.org/cgi-bin/carddisp.pl?gene=BACE1
ENSG00000197405	complement C5a receptor 1	19	1	47322066	47290023	C5AR1		Protein Coding	GC19P047290	3.33675	https://www.genecards.org/cgi-bin/carddisp.pl?gene=C5AR1
ENSG00000133742	carbonic anhydrase 1	8	-1	85379014	85327608	CA1	P00915	Protein Coding	GC08M085327	2.02395	https://www.genecards.org/cgi-bin/carddisp.pl?gene=CA1
ENSG00000185015	carbonic anhydrase 13	8	1	85284073	85220587	CA13	Q8N1Q1	Protein Coding	GC08P085223	0.988308	https://www.genecards.org/cgi-bin/carddisp.pl?gene=CA13
ENSG00000118298	carbonic anhydrase 14	1	1	150265078	150257251	CA14	Q9ULX7	Protein Coding	GC01P150269	0.466758	https://www.genecards.org/cgi-bin/carddisp.pl?gene=CA14
ENSG00000167434	carbonic anhydrase 4	17	1	60170899	60149942	CA4	P22748	Protein Coding	GC17P060149	2.4666	https://www.genecards.org/cgi-bin/carddisp.pl?gene=CA4
ENSG00000110148	cholecystokinin B receptor	11	1	6272127	6259806	CCKBR	P32239	Protein Coding	GC11P006259	14.2076	https://www.genecards.org/cgi-bin/carddisp.pl?gene=CCKBR
ENSG00000004468	CD38 molecule	4	1	15853232	15778275	CD38	P28907	Protein Coding	GC04P018197	6.2873	https://www.genecards.org/cgi-bin/carddisp.pl?gene=CD38
ENSG00000170312	cyclin dependent kinase 1	10	1	60794852	60778331	CDK1		Protein Coding	GC10P060772	33.9667	https://www.genecards.org/cgi-bin/carddisp.pl?gene=CDK1
ENSG00000087237	cholesteryl ester transfer protein	16	1	56983845	56961923	CETP	P11597	Protein Coding	GC16P056961	4.07078	https://www.genecards.org/cgi-bin/carddisp.pl?gene=CETP
ENSG00000168539	cholinergic receptor muscarinic 1	11	-1	62921807	62908679	CHRM1	P11229	Protein Coding	GC11M089657	1.70305	https://www.genecards.org/cgi-bin/carddisp.pl?gene=CHRM1
ENSG00000188822	cannabinoid receptor 2	1	-1	23913362	23870515	CNR2	P34972	Protein Coding	GC01M023870	2.95455	https://www.genecards.org/cgi-bin/carddisp.pl?gene=CNR2
ENSG00000120088	corticotropin releasing hormone receptor 1	17	1	45835828	45784280	CRHR1		Protein Coding	GC17P045784	3.28547	https://www.genecards.org/cgi-bin/carddisp.pl?gene=CRHR1
ENSG00000182578	colony stimulating factor 1 receptor	5	-1	150113372	150053291	CSF1R		Protein Coding	GC05M150053	22.5405	https://www.genecards.org/cgi-bin/carddisp.pl?gene=CSF1R
ENSG00000117984	cathepsin D	11	-1	1764573	1752752	CTSD		Protein Coding	GC11M001752	35.7214	https://www.genecards.org/cgi-bin/carddisp.pl?gene=CTSD
ENSG00000169429	C-X-C motif chemokine ligand 8	4	1	73743716	73740519	CXCL8		Protein Coding	GC04P073740	35.0479	https://www.genecards.org/cgi-bin/carddisp.pl?gene=CXCL8
ENSG00000186810	C-X-C motif chemokine receptor 3	X	-1	71618511	71615916	CXCR3	P49682	Protein Coding	GC0XM071615	10.1946	https://www.genecards.org/cgi-bin/carddisp.pl?gene=CXCR3
ENSG00000148795	cytochrome P450 family 17 subfamily A member 1	10	-1	102837472	102830531	CYP17A1		Protein Coding	GC10M102830	33.5787	https://www.genecards.org/cgi-bin/carddisp.pl?gene=CYP17A1
ENSG00000001630	cytochrome P450 family 51 subfamily A member 1	7	-1	92134803	92084987	CYP51A1		Protein Coding	GC07M092112	1.80098	https://www.genecards.org/cgi-bin/carddisp.pl?gene=CYP51A1
ENSG00000196411	EPH receptor B4	7	-1	100827523	100802565	EPHB4		Protein Coding	GC07M101954	21.9358	https://www.genecards.org/cgi-bin/carddisp.pl?gene=EPHB4
ENSG00000091831	estrogen receptor 1	6	1	152129619	151656691	ESR1		Protein Coding	GC06P151656	145.665	https://www.genecards.org/cgi-bin/carddisp.pl?gene=ESR1
ENSG00000180210	coagulation factor II, thrombin	11	1	46739506	46719196	F2	P00734	Protein Coding	GC11P046720	10.5358	https://www.genecards.org/cgi-bin/carddisp.pl?gene=F2
ENSG00000079459	farnesyl-diphosphate farnesyltransferase 1	8	1	11839304	11795573	FDFT1	P37268	Protein Coding	GC08P011795	2.1369	https://www.genecards.org/cgi-bin/carddisp.pl?gene=FDFT1
ENSG00000122025	fms related receptor tyrosine kinase 3	13	-1	28100592	28003274	FLT3	P36888	Protein Coding	GC13M028003	17.8688	https://www.genecards.org/cgi-bin/carddisp.pl?gene=FLT3
ENSG00000106633	glucokinase	7	-1	44198170	44143213	GCK		Protein Coding	GC07M044467	3.15175	https://www.genecards.org/cgi-bin/carddisp.pl?gene=GCK
ENSG00000135821	glutamate-ammonia ligase	1	-1	182392206	182378098	GLUL		Protein Coding	GC01M182378	5.363	https://www.genecards.org/cgi-bin/carddisp.pl?gene=GLUL
ENSG00000181656	G protein-coupled receptor 88	1	1	100542021	100538139	GPR88	Q9GZN0	Protein Coding	GC01P100538	0.476223	https://www.genecards.org/cgi-bin/carddisp.pl?gene=GPR88
ENSG00000137252	hypocretin receptor 2	6	1	55282617	55106460	HCRTR2	O43614	Protein Coding	GC06P055106	1.96605	https://www.genecards.org/cgi-bin/carddisp.pl?gene=HCRTR2
ENSG00000080824	heat shock protein 90 alpha family class A member 1	14	-1	102139699	102080742	HSP90AA1	P07900	Protein Coding	GC14M102080	29.0777	https://www.genecards.org/cgi-bin/carddisp.pl?gene=HSP90AA1
ENSG00000149503	inner centromere protein	11	1	62153169	62123998	INCENP	Q9NQS7	Protein Coding	GC11P062142	2.81354	https://www.genecards.org/cgi-bin/carddisp.pl?gene=INCENP
ENSG00000130037	potassium voltage-gated channel subfamily A member 5	12	1	5046788	5043879	KCNA5	P22460	Protein Coding	GC12P005043	3.65831	https://www.genecards.org/cgi-bin/carddisp.pl?gene=KCNA5
ENSG00000157404	KIT proto-oncogene, receptor tyrosine kinase	4	1	54740783	54657267	KIT		Protein Coding	GC04P054657	57.9715	https://www.genecards.org/cgi-bin/carddisp.pl?gene=KIT
ENSG00000182866	LCK proto-oncogene, Src family tyrosine kinase	1	1	32286165	32251239	LCK		Protein Coding	GC01P032251	8.97161	https://www.genecards.org/cgi-bin/carddisp.pl?gene=LCK
ENSG00000006062	mitogen-activated protein kinase kinase kinase 14	17	-1	45317029	45263119	MAP3K14	Q99558	Protein Coding	GC17M045263	3.58975	https://www.genecards.org/cgi-bin/carddisp.pl?gene=MAP3K14
ENSG00000091436	mitogen-activated protein kinase kinase kinase 20	2	1	173268015	173075435	MAP3K20	Q9NYL2	Protein Coding	GC02P173076	6.20905	https://www.genecards.org/cgi-bin/carddisp.pl?gene=MAP3K20
ENSG00000112062	mitogen-activated protein kinase 14	6	1	36111236	36027677	MAPK14		Protein Coding	GC06P083841	28.0314	https://www.genecards.org/cgi-bin/carddisp.pl?gene=MAPK14
ENSG00000050748	mitogen-activated protein kinase 9	5	-1	180292099	180233143	MAPK9	P45984	Protein Coding	GC05M180254	17.7269	https://www.genecards.org/cgi-bin/carddisp.pl?gene=MAPK9
ENSG00000135679	MDM2 proto-oncogene	12	1	68845544	68808177	MDM2	Q00987	Protein Coding	GC12P068808	69.9312	https://www.genecards.org/cgi-bin/carddisp.pl?gene=MDM2
ENSG00000198625	MDM4 regulator of p53	1	1	204558120	204516379	MDM4	O15151	Protein Coding	GC01P204516	18.85	https://www.genecards.org/cgi-bin/carddisp.pl?gene=MDM4
ENSG00000134640	melatonin receptor 1B	11	1	92985066	92969651	MTNR1B	P49286	Protein Coding	GC11P092969	2.49995	https://www.genecards.org/cgi-bin/carddisp.pl?gene=MTNR1B
ENSG00000164129	neuropeptide Y receptor Y5	4	1	163351934	163343892	NPY5R	Q15761	Protein Coding	GC04P163343	2.31813	https://www.genecards.org/cgi-bin/carddisp.pl?gene=NPY5R
ENSG00000131408	nuclear receptor subfamily 1 group H member 2	19	1	50383388	50329653	NR1H2		Protein Coding	GC19P050329	21.8326	https://www.genecards.org/cgi-bin/carddisp.pl?gene=NR1H2
ENSG00000025434	nuclear receptor subfamily 1 group H member 3	11	1	47269033	47248300	NR1H3	Q13133	Protein Coding	GC11P047248	3.75907	https://www.genecards.org/cgi-bin/carddisp.pl?gene=NR1H3
ENSG00000012504	nuclear receptor subfamily 1 group H member 4	12	1	100564414	100473708	NR1H4	Q96RI1	Protein Coding	GC12P100473	5.24031	https://www.genecards.org/cgi-bin/carddisp.pl?gene=NR1H4
ENSG00000186642	phosphodiesterase 2A	11	-1	72674591	72576141	PDE2A	O00408	Protein Coding	GC11M072576	0.686182	https://www.genecards.org/cgi-bin/carddisp.pl?gene=PDE2A
ENSG00000051382	phosphatidylinositol-4,5-bisphosphate 3-kinase catalytic subunit beta	3	-1	138834928	138652698	PIK3CB	P42338	Protein Coding	GC03M138652	21.9039	https://www.genecards.org/cgi-bin/carddisp.pl?gene=PIK3CB
ENSG00000137509	prolylcarboxypeptidase	11	-1	82970584	82822936	PRCP	P42785	Protein Coding	GC11M090534	1.7655	https://www.genecards.org/cgi-bin/carddisp.pl?gene=PRCP
ENSG00000100504	glycogen phosphorylase L	14	-1	50944483	50857891	PYGL		Protein Coding	GC14M050857	2.94745	https://www.genecards.org/cgi-bin/carddisp.pl?gene=PYGL
ENSG00000068976	glycogen phosphorylase, muscle associated	11	-1	64759974	64746389	PYGM	P11217	Protein Coding	GC11M064746	3.20121	https://www.genecards.org/cgi-bin/carddisp.pl?gene=PYGM
ENSG00000213694	sphingosine-1-phosphate receptor 3	9	1	89005155	88990863	S1PR3	Q99500	Protein Coding	GC09P089316	3.03279	https://www.genecards.org/cgi-bin/carddisp.pl?gene=S1PR3
ENSG00000155380	solute carrier family 16 member 1	1	-1	112957593	112911847	SLC16A1	P53985	Protein Coding	GC01M112973	6.05352	https://www.genecards.org/cgi-bin/carddisp.pl?gene=SLC16A1
ENSG00000169836	tachykinin receptor 3	4	-1	103719985	103586031	TACR3	P29371	Protein Coding	GC04M103586	9.51001	https://www.genecards.org/cgi-bin/carddisp.pl?gene=TACR3
ENSG00000106799	transforming growth factor beta receptor 1	9	1	99154192	99104038	TGFBR1		Protein Coding	GC09P099104	33.7954	https://www.genecards.org/cgi-bin/carddisp.pl?gene=TGFBR1
ENSG00000163513	transforming growth factor beta receptor 2	3	1	30694142	30606601	TGFBR2	P37173	Protein Coding	GC03P030623	67.4902	https://www.genecards.org/cgi-bin/carddisp.pl?gene=TGFBR2
ENSG00000196689	transient receptor potential cation channel subfamily V member 1	17	-1	3609411	3565444	TRPV1	Q8NER1	Protein Coding	GC17M003565	5.05603	https://www.genecards.org/cgi-bin/carddisp.pl?gene=TRPV1
ENSG00000112742	TTK protein kinase	6	1	80042527	80003887	TTK	P33981	Protein Coding	GC06P080003	12.6303	https://www.genecards.org/cgi-bin/carddisp.pl?gene=TTK
ENSG00000148154	UDP-glucose ceramide glucosyltransferase	9	1	111935369	111896814	UGCG	Q16739	Protein Coding	GC09P111896	4.69396	https://www.genecards.org/cgi-bin/carddisp.pl?gene=UGCG
ENSG00000121410	alpha-1-B glycoprotein	19	-1	58353492	58345178	A1BG	P04217	Protein Coding	GC19M058345	0.963139	https://www.genecards.org/cgi-bin/carddisp.pl?gene=A1BG
ENSG00000148584	APOBEC1 complementation factor	10	-1	50885675	50799409	A1CF	Q9NQ94	Protein Coding	GC10M050799	2.01163	https://www.genecards.org/cgi-bin/carddisp.pl?gene=A1CF
ENSG00000175899	alpha-2-macroglobulin	12	-1	9116229	9067664	A2M	P01023	Protein Coding	GC12M009067	6.05824	https://www.genecards.org/cgi-bin/carddisp.pl?gene=A2M
ENSG00000166535	alpha-2-macroglobulin like 1	12	1	8887001	8822621	A2ML1	A8K2U0	Protein Coding	GC12P008822	4.26815	https://www.genecards.org/cgi-bin/carddisp.pl?gene=A2ML1
ENSG00000128274	alpha 1,4-galactosyltransferase (P blood group)	22	-1	42721298	42692121	A4GALT	Q9NPC4	Protein Coding	GC22M042692	1.61341	https://www.genecards.org/cgi-bin/carddisp.pl?gene=A4GALT
ENSG00000094914	aladin WD repeat nucleoporin	12	-1	53324864	53307456	AAAS		Protein Coding	GC12M053307	1.28793	https://www.genecards.org/cgi-bin/carddisp.pl?gene=AAAS
ENSG00000114771	arylacetamide deacetylase	3	1	151828488	151814073	AADAC	P22760	Protein Coding	GC03P151813	1.39512	https://www.genecards.org/cgi-bin/carddisp.pl?gene=AADAC
ENSG00000197953	arylacetamide deacetylase like 2	3	1	151761339	151733916	AADACL2		Protein Coding	GC03P151733	0.884259	https://www.genecards.org/cgi-bin/carddisp.pl?gene=AADACL2
ENSG00000188984	arylacetamide deacetylase like 3	1	1	12728760	12716110	AADACL3	Q5VUY0	Protein Coding	GC01P012716	0.575601	https://www.genecards.org/cgi-bin/carddisp.pl?gene=AADACL3
ENSG00000103591	alpha and gamma adaptin binding protein	15	-1	67255195	67200667	AAGAB	Q6PD74	Protein Coding	GC15M067200	10.1981	https://www.genecards.org/cgi-bin/carddisp.pl?gene=AAGAB
ENSG00000115977	AP2 associated kinase 1	2	-1	69674349	69457997	AAK1		Protein Coding	GC02M069459	1.34316	https://www.genecards.org/cgi-bin/carddisp.pl?gene=AAK1
ENSG00000127837	angio associated migratory cell protein	2	-1	218270178	218264129	AAMP	Q13685	Protein Coding	GC02M218264	1.9147	https://www.genecards.org/cgi-bin/carddisp.pl?gene=AAMP
ENSG00000129673	aralkylamine N-acetyltransferase	17	1	76470117	76453351	AANAT	Q16613	Protein Coding	GC17P076453	1.76237	https://www.genecards.org/cgi-bin/carddisp.pl?gene=AANAT
ENSG00000131043	AAR2 splicing factor	20	1	36270918	36236131	AAR2	Q9Y312	Protein Coding	GC20P036236	1.39002	https://www.genecards.org/cgi-bin/carddisp.pl?gene=AAR2
ENSG00000090861	alanyl-tRNA synthetase 1	16	-1	70289707	70251983	AARS1	P49588	Protein Coding	GC16M070726	2.76853	https://www.genecards.org/cgi-bin/carddisp.pl?gene=AARS1
ENSG00000124608	alanyl-tRNA synthetase 2, mitochondrial	6	-1	44313347	44298731	AARS2	Q5JTZ9	Protein Coding	GC06M066237	2.08146	https://www.genecards.org/cgi-bin/carddisp.pl?gene=AARS2
ENSG00000149313	aminoadipate-semialdehyde dehydrogenase-phosphopantetheinyl transferase	11	1	106098699	106075501	AASDHPPT		Protein Coding	GC11P106075	0.661807	https://www.genecards.org/cgi-bin/carddisp.pl?gene=AASDHPPT
ENSG00000008311	aminoadipate-semialdehyde synthase	7	-1	122144308	122064583	AASS	Q9UDR5	Protein Coding	GC07M122073	1.78341	https://www.genecards.org/cgi-bin/carddisp.pl?gene=AASS
ENSG00000275700	apoptosis antagonizing transcription factor	17	1	37056871	36948925	AATF		Protein Coding	GC17P036948	2.54214	https://www.genecards.org/cgi-bin/carddisp.pl?gene=AATF
ENSG00000181409	apoptosis associated tyrosine kinase	17	-1	81166221	81110487	AATK		Protein Coding	GC17M081117	2.58637	https://www.genecards.org/cgi-bin/carddisp.pl?gene=AATK
ENSG00000183044	4-aminobutyrate aminotransferase	16	1	8784575	8674596	ABAT		Protein Coding	GC16P008674	2.51876	https://www.genecards.org/cgi-bin/carddisp.pl?gene=ABAT
ENSG00000165029	ATP binding cassette subfamily A member 1	9	-1	104928155	104781006	ABCA1	O95477	Protein Coding	GC09M104781	16.5891	https://www.genecards.org/cgi-bin/carddisp.pl?gene=ABCA1
ENSG00000144452	ATP binding cassette subfamily A member 12	2	-1	215138626	214931542	ABCA12	Q86UK0	Protein Coding	GC02M214931	2.66218	https://www.genecards.org/cgi-bin/carddisp.pl?gene=ABCA12
ENSG00000179869	ATP binding cassette subfamily A member 13	7	1	48647497	48171458	ABCA13	Q86UQ4	Protein Coding	GC07P048171	0.355889	https://www.genecards.org/cgi-bin/carddisp.pl?gene=ABCA13
ENSG00000167972	ATP binding cassette subfamily A member 3	16	-1	2340746	2275881	ABCA3	Q99758	Protein Coding	GC16M002275	7.70079	https://www.genecards.org/cgi-bin/carddisp.pl?gene=ABCA3
ENSG00000198691	ATP binding cassette subfamily A member 4	1	-1	94121148	93992834	ABCA4	P78363	Protein Coding	GC01M093992	6.38902	https://www.genecards.org/cgi-bin/carddisp.pl?gene=ABCA4
ENSG00000141338	ATP binding cassette subfamily A member 8	17	-1	68955392	68867289	ABCA8	O94911	Protein Coding	GC17M068867	1.46809	https://www.genecards.org/cgi-bin/carddisp.pl?gene=ABCA8
ENSG00000154258	ATP binding cassette subfamily A member 9	17	-1	69060949	68974488	ABCA9	Q8IUA7	Protein Coding	GC17M068974	0.714333	https://www.genecards.org/cgi-bin/carddisp.pl?gene=ABCA9
ENSG00000085563	ATP binding cassette subfamily B member 1	7	-1	87713323	87503017	ABCB1	P08183	Protein Coding	GC07M087504	39.8442	https://www.genecards.org/cgi-bin/carddisp.pl?gene=ABCB1
ENSG00000135776	ATP binding cassette subfamily B member 10	1	-1	229558707	229516582	ABCB10	Q9NRK6	Protein Coding	GC01M229516	2.79926	https://www.genecards.org/cgi-bin/carddisp.pl?gene=ABCB10
ENSG00000073734	ATP binding cassette subfamily B member 11	2	-1	169031324	168915498	ABCB11		Protein Coding	GC02M168922	7.20298	https://www.genecards.org/cgi-bin/carddisp.pl?gene=ABCB11
ENSG00000005471	ATP binding cassette subfamily B member 4	7	-1	87480435	87401696	ABCB4	P21439	Protein Coding	GC07M087365	7.91858	https://www.genecards.org/cgi-bin/carddisp.pl?gene=ABCB4
ENSG00000004846	ATP binding cassette subfamily B member 5	7	1	20777038	20615667	ABCB5	Q2M3G0	Protein Coding	GC07P020615	4.59027	https://www.genecards.org/cgi-bin/carddisp.pl?gene=ABCB5
ENSG00000115657	ATP binding cassette subfamily B member 6 (Langereis blood group)	2	-1	219218994	219209772	ABCB6	Q9NP58	Protein Coding	GC02M219209	4.71439	https://www.genecards.org/cgi-bin/carddisp.pl?gene=ABCB6
ENSG00000131269	ATP binding cassette subfamily B member 7	X	-1	75156732	75051048	ABCB7	O75027	Protein Coding	GC0XM075053	3.36679	https://www.genecards.org/cgi-bin/carddisp.pl?gene=ABCB7
ENSG00000197150	ATP binding cassette subfamily B member 8	7	1	151047782	151028422	ABCB8	Q9NUT2	Protein Coding	GC07P151028	2.86006	https://www.genecards.org/cgi-bin/carddisp.pl?gene=ABCB8
ENSG00000150967	ATP binding cassette subfamily B member 9	12	-1	122981649	122920951	ABCB9	Q9NP78	Protein Coding	GC12M122920	1.5071	https://www.genecards.org/cgi-bin/carddisp.pl?gene=ABCB9
ENSG00000124574	ATP binding cassette subfamily C member 10	6	1	43450427	43427366	ABCC10		Protein Coding	GC06P043427	2.13036	https://www.genecards.org/cgi-bin/carddisp.pl?gene=ABCC10
ENSG00000121270	ATP binding cassette subfamily C member 11	16	-1	48247568	48165773	ABCC11	Q96J66	Protein Coding	GC16M048166	20.9261	https://www.genecards.org/cgi-bin/carddisp.pl?gene=ABCC11
ENSG00000140798	ATP binding cassette subfamily C member 12	16	-1	48156018	48080882	ABCC12	Q96J65	Protein Coding	GC16M048081	14.6605	https://www.genecards.org/cgi-bin/carddisp.pl?gene=ABCC12
ENSG00000023839	ATP binding cassette subfamily C member 2	10	1	99852594	99782640	ABCC2		Protein Coding	GC10P099782	23.75	https://www.genecards.org/cgi-bin/carddisp.pl?gene=ABCC2
ENSG00000108846	ATP binding cassette subfamily C member 3	17	1	50692253	50634777	ABCC3		Protein Coding	GC17P050634	11.5906	https://www.genecards.org/cgi-bin/carddisp.pl?gene=ABCC3
ENSG00000125257	ATP binding cassette subfamily C member 4	13	-1	95301475	95019835	ABCC4	O15439	Protein Coding	GC13M095019	6.22551	https://www.genecards.org/cgi-bin/carddisp.pl?gene=ABCC4
ENSG00000114770	ATP binding cassette subfamily C member 5	3	-1	184017939	183919934	ABCC5	O15440	Protein Coding	GC03M183919	4.39539	https://www.genecards.org/cgi-bin/carddisp.pl?gene=ABCC5
ENSG00000091262	ATP binding cassette subfamily C member 6	16	-1	16223522	16149565	ABCC6	O95255	Protein Coding	GC16M016148	3.64502	https://www.genecards.org/cgi-bin/carddisp.pl?gene=ABCC6
ENSG00000006071	ATP binding cassette subfamily C member 8	11	-1	17476894	17392498	ABCC8		Protein Coding	GC11M017392	3.63275	https://www.genecards.org/cgi-bin/carddisp.pl?gene=ABCC8
ENSG00000069431	ATP binding cassette subfamily C member 9	12	-1	21942543	21797389	ABCC9	O60706	Protein Coding	GC12M021797	3.6042	https://www.genecards.org/cgi-bin/carddisp.pl?gene=ABCC9
ENSG00000101986	ATP binding cassette subfamily D member 1	X	1	153744755	153724856	ABCD1	P33897	Protein Coding	GC0XP153724	4.20594	https://www.genecards.org/cgi-bin/carddisp.pl?gene=ABCD1
ENSG00000117528	ATP binding cassette subfamily D member 3	1	1	94518666	94418389	ABCD3	P28288	Protein Coding	GC01P094385	2.08779	https://www.genecards.org/cgi-bin/carddisp.pl?gene=ABCD3
ENSG00000119688	ATP binding cassette subfamily D member 4	14	-1	74303055	74285269	ABCD4	O14678	Protein Coding	GC14M074285	2.15069	https://www.genecards.org/cgi-bin/carddisp.pl?gene=ABCD4
ENSG00000164163	ATP binding cassette subfamily E member 1	4	1	145129524	145098288	ABCE1	P61221	Protein Coding	GC04P145097	2.74738	https://www.genecards.org/cgi-bin/carddisp.pl?gene=ABCE1
ENSG00000204574	ATP binding cassette subfamily F member 1	6	1	30597179	30571393	ABCF1	Q8NE71	Protein Coding	GC06P030571	3.04174	https://www.genecards.org/cgi-bin/carddisp.pl?gene=ABCF1
ENSG00000033050	ATP binding cassette subfamily F member 2	7	-1	151227205	151211484	ABCF2	Q9UG63	Protein Coding	GC07M151211	3.49338	https://www.genecards.org/cgi-bin/carddisp.pl?gene=ABCF2
ENSG00000161204	ATP binding cassette subfamily F member 3	3	1	184194012	184186095	ABCF3		Protein Coding	GC03P184186	0.941035	https://www.genecards.org/cgi-bin/carddisp.pl?gene=ABCF3
ENSG00000160179	ATP binding cassette subfamily G member 1	21	1	42297244	42199689	ABCG1	P45844	Protein Coding	GC21P042199	2.30424	https://www.genecards.org/cgi-bin/carddisp.pl?gene=ABCG1
ENSG00000118777	ATP binding cassette subfamily G member 2 (Junior blood group)	4	-1	88231628	88090150	ABCG2	Q9UNQ0	Protein Coding	GC04M088090	42.3127	https://www.genecards.org/cgi-bin/carddisp.pl?gene=ABCG2
ENSG00000138075	ATP binding cassette subfamily G member 5	2	-1	43838865	43812472	ABCG5	Q9H222	Protein Coding	GC02M043806	2.23009	https://www.genecards.org/cgi-bin/carddisp.pl?gene=ABCG5
ENSG00000143921	ATP binding cassette subfamily G member 8	2	1	43882988	43831942	ABCG8		Protein Coding	GC02P043828	2.89676	https://www.genecards.org/cgi-bin/carddisp.pl?gene=ABCG8
ENSG00000100997	abhydrolase domain containing 12, lysophospholipase	20	-1	25390835	25294742	ABHD12		Protein Coding	GC20M025294	2.37427	https://www.genecards.org/cgi-bin/carddisp.pl?gene=ABHD12
ENSG00000131969	abhydrolase domain containing 12B	14	1	50904970	50872053	ABHD12B	Q7Z5M8	Protein Coding	GC14P050872	2.69562	https://www.genecards.org/cgi-bin/carddisp.pl?gene=ABHD12B
ENSG00000139826	abhydrolase domain containing 13	13	1	108234243	108218392	ABHD13	Q7L211	Protein Coding	GC13P108218	0.165831	https://www.genecards.org/cgi-bin/carddisp.pl?gene=ABHD13
ENSG00000114786	ABHD14A-ACY1 readthrough	3	1	51989183	51974706	ABHD14A-ACY1		Protein Coding	GC03P051974	0.510208	https://www.genecards.org/cgi-bin/carddisp.pl?gene=ABHD14A-ACY1
ENSG00000107362	abhydrolase domain containing 17B, depalmitoylase	9	-1	71911193	71862452	ABHD17B	Q5VST6	Protein Coding	GC09M071862	0.65296	https://www.genecards.org/cgi-bin/carddisp.pl?gene=ABHD17B
ENSG00000140526	abhydrolase domain containing 2, acylglycerol lipase	15	1	89202355	89087459	ABHD2		Protein Coding	GC15P089087	0.687304	https://www.genecards.org/cgi-bin/carddisp.pl?gene=ABHD2
ENSG00000011198	abhydrolase domain containing 5, lysophosphatidic acid acyltransferase	3	1	43734371	43690108	ABHD5		Protein Coding	GC03P043707	1.46272	https://www.genecards.org/cgi-bin/carddisp.pl?gene=ABHD5
ENSG00000127220	abhydrolase domain containing 8	19	-1	17310236	17292131	ABHD8	Q96I13	Protein Coding	GC19M017292	2.43358	https://www.genecards.org/cgi-bin/carddisp.pl?gene=ABHD8
ENSG00000136754	abl interactor 1	10	-1	26861087	26746593	ABI1	Q8IZP0	Protein Coding	GC10M026746	16.2268	https://www.genecards.org/cgi-bin/carddisp.pl?gene=ABI1
ENSG00000138443	abl interactor 2	2	1	203447728	203328280	ABI2	Q9NYB9	Protein Coding	GC02P203327	1.137	https://www.genecards.org/cgi-bin/carddisp.pl?gene=ABI2
ENSG00000154175	ABI family member 3 binding protein	3	-1	100993515	100749156	ABI3BP		Protein Coding	GC03M100749	1.08263	https://www.genecards.org/cgi-bin/carddisp.pl?gene=ABI3BP
ENSG00000097007	ABL proto-oncogene 1, non-receptor tyrosine kinase	9	1	130887675	130713016	ABL1	P00519	Protein Coding	GC09P130713	31.121	https://www.genecards.org/cgi-bin/carddisp.pl?gene=ABL1
ENSG00000143322	ABL proto-oncogene 2, non-receptor tyrosine kinase	1	-1	179229684	179099330	ABL2	P42684	Protein Coding	GC01M179130	3.73732	https://www.genecards.org/cgi-bin/carddisp.pl?gene=ABL2
ENSG00000099204	actin binding LIM protein 1	10	-1	114768061	114431112	ABLIM1	O14639	Protein Coding	GC10M114487	1.80039	https://www.genecards.org/cgi-bin/carddisp.pl?gene=ABLIM1
ENSG00000163995	actin binding LIM protein family member 2	4	-1	8158832	7965310	ABLIM2		Protein Coding	GC04M007967	0.65839	https://www.genecards.org/cgi-bin/carddisp.pl?gene=ABLIM2
ENSG00000173210	actin binding LIM protein family member 3	5	1	149260542	149141483	ABLIM3	O94929	Protein Coding	GC05P149141	0.722054	https://www.genecards.org/cgi-bin/carddisp.pl?gene=ABLIM3
ENSG00000175164	ABO, alpha 1-3-N-acetylgalactosaminyltransferase and alpha 1-3-galactosyltransferase	9	-1	133276024	133233278	ABO		Protein Coding	GC09M133250	3.42676	https://www.genecards.org/cgi-bin/carddisp.pl?gene=ABO
ENSG00000159842	ABR activator of RhoGEF and GTPase	17	-1	1229738	1003519	ABR	Q12979	Protein Coding	GC17M001003	0.718655	https://www.genecards.org/cgi-bin/carddisp.pl?gene=ABR
ENSG00000146386	ABRA C-terminal like	6	1	139043302	139028745	ABRACL	Q9P1F3	Protein Coding	GC06P139028	1.28486	https://www.genecards.org/cgi-bin/carddisp.pl?gene=ABRACL
ENSG00000163322	abraxas 1, BRCA1 A complex subunit	4	-1	83523348	83459517	ABRAXAS1	Q6UWZ7	Protein Coding	GC04M083460	80.2673	https://www.genecards.org/cgi-bin/carddisp.pl?gene=ABRAXAS1
ENSG00000165660	abraxas 2, BRISC complex subunit	10	1	124836667	124801819	ABRAXAS2	Q15018	Protein Coding	GC10P124802	0.687304	https://www.genecards.org/cgi-bin/carddisp.pl?gene=ABRAXAS2
ENSG00000146109	activator of basal transcription 1	6	1	26600739	26596953	ABT1	Q9ULW3	Protein Coding	GC06P083510	1.61188	https://www.genecards.org/cgi-bin/carddisp.pl?gene=ABT1
ENSG00000114626	ankyrin repeat and BTB domain containing 1	3	1	127680926	127672935	ABTB1		Protein Coding	GC03P127672	0.763192	https://www.genecards.org/cgi-bin/carddisp.pl?gene=ABTB1
ENSG00000060971	acetyl-CoA acyltransferase 1	3	-1	38137242	38103129	ACAA1	P09110	Protein Coding	GC03M038103	1.0818	https://www.genecards.org/cgi-bin/carddisp.pl?gene=ACAA1
ENSG00000167315	acetyl-CoA acyltransferase 2	18	-1	49813953	49782164	ACAA2	P42765	Protein Coding	GC18M049782	0.780913	https://www.genecards.org/cgi-bin/carddisp.pl?gene=ACAA2
ENSG00000278540	acetyl-CoA carboxylase alpha	17	-1	37406836	37084992	ACACA	Q13085	Protein Coding	GC17M037084	8.50148	https://www.genecards.org/cgi-bin/carddisp.pl?gene=ACACA
ENSG00000111271	acyl-CoA dehydrogenase family member 10	12	1	111757107	111686053	ACAD10		Protein Coding	GC12P111686	2.05893	https://www.genecards.org/cgi-bin/carddisp.pl?gene=ACAD10
ENSG00000240303	acyl-CoA dehydrogenase family member 11	3	-1	132660082	132558138	ACAD11	Q709F0	Protein Coding	GC03M132559	1.13066	https://www.genecards.org/cgi-bin/carddisp.pl?gene=ACAD11
ENSG00000151498	acyl-CoA dehydrogenase family member 8	11	1	134265855	134253548	ACAD8		Protein Coding	GC11P134253	0.953133	https://www.genecards.org/cgi-bin/carddisp.pl?gene=ACAD8
ENSG00000177646	acyl-CoA dehydrogenase family member 9	3	1	128924003	128879596	ACAD9		Protein Coding	GC03P134206	2.6941	https://www.genecards.org/cgi-bin/carddisp.pl?gene=ACAD9
ENSG00000117054	acyl-CoA dehydrogenase medium chain	1	1	75787575	75724431	ACADM		Protein Coding	GC01P075724	3.56963	https://www.genecards.org/cgi-bin/carddisp.pl?gene=ACADM
ENSG00000196177	acyl-CoA dehydrogenase short/branched chain	10	1	123058290	123008979	ACADSB	P45954	Protein Coding	GC10P123008	0.918872	https://www.genecards.org/cgi-bin/carddisp.pl?gene=ACADSB
ENSG00000072778	acyl-CoA dehydrogenase very long chain	17	1	7225266	7217125	ACADVL	P49748	Protein Coding	GC17P007219	1.83214	https://www.genecards.org/cgi-bin/carddisp.pl?gene=ACADVL
ENSG00000157766	aggrecan	15	1	88875353	88803436	ACAN		Protein Coding	GC15P118102	3.30578	https://www.genecards.org/cgi-bin/carddisp.pl?gene=ACAN
ENSG00000072818	ArfGAP with coiled-coil, ankyrin repeat and PH domains 1	17	1	7351477	7336529	ACAP1	Q15027	Protein Coding	GC17P011146	2.91106	https://www.genecards.org/cgi-bin/carddisp.pl?gene=ACAP1
ENSG00000114331	ArfGAP with coiled-coil, ankyrin repeat and PH domains 2	3	-1	195443044	195274745	ACAP2	Q15057	Protein Coding	GC03M195274	1.50959	https://www.genecards.org/cgi-bin/carddisp.pl?gene=ACAP2
ENSG00000131584	ArfGAP with coiled-coil, ankyrin repeat and PH domains 3	1	-1	1309609	1292390	ACAP3	Q96P50	Protein Coding	GC01M001292	1.37268	https://www.genecards.org/cgi-bin/carddisp.pl?gene=ACAP3
ENSG00000075239	acetyl-CoA acetyltransferase 1	11	1	108147603	108116695	ACAT1		Protein Coding	GC11P108121	4.08108	https://www.genecards.org/cgi-bin/carddisp.pl?gene=ACAT1
ENSG00000120437	acetyl-CoA acetyltransferase 2	6	1	159779112	159762045	ACAT2	Q9BWD1	Protein Coding	GC06P160552	0.909208	https://www.genecards.org/cgi-bin/carddisp.pl?gene=ACAT2
ENSG00000182827	acyl-CoA binding domain containing 3	1	-1	226186741	226144679	ACBD3	Q9H3P7	Protein Coding	GC01M226144	2.0703	https://www.genecards.org/cgi-bin/carddisp.pl?gene=ACBD3
ENSG00000107897	acyl-CoA binding domain containing 5	10	-1	27243046	27168135	ACBD5		Protein Coding	GC10M027182	1.73707	https://www.genecards.org/cgi-bin/carddisp.pl?gene=ACBD5
ENSG00000110455	1-aminocyclopropane-1-carboxylate synthase homolog (inactive)	11	1	44084237	44065925	ACCS		Protein Coding	GC11P044045	4.5217	https://www.genecards.org/cgi-bin/carddisp.pl?gene=ACCS
ENSG00000205126	1-aminocyclopropane-1-carboxylate synthase homolog (inactive) like	11	1	44059977	44047981	ACCSL	Q4AC99	Protein Coding	GC11P043922	0.782382	https://www.genecards.org/cgi-bin/carddisp.pl?gene=ACCSL
ENSG00000159640	angiotensin I converting enzyme	17	1	63498380	63477061	ACE		Protein Coding	GC17P063477	11.7038	https://www.genecards.org/cgi-bin/carddisp.pl?gene=ACE
ENSG00000130234	angiotensin converting enzyme 2	X	-1	15607236	15494566	ACE2		Protein Coding	GC0XM015494	3.15998	https://www.genecards.org/cgi-bin/carddisp.pl?gene=ACE2
ENSG00000177076	alkaline ceramidase 2	9	1	19452505	19409009	ACER2	Q5QJU3	Protein Coding	GC09P019408	2.0454	https://www.genecards.org/cgi-bin/carddisp.pl?gene=ACER2
ENSG00000078124	alkaline ceramidase 3	11	1	77026797	76860859	ACER3		Protein Coding	GC11P076860	3.95402	https://www.genecards.org/cgi-bin/carddisp.pl?gene=ACER3
ENSG00000100813	apoptotic chromatin condensation inducer 1	14	-1	23095614	23058564	ACIN1		Protein Coding	GC14M023058	5.56664	https://www.genecards.org/cgi-bin/carddisp.pl?gene=ACIN1
ENSG00000213088	atypical chemokine receptor 1 (Duffy blood group)	1	1	159206500	159203307	ACKR1	Q16570	Protein Coding	GC01P159203	4.53337	https://www.genecards.org/cgi-bin/carddisp.pl?gene=ACKR1
ENSG00000144648	atypical chemokine receptor 2	3	1	42887974	42804752	ACKR2	O00590	Protein Coding	GC03P042804	2.87984	https://www.genecards.org/cgi-bin/carddisp.pl?gene=ACKR2
ENSG00000144476	atypical chemokine receptor 3	2	1	236582354	236567787	ACKR3		Protein Coding	GC02P236537	7.09881	https://www.genecards.org/cgi-bin/carddisp.pl?gene=ACKR3
ENSG00000129048	atypical chemokine receptor 4	3	1	132618967	132597270	ACKR4	Q9NPB9	Protein Coding	GC03P132597	3.71715	https://www.genecards.org/cgi-bin/carddisp.pl?gene=ACKR4
ENSG00000131473	ATP citrate lyase	17	-1	41930542	41866917	ACLY	P53396	Protein Coding	GC17M041866	5.2687	https://www.genecards.org/cgi-bin/carddisp.pl?gene=ACLY
ENSG00000100412	aconitase 2	22	1	41529273	41447830	ACO2		Protein Coding	GC22P041559	4.11975	https://www.genecards.org/cgi-bin/carddisp.pl?gene=ACO2
ENSG00000102794	aconitate decarboxylase 1	13	1	76958638	76948511	ACOD1	A6NK06	Protein Coding	GC13P076949	0.11726	https://www.genecards.org/cgi-bin/carddisp.pl?gene=ACOD1
ENSG00000112304	acyl-CoA thioesterase 13	6	1	24705065	24667035	ACOT13	Q9NPJ3	Protein Coding	GC06P024667	1.42522	https://www.genecards.org/cgi-bin/carddisp.pl?gene=ACOT13
ENSG00000119673	acyl-CoA thioesterase 2	14	1	73575658	73567620	ACOT2		Protein Coding	GC14P073567	0.130936	https://www.genecards.org/cgi-bin/carddisp.pl?gene=ACOT2
ENSG00000097021	acyl-CoA thioesterase 7	1	-1	6393767	6264269	ACOT7	O00154	Protein Coding	GC01M006265	0.915675	https://www.genecards.org/cgi-bin/carddisp.pl?gene=ACOT7
ENSG00000101473	acyl-CoA thioesterase 8	20	-1	45857405	45841721	ACOT8	O14734	Protein Coding	GC20M045841	0.952911	https://www.genecards.org/cgi-bin/carddisp.pl?gene=ACOT8
ENSG00000123130	acyl-CoA thioesterase 9	X	-1	23766475	23701055	ACOT9	Q9Y305	Protein Coding	GC0XM023701	1.03319	https://www.genecards.org/cgi-bin/carddisp.pl?gene=ACOT9
ENSG00000161533	acyl-CoA oxidase 1	17	-1	75979177	75941507	ACOX1	Q15067	Protein Coding	GC17M075941	3.95618	https://www.genecards.org/cgi-bin/carddisp.pl?gene=ACOX1
ENSG00000168306	acyl-CoA oxidase 2	3	-1	58537283	58505136	ACOX2		Protein Coding	GC03M058490	1.20091	https://www.genecards.org/cgi-bin/carddisp.pl?gene=ACOX2
ENSG00000087008	acyl-CoA oxidase 3, pristanoyl	4	-1	8440723	8366282	ACOX3	O15254	Protein Coding	GC04M008358	0.937703	https://www.genecards.org/cgi-bin/carddisp.pl?gene=ACOX3
ENSG00000153093	acyl-CoA oxidase like	2	1	111120610	110732539	ACOXL		Protein Coding	GC02P110732	1.53126	https://www.genecards.org/cgi-bin/carddisp.pl?gene=ACOXL
ENSG00000134575	acid phosphatase 2, lysosomal	11	-1	47248906	47239302	ACP2	P11117	Protein Coding	GC11M089360	0.99485	https://www.genecards.org/cgi-bin/carddisp.pl?gene=ACP2
ENSG00000014257	acid phosphatase 3	3	1	132368298	132317369	ACP3	P15309	Protein Coding	GC03P134271	11.7527	https://www.genecards.org/cgi-bin/carddisp.pl?gene=ACP3
ENSG00000102575	acid phosphatase 5, tartrate resistant	19	-1	11579993	11574653	ACP5		Protein Coding	GC19M011574	7.42112	https://www.genecards.org/cgi-bin/carddisp.pl?gene=ACP5
ENSG00000183760	acid phosphatase 7, tartrate resistant (putative)	19	1	39111493	39083913	ACP7		Protein Coding	GC19P066626	0.388915	https://www.genecards.org/cgi-bin/carddisp.pl?gene=ACP7
ENSG00000111644	acrosin binding protein	12	-1	6647433	6638075	ACRBP	Q8NEB7	Protein Coding	GC12M006638	7.65286	https://www.genecards.org/cgi-bin/carddisp.pl?gene=ACRBP
ENSG00000134940	acrosomal vesicle protein 1	11	-1	125680874	125671522	ACRV1	P26436	Protein Coding	GC11M125671	1.05281	https://www.genecards.org/cgi-bin/carddisp.pl?gene=ACRV1
ENSG00000130377	acyl-CoA synthetase bubblegum family member 2	19	1	6193094	6135247	ACSBG2		Protein Coding	GC19P006135	1.52738	https://www.genecards.org/cgi-bin/carddisp.pl?gene=ACSBG2
ENSG00000167107	acyl-CoA synthetase family member 2	17	1	50474845	50426158	ACSF2		Protein Coding	GC17P050426	0.843798	https://www.genecards.org/cgi-bin/carddisp.pl?gene=ACSF2
ENSG00000176715	acyl-CoA synthetase family member 3	16	1	89164121	89088375	ACSF3		Protein Coding	GC16P089088	1.19886	https://www.genecards.org/cgi-bin/carddisp.pl?gene=ACSF3
ENSG00000151726	acyl-CoA synthetase long chain family member 1	4	-1	184826818	184755595	ACSL1	P33121	Protein Coding	GC04M184755	2.12366	https://www.genecards.org/cgi-bin/carddisp.pl?gene=ACSL1
ENSG00000123983	acyl-CoA synthetase long chain family member 3	2	1	222944639	222860942	ACSL3	O95573	Protein Coding	GC02P222860	3.78031	https://www.genecards.org/cgi-bin/carddisp.pl?gene=ACSL3
ENSG00000068366	acyl-CoA synthetase long chain family member 4	X	-1	109733403	109624244	ACSL4	O60488	Protein Coding	GC0XM109624	7.81704	https://www.genecards.org/cgi-bin/carddisp.pl?gene=ACSL4
ENSG00000197142	acyl-CoA synthetase long chain family member 5	10	1	112428379	112374116	ACSL5	Q9ULC5	Protein Coding	GC10P112374	3.68785	https://www.genecards.org/cgi-bin/carddisp.pl?gene=ACSL5
ENSG00000166743	acyl-CoA synthetase medium chain family member 1	16	-1	20698890	20623235	ACSM1	Q08AH1	Protein Coding	GC16M020634	2.93353	https://www.genecards.org/cgi-bin/carddisp.pl?gene=ACSM1
ENSG00000131069	acyl-CoA synthetase short chain family member 2	20	1	34927962	34872146	ACSS2		Protein Coding	GC20P034873	1.31222	https://www.genecards.org/cgi-bin/carddisp.pl?gene=ACSS2
ENSG00000143632	actin alpha 1, skeletal muscle	1	-1	229434104	229430365	ACTA1		Protein Coding	GC01M229515	5.22611	https://www.genecards.org/cgi-bin/carddisp.pl?gene=ACTA1
ENSG00000107796	actin alpha 2, smooth muscle	10	-1	88991339	88935074	ACTA2	P62736	Protein Coding	GC10M088935	14.9469	https://www.genecards.org/cgi-bin/carddisp.pl?gene=ACTA2
ENSG00000075624	actin beta	7	-1	5563902	5526409	ACTB	P60709	Protein Coding	GC07M005527	25.026	https://www.genecards.org/cgi-bin/carddisp.pl?gene=ACTB
ENSG00000169067	actin beta like 2	5	-1	57482811	57480018	ACTBL2	Q562R1	Protein Coding	GC05M057480	2.60942	https://www.genecards.org/cgi-bin/carddisp.pl?gene=ACTBL2
ENSG00000159251	actin alpha cardiac muscle 1	15	-1	34795549	34790230	ACTC1	P68032	Protein Coding	GC15M034790	13.3059	https://www.genecards.org/cgi-bin/carddisp.pl?gene=ACTC1
ENSG00000184009	actin gamma 1	17	-1	81523847	81509413	ACTG1	P63261	Protein Coding	GC17M081509	6.78757	https://www.genecards.org/cgi-bin/carddisp.pl?gene=ACTG1
ENSG00000163017	actin gamma 2, smooth muscle	2	1	73919865	73892314	ACTG2		Protein Coding	GC02P073892	6.47363	https://www.genecards.org/cgi-bin/carddisp.pl?gene=ACTG2
ENSG00000136518	actin like 6A	3	1	179588407	179562886	ACTL6A	O96019	Protein Coding	GC03P179562	3.25714	https://www.genecards.org/cgi-bin/carddisp.pl?gene=ACTL6A
ENSG00000077080	actin like 6B	7	-1	100656448	100643097	ACTL6B	O94805	Protein Coding	GC07M100643	1.45748	https://www.genecards.org/cgi-bin/carddisp.pl?gene=ACTL6B
ENSG00000187003	actin like 7A	9	1	108863756	108862266	ACTL7A	Q9Y615	Protein Coding	GC09P108862	1.32679	https://www.genecards.org/cgi-bin/carddisp.pl?gene=ACTL7A
ENSG00000117148	actin like 8	1	1	17827063	17755333	ACTL8	Q9H568	Protein Coding	GC01P017859	2.27763	https://www.genecards.org/cgi-bin/carddisp.pl?gene=ACTL8
ENSG00000181786	actin like 9	19	-1	8698795	8697400	ACTL9	Q8TC94	Protein Coding	GC19M008697	1.76396	https://www.genecards.org/cgi-bin/carddisp.pl?gene=ACTL9
ENSG00000072110	actinin alpha 1	14	-1	68979440	68874128	ACTN1	P12814	Protein Coding	GC14M068874	3.54268	https://www.genecards.org/cgi-bin/carddisp.pl?gene=ACTN1
ENSG00000077522	actinin alpha 2	1	1	236764631	236664141	ACTN2		Protein Coding	GC01P236686	2.41717	https://www.genecards.org/cgi-bin/carddisp.pl?gene=ACTN2
ENSG00000248746	actinin alpha 3	11	1	66563334	66546395	ACTN3		Protein Coding	GC11P066546	1.34183	https://www.genecards.org/cgi-bin/carddisp.pl?gene=ACTN3
ENSG00000130402	actinin alpha 4	19	1	38731589	38647649	ACTN4	O43707	Protein Coding	GC19P038647	16.9907	https://www.genecards.org/cgi-bin/carddisp.pl?gene=ACTN4
ENSG00000138107	actin related protein 1A	10	-1	102502712	102461881	ACTR1A		Protein Coding	GC10M102479	1.87715	https://www.genecards.org/cgi-bin/carddisp.pl?gene=ACTR1A
ENSG00000115073	actin related protein 1B	2	-1	97664044	97655939	ACTR1B	P42025	Protein Coding	GC02M097655	1.12796	https://www.genecards.org/cgi-bin/carddisp.pl?gene=ACTR1B
ENSG00000138071	actin related protein 2	2	1	65271253	65227788	ACTR2	P61160	Protein Coding	GC02P065227	3.48382	https://www.genecards.org/cgi-bin/carddisp.pl?gene=ACTR2
ENSG00000115091	actin related protein 3	2	1	113962596	113890063	ACTR3	P61158	Protein Coding	GC02P113889	5.12726	https://www.genecards.org/cgi-bin/carddisp.pl?gene=ACTR3
ENSG00000133627	actin related protein 3B	7	1	152855378	152759749	ACTR3B	Q9P1U1	Protein Coding	GC07P152759	2.0337	https://www.genecards.org/cgi-bin/carddisp.pl?gene=ACTR3B
ENSG00000101442	actin related protein 5	20	1	38772520	38748460	ACTR5	Q9H9F9	Protein Coding	GC20P038748	2.0942	https://www.genecards.org/cgi-bin/carddisp.pl?gene=ACTR5
ENSG00000075089	actin related protein 6	12	1	100241865	100199122	ACTR6		Protein Coding	GC12P100200	0.11726	https://www.genecards.org/cgi-bin/carddisp.pl?gene=ACTR6
ENSG00000113812	actin related protein 8	3	-1	53882152	53867066	ACTR8	Q9H981	Protein Coding	GC03M053864	1.08314	https://www.genecards.org/cgi-bin/carddisp.pl?gene=ACTR8
ENSG00000115170	activin A receptor type 1	2	-1	157876330	157736251	ACVR1		Protein Coding	GC02M157736	8.0916	https://www.genecards.org/cgi-bin/carddisp.pl?gene=ACVR1
ENSG00000135503	activin A receptor type 1B	12	1	51997078	51951699	ACVR1B	P36896	Protein Coding	GC12P051951	21.7953	https://www.genecards.org/cgi-bin/carddisp.pl?gene=ACVR1B
ENSG00000123612	activin A receptor type 1C	2	-1	157628864	157526767	ACVR1C	Q8NER5	Protein Coding	GC02M157526	2.11239	https://www.genecards.org/cgi-bin/carddisp.pl?gene=ACVR1C
ENSG00000121989	activin A receptor type 2A	2	1	147930826	147844517	ACVR2A	P27037	Protein Coding	GC02P147844	6.97441	https://www.genecards.org/cgi-bin/carddisp.pl?gene=ACVR2A
ENSG00000114739	activin A receptor type 2B	3	1	38493142	38453890	ACVR2B	Q13705	Protein Coding	GC03P038453	2.28299	https://www.genecards.org/cgi-bin/carddisp.pl?gene=ACVR2B
ENSG00000139567	activin A receptor like type 1	12	1	51923361	51906908	ACVRL1		Protein Coding	GC12P051906	5.2688	https://www.genecards.org/cgi-bin/carddisp.pl?gene=ACVRL1
ENSG00000196839	adenosine deaminase	20	-1	44652252	44584896	ADA		Protein Coding	GC20M044620	9.15991	https://www.genecards.org/cgi-bin/carddisp.pl?gene=ADA
ENSG00000093072	adenosine deaminase 2	22	-1	17258235	17178790	ADA2		Protein Coding	GC22M017197	6.3808	https://www.genecards.org/cgi-bin/carddisp.pl?gene=ADA2
ENSG00000164113	adenosine deaminase domain containing 1	4	1	122429802	122378966	ADAD1		Protein Coding	GC04P122378	2.02009	https://www.genecards.org/cgi-bin/carddisp.pl?gene=ADAD1
ENSG00000168803	adenosine deaminase like	15	1	43354569	43330672	ADAL	Q6DHV7	Protein Coding	GC15P043330	2.15638	https://www.genecards.org/cgi-bin/carddisp.pl?gene=ADAL
ENSG00000137845	ADAM metallopeptidase domain 10	15	-1	58749791	58588809	ADAM10	O14672	Protein Coding	GC15M058588	9.52678	https://www.genecards.org/cgi-bin/carddisp.pl?gene=ADAM10
ENSG00000073670	ADAM metallopeptidase domain 11	17	1	44781846	44758988	ADAM11	O75078	Protein Coding	GC17P055749	13.905	https://www.genecards.org/cgi-bin/carddisp.pl?gene=ADAM11
ENSG00000148848	ADAM metallopeptidase domain 12	10	-1	126388477	126012381	ADAM12	O43184	Protein Coding	GC10M126012	11.306	https://www.genecards.org/cgi-bin/carddisp.pl?gene=ADAM12
ENSG00000143537	ADAM metallopeptidase domain 15	1	1	155062775	155050566	ADAM15	Q13444	Protein Coding	GC01P155050	8.82217	https://www.genecards.org/cgi-bin/carddisp.pl?gene=ADAM15
ENSG00000135074	ADAM metallopeptidase domain 19	5	-1	157575775	157395534	ADAM19		Protein Coding	GC05M157395	4.22375	https://www.genecards.org/cgi-bin/carddisp.pl?gene=ADAM19
ENSG00000104755	ADAM metallopeptidase domain 2	8	-1	39838227	39743735	ADAM2	Q99965	Protein Coding	GC08M039743	2.30921	https://www.genecards.org/cgi-bin/carddisp.pl?gene=ADAM2
ENSG00000139985	ADAM metallopeptidase domain 21	14	1	70460427	70417107	ADAM21	Q9UKJ8	Protein Coding	GC14P070418	0.565705	https://www.genecards.org/cgi-bin/carddisp.pl?gene=ADAM21
ENSG00000008277	ADAM metallopeptidase domain 22	7	1	88202889	87934143	ADAM22	Q9P0K1	Protein Coding	GC07P087934	1.77144	https://www.genecards.org/cgi-bin/carddisp.pl?gene=ADAM22
ENSG00000114948	ADAM metallopeptidase domain 23	2	1	206621127	206443532	ADAM23	O75077	Protein Coding	GC02P206443	2.58138	https://www.genecards.org/cgi-bin/carddisp.pl?gene=ADAM23
ENSG00000042980	ADAM metallopeptidase domain 28	8	1	24359014	24294069	ADAM28	Q9UKQ2	Protein Coding	GC08P024294	2.76389	https://www.genecards.org/cgi-bin/carddisp.pl?gene=ADAM28
ENSG00000168594	ADAM metallopeptidase domain 29	4	1	174978180	174829668	ADAM29		Protein Coding	GC04P174831	5.12261	https://www.genecards.org/cgi-bin/carddisp.pl?gene=ADAM29
ENSG00000134249	ADAM metallopeptidase domain 30	1	-1	119896515	119893533	ADAM30	Q9UKF2	Protein Coding	GC01M119893	0.874566	https://www.genecards.org/cgi-bin/carddisp.pl?gene=ADAM30
ENSG00000149451	ADAM metallopeptidase domain 33	20	-1	3682246	3667965	ADAM33		Protein Coding	GC20M003669	2.38531	https://www.genecards.org/cgi-bin/carddisp.pl?gene=ADAM33
ENSG00000151651	ADAM metallopeptidase domain 8	10	-1	133276868	133262420	ADAM8	P78325	Protein Coding	GC10M133262	4.36658	https://www.genecards.org/cgi-bin/carddisp.pl?gene=ADAM8
ENSG00000168615	ADAM metallopeptidase domain 9	8	1	39105445	38996754	ADAM9		Protein Coding	GC08P038996	9.30023	https://www.genecards.org/cgi-bin/carddisp.pl?gene=ADAM9
ENSG00000154734	ADAM metallopeptidase with thrombospondin type 1 motif 1	21	-1	26845409	26835755	ADAMTS1	Q9UHI8	Protein Coding	GC21M026835	5.13386	https://www.genecards.org/cgi-bin/carddisp.pl?gene=ADAMTS1
ENSG00000142303	ADAM metallopeptidase with thrombospondin type 1 motif 10	19	-1	8610735	8580240	ADAMTS10	Q9H324	Protein Coding	GC19M008580	1.61862	https://www.genecards.org/cgi-bin/carddisp.pl?gene=ADAMTS10
ENSG00000151388	ADAM metallopeptidase with thrombospondin type 1 motif 12	5	-1	33892019	33523535	ADAMTS12	P58397	Protein Coding	GC05M033524	1.3757	https://www.genecards.org/cgi-bin/carddisp.pl?gene=ADAMTS12
ENSG00000166106	ADAM metallopeptidase with thrombospondin type 1 motif 15	11	1	130476645	130448645	ADAMTS15	Q8TE58	Protein Coding	GC11P130448	4.16433	https://www.genecards.org/cgi-bin/carddisp.pl?gene=ADAMTS15
ENSG00000145536	ADAM metallopeptidase with thrombospondin type 1 motif 16	5	1	5320304	5140330	ADAMTS16		Protein Coding	GC05P005140	1.4132	https://www.genecards.org/cgi-bin/carddisp.pl?gene=ADAMTS16
ENSG00000140470	ADAM metallopeptidase with thrombospondin type 1 motif 17	15	-1	100342005	99971437	ADAMTS17	Q8TE56	Protein Coding	GC15M099971	2.47285	https://www.genecards.org/cgi-bin/carddisp.pl?gene=ADAMTS17
ENSG00000140873	ADAM metallopeptidase with thrombospondin type 1 motif 18	16	-1	77435034	77247813	ADAMTS18		Protein Coding	GC16M077316	3.44696	https://www.genecards.org/cgi-bin/carddisp.pl?gene=ADAMTS18
ENSG00000145808	ADAM metallopeptidase with thrombospondin type 1 motif 19	5	1	129738683	129460281	ADAMTS19		Protein Coding	GC05P129460	2.6773	https://www.genecards.org/cgi-bin/carddisp.pl?gene=ADAMTS19
ENSG00000173157	ADAM metallopeptidase with thrombospondin type 1 motif 20	12	-1	43552203	43353866	ADAMTS20	P59510	Protein Coding	GC12M043353	1.75834	https://www.genecards.org/cgi-bin/carddisp.pl?gene=ADAMTS20
ENSG00000156140	ADAM metallopeptidase with thrombospondin type 1 motif 3	4	-1	72569221	72280969	ADAMTS3	O15072	Protein Coding	GC04M072280	2.02413	https://www.genecards.org/cgi-bin/carddisp.pl?gene=ADAMTS3
ENSG00000158859	ADAM metallopeptidase with thrombospondin type 1 motif 4	1	-1	161199054	161184302	ADAMTS4	O75173	Protein Coding	GC01M161184	2.27055	https://www.genecards.org/cgi-bin/carddisp.pl?gene=ADAMTS4
ENSG00000154736	ADAM metallopeptidase with thrombospondin type 1 motif 5	21	-1	26967088	26917922	ADAMTS5	Q9UNA0	Protein Coding	GC21M026918	1.82694	https://www.genecards.org/cgi-bin/carddisp.pl?gene=ADAMTS5
ENSG00000049192	ADAM metallopeptidase with thrombospondin type 1 motif 6	5	-1	65481920	65148738	ADAMTS6	Q9UKP5	Protein Coding	GC05M065148	1.64815	https://www.genecards.org/cgi-bin/carddisp.pl?gene=ADAMTS6
ENSG00000136378	ADAM metallopeptidase with thrombospondin type 1 motif 7	15	-1	78811464	78759206	ADAMTS7	Q9UKP4	Protein Coding	GC15M078759	1.18249	https://www.genecards.org/cgi-bin/carddisp.pl?gene=ADAMTS7
ENSG00000134917	ADAM metallopeptidase with thrombospondin type 1 motif 8	11	-1	130428609	130404923	ADAMTS8	Q9UP79	Protein Coding	GC11M130404	2.15301	https://www.genecards.org/cgi-bin/carddisp.pl?gene=ADAMTS8
ENSG00000163638	ADAM metallopeptidase with thrombospondin type 1 motif 9	3	-1	64688000	64515654	ADAMTS9	Q9P2N4	Protein Coding	GC03M064501	2.21916	https://www.genecards.org/cgi-bin/carddisp.pl?gene=ADAMTS9
ENSG00000178031	ADAMTS like 1	9	1	18910950	17906563	ADAMTSL1		Protein Coding	GC09P017906	7.21966	https://www.genecards.org/cgi-bin/carddisp.pl?gene=ADAMTSL1
ENSG00000156218	ADAMTS like 3	15	1	84039842	83654088	ADAMTSL3	P82987	Protein Coding	GC15P117932	4.38885	https://www.genecards.org/cgi-bin/carddisp.pl?gene=ADAMTSL3
ENSG00000143382	ADAMTS like 4	1	1	150560937	150549369	ADAMTSL4	Q6UY14	Protein Coding	GC01P150549	2.30971	https://www.genecards.org/cgi-bin/carddisp.pl?gene=ADAMTSL4
ENSG00000185761	ADAMTS like 5	19	-1	1513604	1505022	ADAMTSL5		Protein Coding	GC19M005286	1.02422	https://www.genecards.org/cgi-bin/carddisp.pl?gene=ADAMTSL5
ENSG00000184060	ArfGAP with dual PH domains 2	17	1	30959322	30906344	ADAP2		Protein Coding	GC17P030906	0.847429	https://www.genecards.org/cgi-bin/carddisp.pl?gene=ADAP2
ENSG00000160710	adenosine deaminase RNA specific	1	-1	154628013	154581695	ADAR		Protein Coding	GC01M154582	9.32081	https://www.genecards.org/cgi-bin/carddisp.pl?gene=ADAR
ENSG00000197381	adenosine deaminase RNA specific B1	21	1	45226560	45073853	ADARB1	P78563	Protein Coding	GC21P045073	2.16268	https://www.genecards.org/cgi-bin/carddisp.pl?gene=ADARB1
ENSG00000185736	adenosine deaminase RNA specific B2 (inactive)	10	-1	1737525	1177313	ADARB2	Q9NS39	Protein Coding	GC10M001210	3.78962	https://www.genecards.org/cgi-bin/carddisp.pl?gene=ADARB2
ENSG00000065457	adenosine deaminase tRNA specific 1	16	-1	75623300	75596868	ADAT1	Q9BUB4	Protein Coding	GC16M075596	0.564669	https://www.genecards.org/cgi-bin/carddisp.pl?gene=ADAT1
ENSG00000189007	adenosine deaminase tRNA specific 2	6	-1	143450695	143422832	ADAT2	Q7Z6V5	Protein Coding	GC06M143422	1.52285	https://www.genecards.org/cgi-bin/carddisp.pl?gene=ADAT2
ENSG00000063761	aarF domain containing kinase 1	14	1	77935014	77800109	ADCK1	Q86TW2	Protein Coding	GC14P077800	1.23837	https://www.genecards.org/cgi-bin/carddisp.pl?gene=ADCK1
ENSG00000164742	adenylate cyclase 1	7	1	45723116	45574140	ADCY1		Protein Coding	GC07P045580	3.02659	https://www.genecards.org/cgi-bin/carddisp.pl?gene=ADCY1
ENSG00000143199	adenylate cyclase 10	1	-1	167914215	167809386	ADCY10	Q96PN6	Protein Coding	GC01M167809	3.74714	https://www.genecards.org/cgi-bin/carddisp.pl?gene=ADCY10
ENSG00000078295	adenylate cyclase 2	5	1	7830081	7396138	ADCY2	Q08462	Protein Coding	GC05P007396	2.77666	https://www.genecards.org/cgi-bin/carddisp.pl?gene=ADCY2
ENSG00000138031	adenylate cyclase 3	2	-1	24920237	24819169	ADCY3	O60266	Protein Coding	GC02M024819	2.71005	https://www.genecards.org/cgi-bin/carddisp.pl?gene=ADCY3
ENSG00000129467	adenylate cyclase 4	14	-1	24335093	24318349	ADCY4	Q8NFM4	Protein Coding	GC14M024318	2.04528	https://www.genecards.org/cgi-bin/carddisp.pl?gene=ADCY4
ENSG00000173175	adenylate cyclase 5	3	-1	123449090	123282296	ADCY5	O95622	Protein Coding	GC03M123282	3.56725	https://www.genecards.org/cgi-bin/carddisp.pl?gene=ADCY5
ENSG00000174233	adenylate cyclase 6	12	-1	48789089	48766194	ADCY6	O43306	Protein Coding	GC12M048766	2.42994	https://www.genecards.org/cgi-bin/carddisp.pl?gene=ADCY6
ENSG00000121281	adenylate cyclase 7	16	1	50318135	50246137	ADCY7		Protein Coding	GC16P050244	1.84969	https://www.genecards.org/cgi-bin/carddisp.pl?gene=ADCY7
ENSG00000155897	adenylate cyclase 8	8	-1	131040909	130780301	ADCY8	P40145	Protein Coding	GC08M130780	3.99788	https://www.genecards.org/cgi-bin/carddisp.pl?gene=ADCY8
ENSG00000162104	adenylate cyclase 9	16	-1	4116442	3953387	ADCY9		Protein Coding	GC16M003953	3.12536	https://www.genecards.org/cgi-bin/carddisp.pl?gene=ADCY9
ENSG00000141433	adenylate cyclase activating polypeptide 1	18	1	912172	904871	ADCYAP1	P18509	Protein Coding	GC18P000895	4.01173	https://www.genecards.org/cgi-bin/carddisp.pl?gene=ADCYAP1
ENSG00000078549	ADCYAP receptor type I	7	1	31111479	31052308	ADCYAP1R1	P41586	Protein Coding	GC07P031058	1.52247	https://www.genecards.org/cgi-bin/carddisp.pl?gene=ADCYAP1R1
ENSG00000087274	adducin 1	4	1	2930076	2843844	ADD1		Protein Coding	GC04P002855	3.08957	https://www.genecards.org/cgi-bin/carddisp.pl?gene=ADD1
ENSG00000075340	adducin 2	2	-1	70768225	70607618	ADD2	P35612	Protein Coding	GC02M070626	1.59238	https://www.genecards.org/cgi-bin/carddisp.pl?gene=ADD2
ENSG00000148700	adducin 3	10	1	110135565	109996368	ADD3	Q9UEY8	Protein Coding	GC10P109996	1.98923	https://www.genecards.org/cgi-bin/carddisp.pl?gene=ADD3
ENSG00000118492	androglobin	6	1	146815462	146598967	ADGB		Protein Coding	GC06P146598	0.441369	https://www.genecards.org/cgi-bin/carddisp.pl?gene=ADGB
ENSG00000020181	adhesion G protein-coupled receptor A2	8	1	37844896	37784191	ADGRA2		Protein Coding	GC08P037785	0.688773	https://www.genecards.org/cgi-bin/carddisp.pl?gene=ADGRA2
ENSG00000181790	adhesion G protein-coupled receptor B1	8	1	142545009	142449430	ADGRB1		Protein Coding	GC08P142449	2.36876	https://www.genecards.org/cgi-bin/carddisp.pl?gene=ADGRB1
ENSG00000121753	adhesion G protein-coupled receptor B2	1	-1	31764893	31727117	ADGRB2		Protein Coding	GC01M031727	0.982447	https://www.genecards.org/cgi-bin/carddisp.pl?gene=ADGRB2
ENSG00000127507	adhesion G protein-coupled receptor E2	19	-1	14778560	14732392	ADGRE2	Q9UHX3	Protein Coding	GC19M014733	0.975498	https://www.genecards.org/cgi-bin/carddisp.pl?gene=ADGRE2
ENSG00000131355	adhesion G protein-coupled receptor E3	19	-1	14690027	14619117	ADGRE3		Protein Coding	GC19M014619	0.781623	https://www.genecards.org/cgi-bin/carddisp.pl?gene=ADGRE3
ENSG00000123146	adhesion G protein-coupled receptor E5	19	1	14408725	14380501	ADGRE5	P48960	Protein Coding	GC19P014392	4.06204	https://www.genecards.org/cgi-bin/carddisp.pl?gene=ADGRE5
ENSG00000153292	adhesion G protein-coupled receptor F1	6	-1	47042350	46997708	ADGRF1	Q5T601	Protein Coding	GC06M046997	1.99144	https://www.genecards.org/cgi-bin/carddisp.pl?gene=ADGRF1
ENSG00000153294	adhesion G protein-coupled receptor F4	6	1	47722021	47685864	ADGRF4		Protein Coding	GC06P047685	2.14026	https://www.genecards.org/cgi-bin/carddisp.pl?gene=ADGRF4
ENSG00000069122	adhesion G protein-coupled receptor F5	6	-1	46954943	46852522	ADGRF5	Q8IZF2	Protein Coding	GC06M046852	1.56261	https://www.genecards.org/cgi-bin/carddisp.pl?gene=ADGRF5
ENSG00000205336	adhesion G protein-coupled receptor G1	16	1	57665580	57610652	ADGRG1		Protein Coding	GC16P057610	4.25417	https://www.genecards.org/cgi-bin/carddisp.pl?gene=ADGRG1
ENSG00000173698	adhesion G protein-coupled receptor G2	X	-1	19122637	18989307	ADGRG2	Q8IZP9	Protein Coding	GC0XM018989	0.699402	https://www.genecards.org/cgi-bin/carddisp.pl?gene=ADGRG2
ENSG00000159618	adhesion G protein-coupled receptor G5	16	1	57591681	57542643	ADGRG5	Q8IZF4	Protein Coding	GC16P057529	0.596297	https://www.genecards.org/cgi-bin/carddisp.pl?gene=ADGRG5
ENSG00000112414	adhesion G protein-coupled receptor G6	6	1	142446266	142301854	ADGRG6	Q86SQ4	Protein Coding	GC06P142301	2.84207	https://www.genecards.org/cgi-bin/carddisp.pl?gene=ADGRG6
ENSG00000117114	adhesion G protein-coupled receptor L2	1	1	81993932	81306147	ADGRL2		Protein Coding	GC01P081306	1.94609	https://www.genecards.org/cgi-bin/carddisp.pl?gene=ADGRL2
ENSG00000150471	adhesion G protein-coupled receptor L3	4	1	62078335	61200326	ADGRL3	Q9HAR2	Protein Coding	GC04P061201	1.8868	https://www.genecards.org/cgi-bin/carddisp.pl?gene=ADGRL3
ENSG00000162618	adhesion G protein-coupled receptor L4	1	-1	79282124	78889764	ADGRL4		Protein Coding	GC01M078889	1.61615	https://www.genecards.org/cgi-bin/carddisp.pl?gene=ADGRL4
ENSG00000164199	adhesion G protein-coupled receptor V1	5	1	91164437	90529344	ADGRV1		Protein Coding	GC05P090529	3.82629	https://www.genecards.org/cgi-bin/carddisp.pl?gene=ADGRV1
ENSG00000187758	alcohol dehydrogenase 1A (class I), alpha polypeptide	4	-1	99291003	99276369	ADH1A	P07327	Protein Coding	GC04M099276	3.87799	https://www.genecards.org/cgi-bin/carddisp.pl?gene=ADH1A
ENSG00000196616	alcohol dehydrogenase 1B (class I), beta polypeptide	4	-1	99352760	99304971	ADH1B	P00325	Protein Coding	GC04M099304	17.0108	https://www.genecards.org/cgi-bin/carddisp.pl?gene=ADH1B
ENSG00000248144	alcohol dehydrogenase 1C (class I), gamma polypeptide	4	-1	99352746	99336497	ADH1C	P00326	Protein Coding	GC04M099336	15.0068	https://www.genecards.org/cgi-bin/carddisp.pl?gene=ADH1C
ENSG00000198099	alcohol dehydrogenase 4 (class II), pi polypeptide	4	-1	99157792	99123657	ADH4	P08319	Protein Coding	GC04M099123	2.04793	https://www.genecards.org/cgi-bin/carddisp.pl?gene=ADH4
ENSG00000197894	alcohol dehydrogenase 5 (class III), chi polypeptide	4	-1	99088801	99070978	ADH5	P11766	Protein Coding	GC04M099070	4.9749	https://www.genecards.org/cgi-bin/carddisp.pl?gene=ADH5
ENSG00000172955	alcohol dehydrogenase 6 (class V)	4	-1	99219537	99202638	ADH6		Protein Coding	GC04M099202	4.14368	https://www.genecards.org/cgi-bin/carddisp.pl?gene=ADH6
ENSG00000196344	alcohol dehydrogenase 7 (class IV), mu or sigma polypeptide	4	-1	99435510	99412261	ADH7	P40394	Protein Coding	GC04M099412	2.00905	https://www.genecards.org/cgi-bin/carddisp.pl?gene=ADH7
ENSG00000147576	alcohol dehydrogenase iron containing 1	8	1	66468907	66432492	ADHFE1	Q8IWW8	Protein Coding	GC08P066432	2.98638	https://www.genecards.org/cgi-bin/carddisp.pl?gene=ADHFE1
ENSG00000181092	adiponectin, C1Q and collagen domain containing	3	1	186858463	186842704	ADIPOQ	Q15848	Protein Coding	GC03P186842	15.6048	https://www.genecards.org/cgi-bin/carddisp.pl?gene=ADIPOQ
ENSG00000006831	adiponectin receptor 2	12	1	1788674	1688574	ADIPOR2	Q86V24	Protein Coding	GC12P001670	4.09916	https://www.genecards.org/cgi-bin/carddisp.pl?gene=ADIPOR2
ENSG00000156110	adenosine kinase	10	1	74709963	74151202	ADK	P55263	Protein Coding	GC10P074155	1.77854	https://www.genecards.org/cgi-bin/carddisp.pl?gene=ADK
ENSG00000148926	adrenomedullin	11	1	10307397	10305073	ADM		Protein Coding	GC11P010304	6.06853	https://www.genecards.org/cgi-bin/carddisp.pl?gene=ADM
ENSG00000224420	adrenomedullin 5 (putative)	19	1	49690575	49689594	ADM5	C9JUS6	Protein Coding	GC19P067112	3.35954	https://www.genecards.org/cgi-bin/carddisp.pl?gene=ADM5
ENSG00000101126	activity dependent neuroprotector homeobox	20	-1	50931437	50888916	ADNP	Q9H2P0	Protein Coding	GC20M050888	7.35405	https://www.genecards.org/cgi-bin/carddisp.pl?gene=ADNP
ENSG00000159322	ADP dependent glucokinase	15	-1	72785846	72751294	ADPGK	Q9BRR6	Protein Coding	GC15M072751	1.07597	https://www.genecards.org/cgi-bin/carddisp.pl?gene=ADPGK
ENSG00000144843	ADP-ribosylarginine hydrolase	3	1	119589945	119579268	ADPRH	P54922	Protein Coding	GC03P119579	2.08515	https://www.genecards.org/cgi-bin/carddisp.pl?gene=ADPRH
ENSG00000153531	ADP-ribosylhydrolase like 1	13	-1	113453488	113399611	ADPRHL1		Protein Coding	GC13M113421	0.165831	https://www.genecards.org/cgi-bin/carddisp.pl?gene=ADPRHL1
ENSG00000043591	adrenoceptor beta 1	10	1	114046904	114043866	ADRB1	P08588	Protein Coding	GC10P114044	2.43645	https://www.genecards.org/cgi-bin/carddisp.pl?gene=ADRB1
ENSG00000169252	adrenoceptor beta 2	5	1	148828623	148826611	ADRB2	P07550	Protein Coding	GC05P148825	8.86069	https://www.genecards.org/cgi-bin/carddisp.pl?gene=ADRB2
ENSG00000188778	adrenoceptor beta 3	8	-1	37966599	37962990	ADRB3	P13945	Protein Coding	GC08M037962	6.66755	https://www.genecards.org/cgi-bin/carddisp.pl?gene=ADRB3
ENSG00000130706	ADRM1 26S proteasome ubiquitin receptor	20	1	62308862	62302093	ADRM1	Q16186	Protein Coding	GC20P062302	3.13897	https://www.genecards.org/cgi-bin/carddisp.pl?gene=ADRM1
ENSG00000239900	adenylosuccinate lyase	22	1	40390463	40346461	ADSL		Protein Coding	GC22P040346	3.30547	https://www.genecards.org/cgi-bin/carddisp.pl?gene=ADSL
ENSG00000185100	adenylosuccinate synthase 1	14	1	104747325	104724229	ADSS1	Q8N142	Protein Coding	GC14P109736	1.75521	https://www.genecards.org/cgi-bin/carddisp.pl?gene=ADSS1
ENSG00000035687	adenylosuccinate synthase 2	1	-1	244451909	244408494	ADSS2	P30520	Protein Coding	GC01M244410	1.23639	https://www.genecards.org/cgi-bin/carddisp.pl?gene=ADSS2
ENSG00000106624	AE binding protein 1	7	1	44114562	44104345	AEBP1	Q8IUX7	Protein Coding	GC07P044106	2.5678	https://www.genecards.org/cgi-bin/carddisp.pl?gene=AEBP1
ENSG00000139154	AE binding protein 2	12	1	19720801	19404045	AEBP2		Protein Coding	GC12P019404	1.93833	https://www.genecards.org/cgi-bin/carddisp.pl?gene=AEBP2
ENSG00000196526	actin filament associated protein 1	4	-1	7939926	7758714	AFAP1	Q8N556	Protein Coding	GC04M007758	17.1931	https://www.genecards.org/cgi-bin/carddisp.pl?gene=AFAP1
ENSG00000157510	actin filament associated protein 1 like 1	5	1	149343637	149271859	AFAP1L1	Q8TED9	Protein Coding	GC05P149271	1.77187	https://www.genecards.org/cgi-bin/carddisp.pl?gene=AFAP1L1
ENSG00000169129	actin filament associated protein 1 like 2	10	-1	114404756	114294824	AFAP1L2	Q8N4X5	Protein Coding	GC10M114281	2.69704	https://www.genecards.org/cgi-bin/carddisp.pl?gene=AFAP1L2
ENSG00000130396	afadin, adherens junction formation factor	6	1	167972023	167826911	AFDN		Protein Coding	GC06P167827	4.04997	https://www.genecards.org/cgi-bin/carddisp.pl?gene=AFDN
ENSG00000172493	AF4/FMR2 family member 1	4	1	87141039	86935002	AFF1	P51825	Protein Coding	GC04P086934	4.66764	https://www.genecards.org/cgi-bin/carddisp.pl?gene=AFF1
ENSG00000155966	AF4/FMR2 family member 2	X	1	149000663	148500617	AFF2	P51816	Protein Coding	GC0XP148500	2.27492	https://www.genecards.org/cgi-bin/carddisp.pl?gene=AFF2
ENSG00000144218	AF4/FMR2 family member 3	2	-1	100192428	99545419	AFF3	P51826	Protein Coding	GC02M099545	2.92036	https://www.genecards.org/cgi-bin/carddisp.pl?gene=AFF3
ENSG00000072364	AF4/FMR2 family member 4	5	-1	132963634	132875395	AFF4	Q9UHB7	Protein Coding	GC05M132875	4.56584	https://www.genecards.org/cgi-bin/carddisp.pl?gene=AFF4
ENSG00000135537	AFG1 like ATPase	6	1	108526796	108294991	AFG1L	Q8WV93	Protein Coding	GC06P108504	1.27753	https://www.genecards.org/cgi-bin/carddisp.pl?gene=AFG1L
ENSG00000141385	AFG3 like matrix AAA peptidase subunit 2	18	-1	12377227	12328944	AFG3L2	Q9Y4W6	Protein Coding	GC18M012328	4.24368	https://www.genecards.org/cgi-bin/carddisp.pl?gene=AFG3L2
ENSG00000183077	arylformamidase	17	1	78207702	78187358	AFMID	Q63HM1	Protein Coding	GC17P078185	1.23443	https://www.genecards.org/cgi-bin/carddisp.pl?gene=AFMID
ENSG00000081051	alpha fetoprotein	4	1	73456174	73431138	AFP	P02771	Protein Coding	GC04P073431	18.3787	https://www.genecards.org/cgi-bin/carddisp.pl?gene=AFP
ENSG00000119844	aftiphilin	2	1	64593005	64524299	AFTPH		Protein Coding	GC02P064524	0.85785	https://www.genecards.org/cgi-bin/carddisp.pl?gene=AFTPH
ENSG00000157985	ArfGAP with GTPase domain, ankyrin repeat and PH domain 1	2	1	236131800	235494043	AGAP1	Q9UPQ3	Protein Coding	GC02P235494	1.55017	https://www.genecards.org/cgi-bin/carddisp.pl?gene=AGAP1
ENSG00000135439	ArfGAP with GTPase domain, ankyrin repeat and PH domain 2	12	-1	57742157	57723761	AGAP2	Q99490	Protein Coding	GC12M057723	5.93148	https://www.genecards.org/cgi-bin/carddisp.pl?gene=AGAP2
ENSG00000133612	ArfGAP with GTPase domain, ankyrin repeat and PH domain 3	7	1	151144436	151085831	AGAP3	Q96P47	Protein Coding	GC07P151085	1.40962	https://www.genecards.org/cgi-bin/carddisp.pl?gene=AGAP3
ENSG00000188234	ArfGAP with GTPase domain, ankyrin repeat and PH domain 4	10	-1	45853875	45825594	AGAP4	Q96P64	Protein Coding	GC10M045825	1.49743	https://www.genecards.org/cgi-bin/carddisp.pl?gene=AGAP4
ENSG00000172650	ArfGAP with GTPase domain, ankyrin repeat and PH domain 5	10	-1	73698109	73674287	AGAP5		Protein Coding	GC10M073920	1.03064	https://www.genecards.org/cgi-bin/carddisp.pl?gene=AGAP5
ENSG00000204149	ArfGAP with GTPase domain, ankyrin repeat and PH domain 6	10	1	50011654	49982190	AGAP6	Q5VW22	Protein Coding	GC10P050196	1.01	https://www.genecards.org/cgi-bin/carddisp.pl?gene=AGAP6
ENSG00000273540	AGBL carboxypeptidase 1	15	1	87049169	86079871	AGBL1		Protein Coding	GC15P118069	1.71412	https://www.genecards.org/cgi-bin/carddisp.pl?gene=AGBL1
ENSG00000165923	AGBL carboxypeptidase 2	11	-1	47715389	47659591	AGBL2		Protein Coding	GC11M089375	1.35081	https://www.genecards.org/cgi-bin/carddisp.pl?gene=AGBL2
ENSG00000204305	advanced glycosylation end-product specific receptor	6	-1	32184322	32180968	AGER	Q15109	Protein Coding	GC06M032180	11.9179	https://www.genecards.org/cgi-bin/carddisp.pl?gene=AGER
ENSG00000173744	ArfGAP with FG repeats 1	2	1	227561217	227472152	AGFG1	P52594	Protein Coding	GC02P227473	2.32114	https://www.genecards.org/cgi-bin/carddisp.pl?gene=AGFG1
ENSG00000106351	ArfGAP with FG repeats 2	7	1	100568220	100539203	AGFG2	O95081	Protein Coding	GC07P100539	1.70051	https://www.genecards.org/cgi-bin/carddisp.pl?gene=AGFG2
ENSG00000164252	angiogenic factor with G-patch and FHA domains 1	5	1	77065234	77029251	AGGF1	Q8N302	Protein Coding	GC05P077029	2.91613	https://www.genecards.org/cgi-bin/carddisp.pl?gene=AGGF1
ENSG00000006530	acylglycerol kinase	7	1	141655244	141551278	AGK		Protein Coding	GC07P141551	8.7248	https://www.genecards.org/cgi-bin/carddisp.pl?gene=AGK
ENSG00000162688	amylo-alpha-1, 6-glucosidase, 4-alpha-glucanotransferase	1	1	99924023	99850361	AGL	P35573	Protein Coding	GC01P099850	2.94394	https://www.genecards.org/cgi-bin/carddisp.pl?gene=AGL
ENSG00000092847	argonaute RISC component 1	1	1	35930532	35869808	AGO1		Protein Coding	GC01P035869	2.37472	https://www.genecards.org/cgi-bin/carddisp.pl?gene=AGO1
ENSG00000123908	argonaute RISC catalytic component 2	8	-1	140635633	140520156	AGO2	Q9UKV8	Protein Coding	GC08M140522	8.21776	https://www.genecards.org/cgi-bin/carddisp.pl?gene=AGO2
ENSG00000126070	argonaute RISC catalytic component 3	1	1	36072500	35930718	AGO3		Protein Coding	GC01P035930	0.591632	https://www.genecards.org/cgi-bin/carddisp.pl?gene=AGO3
ENSG00000204310	1-acylglycerol-3-phosphate O-acyltransferase 1	6	-1	32178096	32168212	AGPAT1	Q99943	Protein Coding	GC06M032168	1.56466	https://www.genecards.org/cgi-bin/carddisp.pl?gene=AGPAT1
ENSG00000169692	1-acylglycerol-3-phosphate O-acyltransferase 2	9	-1	136687457	136673143	AGPAT2	O15120	Protein Coding	GC09M136673	2.55927	https://www.genecards.org/cgi-bin/carddisp.pl?gene=AGPAT2
ENSG00000026652	1-acylglycerol-3-phosphate O-acyltransferase 4	6	-1	161274061	161129967	AGPAT4	Q9NRZ5	Protein Coding	GC06M161129	0.581862	https://www.genecards.org/cgi-bin/carddisp.pl?gene=AGPAT4
ENSG00000155189	1-acylglycerol-3-phosphate O-acyltransferase 5	8	1	6761503	6708642	AGPAT5	Q9NUQ2	Protein Coding	GC08P006708	1.40233	https://www.genecards.org/cgi-bin/carddisp.pl?gene=AGPAT5
ENSG00000018510	alkylglycerone phosphate synthase	2	1	177567024	177392746	AGPS		Protein Coding	GC02P177392	2.20883	https://www.genecards.org/cgi-bin/carddisp.pl?gene=AGPS
ENSG00000106541	anterior gradient 2, protein disulphide isomerase family member	7	-1	16833433	16791811	AGR2	O95994	Protein Coding	GC07M017058	19.3579	https://www.genecards.org/cgi-bin/carddisp.pl?gene=AGR2
ENSG00000188157	agrin	1	1	1056118	1020120	AGRN	O00468	Protein Coding	GC01P001020	5.30678	https://www.genecards.org/cgi-bin/carddisp.pl?gene=AGRN
ENSG00000135744	angiotensinogen	1	-1	230745576	230690776	AGT		Protein Coding	GC01M230702	5.79786	https://www.genecards.org/cgi-bin/carddisp.pl?gene=AGT
ENSG00000135049	ATP/GTP binding carboxypeptidase 1	9	-1	85742029	85546539	AGTPBP1	Q9UPW5	Protein Coding	GC09M085546	2.14046	https://www.genecards.org/cgi-bin/carddisp.pl?gene=AGTPBP1
ENSG00000180772	angiotensin II receptor type 2	X	1	116174974	116170744	AGTR2	P50052	Protein Coding	GC0XP116170	3.09851	https://www.genecards.org/cgi-bin/carddisp.pl?gene=AGTR2
ENSG00000177674	angiotensin II receptor associated protein	1	1	11754802	11736084	AGTRAP	Q6RW13	Protein Coding	GC01P011736	1.10911	https://www.genecards.org/cgi-bin/carddisp.pl?gene=AGTRAP
ENSG00000153207	AT-hook containing transcription factor 1	1	-1	246931948	246839098	AHCTF1	Q8WYP5	Protein Coding	GC01M246840	2.66332	https://www.genecards.org/cgi-bin/carddisp.pl?gene=AHCTF1
ENSG00000101444	adenosylhomocysteinase	20	-1	34311802	34280268	AHCY	P23526	Protein Coding	GC20M034827	6.03254	https://www.genecards.org/cgi-bin/carddisp.pl?gene=AHCY
ENSG00000168710	adenosylhomocysteinase like 1	1	1	110023742	109984765	AHCYL1	O43865	Protein Coding	GC01P109984	1.27742	https://www.genecards.org/cgi-bin/carddisp.pl?gene=AHCYL1
ENSG00000158467	adenosylhomocysteinase like 2	7	1	129430211	129225030	AHCYL2	Q96HN2	Protein Coding	GC07P129225	2.16995	https://www.genecards.org/cgi-bin/carddisp.pl?gene=AHCYL2
ENSG00000126705	AT-hook DNA binding motif containing 1	1	-1	27604431	27534035	AHDC1	Q5TGY3	Protein Coding	GC01M027534	2.25371	https://www.genecards.org/cgi-bin/carddisp.pl?gene=AHDC1
ENSG00000135541	Abelson helper integration site 1	6	-1	135498434	135283407	AHI1		Protein Coding	GC06M135283	4.34155	https://www.genecards.org/cgi-bin/carddisp.pl?gene=AHI1
ENSG00000124942	AHNAK nucleoprotein	11	-1	62556235	62433542	AHNAK		Protein Coding	GC11M089610	3.96709	https://www.genecards.org/cgi-bin/carddisp.pl?gene=AHNAK
ENSG00000106546	aryl hydrocarbon receptor	7	1	17346152	16916359	AHR		Protein Coding	GC07P016916	25.1068	https://www.genecards.org/cgi-bin/carddisp.pl?gene=AHR
ENSG00000063438	aryl-hydrocarbon receptor repressor	5	1	438291	321714	AHRR		Protein Coding	GC05P000321	3.57813	https://www.genecards.org/cgi-bin/carddisp.pl?gene=AHRR
ENSG00000100591	activator of HSP90 ATPase activity 1	14	1	77469472	77457870	AHSA1		Protein Coding	GC14P077457	1.53356	https://www.genecards.org/cgi-bin/carddisp.pl?gene=AHSA1
ENSG00000145192	alpha 2-HS glycoprotein	3	1	186621318	186613060	AHSG	P02765	Protein Coding	GC03P186629	3.98468	https://www.genecards.org/cgi-bin/carddisp.pl?gene=AHSG
ENSG00000111732	activation induced cytidine deaminase	12	-1	8613242	8602155	AICDA	Q9GZX7	Protein Coding	GC12M008602	4.90173	https://www.genecards.org/cgi-bin/carddisp.pl?gene=AICDA
ENSG00000186063	axin interactor, dorsalization associated	1	-1	222713210	222668013	AIDA	Q96BJ3	Protein Coding	GC01M223836	0.247411	https://www.genecards.org/cgi-bin/carddisp.pl?gene=AIDA
ENSG00000156709	apoptosis inducing factor mitochondria associated 1	X	-1	130165879	130124666	AIFM1	O95831	Protein Coding	GC0XM130129	8.37573	https://www.genecards.org/cgi-bin/carddisp.pl?gene=AIFM1
ENSG00000042286	apoptosis inducing factor mitochondria associated 2	10	-1	70132934	70098223	AIFM2	Q9BRQ8	Protein Coding	GC10M070098	3.2986	https://www.genecards.org/cgi-bin/carddisp.pl?gene=AIFM2
ENSG00000183773	apoptosis inducing factor mitochondria associated 3	22	1	20981360	20965108	AIFM3	Q96NN9	Protein Coding	GC22P020965	0.870837	https://www.genecards.org/cgi-bin/carddisp.pl?gene=AIFM3
ENSG00000163568	absent in melanoma 2	1	-1	159187843	159061599	AIM2		Protein Coding	GC01M159062	5.92049	https://www.genecards.org/cgi-bin/carddisp.pl?gene=AIM2
ENSG00000164022	aminoacyl tRNA synthetase complex interacting multifunctional protein 1	4	1	106349456	106315544	AIMP1		Protein Coding	GC04P106315	2.64102	https://www.genecards.org/cgi-bin/carddisp.pl?gene=AIMP1
ENSG00000106305	aminoacyl tRNA synthetase complex interacting multifunctional protein 2	7	1	6023834	6009255	AIMP2	Q13155	Protein Coding	GC07P006016	7.99934	https://www.genecards.org/cgi-bin/carddisp.pl?gene=AIMP2
ENSG00000110711	aryl hydrocarbon receptor interacting protein	11	1	67491154	67468174	AIP		Protein Coding	GC11P067468	27.1725	https://www.genecards.org/cgi-bin/carddisp.pl?gene=AIP
ENSG00000129221	aryl hydrocarbon receptor interacting protein like 1	17	-1	6435199	6393693	AIPL1		Protein Coding	GC17M006393	2.46194	https://www.genecards.org/cgi-bin/carddisp.pl?gene=AIPL1
ENSG00000160224	autoimmune regulator	21	1	44298648	44285838	AIRE	O43918	Protein Coding	GC21P044285	4.3082	https://www.genecards.org/cgi-bin/carddisp.pl?gene=AIRE
ENSG00000196581	adherens junctions associated protein 1	1	1	4792534	4654609	AJAP1	Q9UKB5	Protein Coding	GC01P004654	1.18079	https://www.genecards.org/cgi-bin/carddisp.pl?gene=AJAP1
ENSG00000129474	ajuba LIM protein	14	-1	22982551	22971177	AJUBA	Q96IF1	Protein Coding	GC14M022971	3.06527	https://www.genecards.org/cgi-bin/carddisp.pl?gene=AJUBA
ENSG00000106992	adenylate kinase 1	9	-1	127877675	127866486	AK1	P00568	Protein Coding	GC09M127866	1.35037	https://www.genecards.org/cgi-bin/carddisp.pl?gene=AK1
ENSG00000004455	adenylate kinase 2	1	-1	33080996	33007986	AK2	P54819	Protein Coding	GC01M033007	1.78068	https://www.genecards.org/cgi-bin/carddisp.pl?gene=AK2
ENSG00000162433	adenylate kinase 4	1	1	65232145	65147549	AK4		Protein Coding	GC01P065147	1.69657	https://www.genecards.org/cgi-bin/carddisp.pl?gene=AK4
ENSG00000085231	adenylate kinase 6	5	-1	69370013	69350984	AK6	Q9Y3D8	Protein Coding	GC05M069350	0.807327	https://www.genecards.org/cgi-bin/carddisp.pl?gene=AK6
ENSG00000155085	adenylate kinase 9	6	-1	109691217	109492855	AK9		Protein Coding	GC06M109492	4.99286	https://www.genecards.org/cgi-bin/carddisp.pl?gene=AK9
ENSG00000121057	A-kinase anchoring protein 1	17	1	57121346	57085092	AKAP1		Protein Coding	GC17P057085	3.89059	https://www.genecards.org/cgi-bin/carddisp.pl?gene=AKAP1
ENSG00000108599	A-kinase anchoring protein 10	17	-1	19978343	19904302	AKAP10	O43572	Protein Coding	GC17M019904	1.81582	https://www.genecards.org/cgi-bin/carddisp.pl?gene=AKAP10
ENSG00000023516	A-kinase anchoring protein 11	13	1	42323261	42272152	AKAP11	Q9UKA4	Protein Coding	GC13P042272	0.940648	https://www.genecards.org/cgi-bin/carddisp.pl?gene=AKAP11
ENSG00000131016	A-kinase anchoring protein 12	6	1	151358559	151239967	AKAP12	Q02952	Protein Coding	GC06P151239	3.73148	https://www.genecards.org/cgi-bin/carddisp.pl?gene=AKAP12
ENSG00000197976	A-kinase anchoring protein 17A	X	1	1602520	1591604	AKAP17A	Q02040	Protein Coding	GC0XP001591	1.23652	https://www.genecards.org/cgi-bin/carddisp.pl?gene=AKAP17A
ENSG00000111254	A-kinase anchoring protein 3	12	-1	4649051	4615508	AKAP3	O75969	Protein Coding	GC12M005249	7.44511	https://www.genecards.org/cgi-bin/carddisp.pl?gene=AKAP3
ENSG00000147081	A-kinase anchoring protein 4	X	-1	50201007	50190777	AKAP4	Q5JQC9	Protein Coding	GC0XM050190	3.22238	https://www.genecards.org/cgi-bin/carddisp.pl?gene=AKAP4
ENSG00000151320	A-kinase anchoring protein 6	14	1	32837684	32329298	AKAP6	Q13023	Protein Coding	GC14P032329	4.0337	https://www.genecards.org/cgi-bin/carddisp.pl?gene=AKAP6
ENSG00000118507	A-kinase anchoring protein 7	6	1	131283535	131135467	AKAP7	Q9P0M2	Protein Coding	GC06P131126	0.807869	https://www.genecards.org/cgi-bin/carddisp.pl?gene=AKAP7
ENSG00000105127	A-kinase anchoring protein 8	19	-1	15379815	15353385	AKAP8	O43823	Protein Coding	GC19M015354	3.78049	https://www.genecards.org/cgi-bin/carddisp.pl?gene=AKAP8
ENSG00000011243	A-kinase anchoring protein 8 like	19	-1	15419141	15380050	AKAP8L	Q9ULX6	Protein Coding	GC19M015380	1.49222	https://www.genecards.org/cgi-bin/carddisp.pl?gene=AKAP8L
ENSG00000127914	A-kinase anchoring protein 9	7	1	92110673	91940840	AKAP9		Protein Coding	GC07P091940	6.50594	https://www.genecards.org/cgi-bin/carddisp.pl?gene=AKAP9
ENSG00000174574	akirin 1	1	1	39006059	38991276	AKIRIN1	Q9H9L7	Protein Coding	GC01P038991	1.50834	https://www.genecards.org/cgi-bin/carddisp.pl?gene=AKIRIN1
ENSG00000117448	aldo-keto reductase family 1 member A1	1	1	45570049	45550543	AKR1A1	P14550	Protein Coding	GC01P045550	5.15462	https://www.genecards.org/cgi-bin/carddisp.pl?gene=AKR1A1
ENSG00000085662	aldo-keto reductase family 1 member B	7	-1	134459284	134442356	AKR1B1	P15121	Protein Coding	GC07M134442	4.54791	https://www.genecards.org/cgi-bin/carddisp.pl?gene=AKR1B1
ENSG00000198074	aldo-keto reductase family 1 member B10	7	1	134541412	134527567	AKR1B10	O60218	Protein Coding	GC07P134527	9.5309	https://www.genecards.org/cgi-bin/carddisp.pl?gene=AKR1B10
ENSG00000187134	aldo-keto reductase family 1 member C1	10	1	4983283	4963253	AKR1C1	Q04828	Protein Coding	GC10P004963	8.66363	https://www.genecards.org/cgi-bin/carddisp.pl?gene=AKR1C1
ENSG00000151632	aldo-keto reductase family 1 member C2	10	-1	5018031	4987775	AKR1C2	P52895	Protein Coding	GC10M004987	8.0924	https://www.genecards.org/cgi-bin/carddisp.pl?gene=AKR1C2
ENSG00000198610	aldo-keto reductase family 1 member C4	10	1	5218949	5195462	AKR1C4	P17516	Protein Coding	GC10P005195	2.90633	https://www.genecards.org/cgi-bin/carddisp.pl?gene=AKR1C4
ENSG00000122787	aldo-keto reductase family 1 member D1	7	1	138118305	138002324	AKR1D1	P51857	Protein Coding	GC07P138005	0.829778	https://www.genecards.org/cgi-bin/carddisp.pl?gene=AKR1D1
ENSG00000053371	aldo-keto reductase family 7 member A2	1	-1	19312144	19303965	AKR7A2	O43488	Protein Coding	GC01M019302	0.564324	https://www.genecards.org/cgi-bin/carddisp.pl?gene=AKR7A2
ENSG00000162482	aldo-keto reductase family 7 member A3	1	-1	19288770	19282573	AKR7A3	O95154	Protein Coding	GC01M019282	0.877992	https://www.genecards.org/cgi-bin/carddisp.pl?gene=AKR7A3
ENSG00000211454	aldo-keto reductase family 7 like (gene/pseudogene)	1	-1	19274194	19265982	AKR7L		Protein Coding	GC01M019265	3.62455	https://www.genecards.org/cgi-bin/carddisp.pl?gene=AKR7L
ENSG00000204673	AKT1 substrate 1	19	-1	49878459	49869033	AKT1S1	Q96B36	Protein Coding	GC19M049869	8.23226	https://www.genecards.org/cgi-bin/carddisp.pl?gene=AKT1S1
ENSG00000105221	AKT serine/threonine kinase 2	19	-1	40285536	40230317	AKT2	P31751	Protein Coding	GC19M040230	31.3052	https://www.genecards.org/cgi-bin/carddisp.pl?gene=AKT2
ENSG00000117020	AKT serine/threonine kinase 3	1	-1	243851079	243488233	AKT3	Q9Y243	Protein Coding	GC01M243488	27.7626	https://www.genecards.org/cgi-bin/carddisp.pl?gene=AKT3
ENSG00000148218	aminolevulinate dehydratase	9	-1	113401290	113386312	ALAD	P13716	Protein Coding	GC09M113386	3.42577	https://www.genecards.org/cgi-bin/carddisp.pl?gene=ALAD
ENSG00000163631	albumin	4	1	73421482	73397114	ALB		Protein Coding	GC04P073397	20.4686	https://www.genecards.org/cgi-bin/carddisp.pl?gene=ALB
ENSG00000170017	activated leukocyte cell adhesion molecule	3	1	105576900	105366909	ALCAM	Q13740	Protein Coding	GC03P105366	19.9007	https://www.genecards.org/cgi-bin/carddisp.pl?gene=ALCAM
ENSG00000161618	aldehyde dehydrogenase 16 family member A1	19	1	49471050	49453225	ALDH16A1		Protein Coding	GC19P049453	0.96284	https://www.genecards.org/cgi-bin/carddisp.pl?gene=ALDH16A1
ENSG00000059573	aldehyde dehydrogenase 18 family member A1	10	-1	95656711	95605941	ALDH18A1	P54886	Protein Coding	GC10M095605	1.79786	https://www.genecards.org/cgi-bin/carddisp.pl?gene=ALDH18A1
ENSG00000165092	aldehyde dehydrogenase 1 family member A1	9	-1	73080442	72900671	ALDH1A1	P00352	Protein Coding	GC09M072900	25.6037	https://www.genecards.org/cgi-bin/carddisp.pl?gene=ALDH1A1
ENSG00000184254	aldehyde dehydrogenase 1 family member A3	15	1	100916626	100877714	ALDH1A3		Protein Coding	GC15P100877	4.15231	https://www.genecards.org/cgi-bin/carddisp.pl?gene=ALDH1A3
ENSG00000137124	aldehyde dehydrogenase 1 family member B1	9	1	38398661	38392702	ALDH1B1	P30837	Protein Coding	GC09P038392	1.75407	https://www.genecards.org/cgi-bin/carddisp.pl?gene=ALDH1B1
ENSG00000144908	aldehyde dehydrogenase 1 family member L1	3	-1	126197994	126103562	ALDH1L1	O75891	Protein Coding	GC03M126103	4.952	https://www.genecards.org/cgi-bin/carddisp.pl?gene=ALDH1L1
ENSG00000136010	aldehyde dehydrogenase 1 family member L2	12	-1	105107643	105019784	ALDH1L2	Q3SY69	Protein Coding	GC12M105019	1.00011	https://www.genecards.org/cgi-bin/carddisp.pl?gene=ALDH1L2
ENSG00000108602	aldehyde dehydrogenase 3 family member A1	17	-1	19748943	19737984	ALDH3A1		Protein Coding	GC17M019737	5.19703	https://www.genecards.org/cgi-bin/carddisp.pl?gene=ALDH3A1
ENSG00000072210	aldehyde dehydrogenase 3 family member A2	17	1	19685760	19648136	ALDH3A2	P51648	Protein Coding	GC17P019648	2.69497	https://www.genecards.org/cgi-bin/carddisp.pl?gene=ALDH3A2
ENSG00000006534	aldehyde dehydrogenase 3 family member B1	11	1	68029282	68008578	ALDH3B1	P43353	Protein Coding	GC11P070191	0.903488	https://www.genecards.org/cgi-bin/carddisp.pl?gene=ALDH3B1
ENSG00000132746	aldehyde dehydrogenase 3 family member B2	11	-1	67681224	67662155	ALDH3B2	P48448	Protein Coding	GC11M067662	0.476196	https://www.genecards.org/cgi-bin/carddisp.pl?gene=ALDH3B2
ENSG00000112294	aldehyde dehydrogenase 5 family member A1	6	1	24537207	24494867	ALDH5A1		Protein Coding	GC06P024494	1.10203	https://www.genecards.org/cgi-bin/carddisp.pl?gene=ALDH5A1
ENSG00000119711	aldehyde dehydrogenase 6 family member A1	14	-1	74084492	74056847	ALDH6A1	Q02252	Protein Coding	GC14M074059	1.33624	https://www.genecards.org/cgi-bin/carddisp.pl?gene=ALDH6A1
ENSG00000164904	aldehyde dehydrogenase 7 family member A1	5	-1	126595362	126531200	ALDH7A1		Protein Coding	GC05M126541	2.04054	https://www.genecards.org/cgi-bin/carddisp.pl?gene=ALDH7A1
ENSG00000143149	aldehyde dehydrogenase 9 family member A1	1	-1	165698562	165662216	ALDH9A1	P49189	Protein Coding	GC01M165679	6.4851	https://www.genecards.org/cgi-bin/carddisp.pl?gene=ALDH9A1
ENSG00000149925	aldolase, fructose-bisphosphate A	16	1	30070457	30064164	ALDOA		Protein Coding	GC16P030064	14.3736	https://www.genecards.org/cgi-bin/carddisp.pl?gene=ALDOA
ENSG00000136872	aldolase, fructose-bisphosphate B	9	-1	101449664	101420560	ALDOB	P05062	Protein Coding	GC09M101420	3.44314	https://www.genecards.org/cgi-bin/carddisp.pl?gene=ALDOB
ENSG00000109107	aldolase, fructose-bisphosphate C	17	-1	28576948	28573115	ALDOC		Protein Coding	GC17M035139	1.88205	https://www.genecards.org/cgi-bin/carddisp.pl?gene=ALDOC
ENSG00000033011	ALG1 chitobiosyldiphosphodolichol beta-mannosyltransferase	16	1	5087379	5033702	ALG1		Protein Coding	GC16P005033	2.89384	https://www.genecards.org/cgi-bin/carddisp.pl?gene=ALG1
ENSG00000253710	ALG11 alpha-1,2-mannosyltransferase	13	1	52079232	52012391	ALG11		Protein Coding	GC13P052012	1.90602	https://www.genecards.org/cgi-bin/carddisp.pl?gene=ALG11
ENSG00000182858	ALG12 alpha-1,6-mannosyltransferase	22	-1	49918438	49900229	ALG12	Q9BV10	Protein Coding	GC22M049859	2.00187	https://www.genecards.org/cgi-bin/carddisp.pl?gene=ALG12
ENSG00000101901	ALG13 UDP-N-acetylglucosaminyltransferase subunit	X	1	111760649	111665811	ALG13		Protein Coding	GC0XP111665	1.75314	https://www.genecards.org/cgi-bin/carddisp.pl?gene=ALG13
ENSG00000172339	ALG14 UDP-N-acetylglucosaminyltransferase subunit	1	-1	95072951	94974405	ALG14	Q96F25	Protein Coding	GC01M094974	1.88821	https://www.genecards.org/cgi-bin/carddisp.pl?gene=ALG14
ENSG00000119523	ALG2 alpha-1,3/1,6-mannosyltransferase	9	-1	99221942	99216425	ALG2		Protein Coding	GC09M099216	1.14542	https://www.genecards.org/cgi-bin/carddisp.pl?gene=ALG2
ENSG00000214160	ALG3 alpha-1,3- mannosyltransferase	3	-1	184249548	184242301	ALG3	Q92685	Protein Coding	GC03M184244	2.94622	https://www.genecards.org/cgi-bin/carddisp.pl?gene=ALG3
ENSG00000120697	ALG5 dolichyl-phosphate beta-glucosyltransferase	13	-1	37000763	36949738	ALG5		Protein Coding	GC13M036949	0.520663	https://www.genecards.org/cgi-bin/carddisp.pl?gene=ALG5
ENSG00000159063	ALG8 alpha-1,3-glucosyltransferase	11	-1	78139660	78095244	ALG8		Protein Coding	GC11M090496	1.75706	https://www.genecards.org/cgi-bin/carddisp.pl?gene=ALG8
ENSG00000086848	ALG9 alpha-1,2-mannosyltransferase	11	-1	111871581	111782195	ALG9		Protein Coding	GC11M112437	3.98009	https://www.genecards.org/cgi-bin/carddisp.pl?gene=ALG9
ENSG00000171094	ALK receptor tyrosine kinase	2	-1	29921586	29192774	ALK		Protein Coding	GC02M029190	61.441	https://www.genecards.org/cgi-bin/carddisp.pl?gene=ALK
ENSG00000189292	ALK and LTK ligand 2	2	-1	288851	279558	ALKAL2	Q6UX46	Protein Coding	GC02M000279	1.20814	https://www.genecards.org/cgi-bin/carddisp.pl?gene=ALKAL2
ENSG00000100601	alkB homolog 1, histone H2A dioxygenase	14	-1	77708023	77672404	ALKBH1	Q13686	Protein Coding	GC14M077672	4.01915	https://www.genecards.org/cgi-bin/carddisp.pl?gene=ALKBH1
ENSG00000189046	alkB homolog 2, alpha-ketoglutarate dependent dioxygenase	12	-1	109093631	109088188	ALKBH2	Q6NS38	Protein Coding	GC12M109088	0.74985	https://www.genecards.org/cgi-bin/carddisp.pl?gene=ALKBH2
ENSG00000166199	alkB homolog 3, alpha-ketoglutarate dependent dioxygenase	11	1	43920274	43880811	ALKBH3		Protein Coding	GC11P043902	7.68925	https://www.genecards.org/cgi-bin/carddisp.pl?gene=ALKBH3
ENSG00000091542	alkB homolog 5, RNA demethylase	17	1	18209954	18183078	ALKBH5		Protein Coding	GC17P018183	3.14869	https://www.genecards.org/cgi-bin/carddisp.pl?gene=ALKBH5
ENSG00000125652	alkB homolog 7	19	1	6375250	6372794	ALKBH7	Q9BT30	Protein Coding	GC19P006372	0.841125	https://www.genecards.org/cgi-bin/carddisp.pl?gene=ALKBH7
ENSG00000116127	ALMS1 centrosome and basal body associated protein	2	1	73625166	73385758	ALMS1		Protein Coding	GC02P073385	5.69876	https://www.genecards.org/cgi-bin/carddisp.pl?gene=ALMS1
ENSG00000108839	arachidonate 12-lipoxygenase, 12S type	17	1	7010754	6996049	ALOX12	P18054	Protein Coding	GC17P006995	10.9178	https://www.genecards.org/cgi-bin/carddisp.pl?gene=ALOX12
ENSG00000179477	arachidonate 12-lipoxygenase, 12R type	17	-1	8087716	8072636	ALOX12B	O75342	Protein Coding	GC17M010430	3.10827	https://www.genecards.org/cgi-bin/carddisp.pl?gene=ALOX12B
ENSG00000179593	arachidonate 15-lipoxygenase type B	17	1	8049134	8039034	ALOX15B		Protein Coding	GC17P008039	7.17387	https://www.genecards.org/cgi-bin/carddisp.pl?gene=ALOX15B
ENSG00000132965	arachidonate 5-lipoxygenase activating protein	13	1	30764426	30713478	ALOX5AP	P20292	Protein Coding	GC13P030713	3.24031	https://www.genecards.org/cgi-bin/carddisp.pl?gene=ALOX5AP
ENSG00000179148	arachidonate lipoxygenase 3	17	-1	8119047	8095900	ALOXE3	Q9BYJ1	Protein Coding	GC17M010428	3.22246	https://www.genecards.org/cgi-bin/carddisp.pl?gene=ALOXE3
ENSG00000163286	alkaline phosphatase, germ cell	2	1	232410714	232406844	ALPG	P10696	Protein Coding	GC02P232407	3.95017	https://www.genecards.org/cgi-bin/carddisp.pl?gene=ALPG
ENSG00000163295	alkaline phosphatase, intestinal	2	1	232460753	232456125	ALPI		Protein Coding	GC02P232456	2.65655	https://www.genecards.org/cgi-bin/carddisp.pl?gene=ALPI
ENSG00000073331	alpha kinase 1	4	1	112442621	112285509	ALPK1	Q96QP1	Protein Coding	GC04P112285	1.50138	https://www.genecards.org/cgi-bin/carddisp.pl?gene=ALPK1
ENSG00000198796	alpha kinase 2	18	-1	58629091	58481247	ALPK2	Q86TB3	Protein Coding	GC18M058481	1.65891	https://www.genecards.org/cgi-bin/carddisp.pl?gene=ALPK2
ENSG00000163283	alkaline phosphatase, placental	2	1	232382889	232378724	ALPP	P05187	Protein Coding	GC02P232378	11.1875	https://www.genecards.org/cgi-bin/carddisp.pl?gene=ALPP
ENSG00000178038	ALS2 C-terminal like	3	-1	46693704	46668995	ALS2CL	Q60I27	Protein Coding	GC03M046685	3.19734	https://www.genecards.org/cgi-bin/carddisp.pl?gene=ALS2CL
ENSG00000180318	ALX homeobox 1	12	1	85301784	85280220	ALX1	Q15699	Protein Coding	GC12P085279	3.13259	https://www.genecards.org/cgi-bin/carddisp.pl?gene=ALX1
ENSG00000156150	ALX homeobox 3	1	-1	110070672	110059870	ALX3	O95076	Protein Coding	GC01M110059	2.32615	https://www.genecards.org/cgi-bin/carddisp.pl?gene=ALX3
ENSG00000052850	ALX homeobox 4	11	-1	44310139	44260440	ALX4	Q9H161	Protein Coding	GC11M044238	7.21656	https://www.genecards.org/cgi-bin/carddisp.pl?gene=ALX4
ENSG00000183684	Aly/REF export factor	17	-1	81891586	81887835	ALYREF		Protein Coding	GC17M081887	3.88783	https://www.genecards.org/cgi-bin/carddisp.pl?gene=ALYREF
ENSG00000242110	alpha-methylacyl-CoA racemase	5	-1	34008104	33986165	AMACR	Q9UHK6	Protein Coding	GC05M033986	12.0755	https://www.genecards.org/cgi-bin/carddisp.pl?gene=AMACR
ENSG00000106927	alpha-1-microglobulin/bikunin precursor	9	-1	114078328	114060127	AMBP	P02760	Protein Coding	GC09M114060	6.88037	https://www.genecards.org/cgi-bin/carddisp.pl?gene=AMBP
ENSG00000110497	autophagy and beclin 1 regulator 1	11	-1	46594125	46396414	AMBRA1	Q9C0C7	Protein Coding	GC11M089343	2.49076	https://www.genecards.org/cgi-bin/carddisp.pl?gene=AMBRA1
ENSG00000123505	adenosylmethionine decarboxylase 1	6	1	110898879	110874770	AMD1		Protein Coding	GC06P110814	2.83443	https://www.genecards.org/cgi-bin/carddisp.pl?gene=AMD1
ENSG00000162066	amidohydrolase domain containing 2	16	1	2531422	2520357	AMDHD2		Protein Coding	GC16P011716	1.50715	https://www.genecards.org/cgi-bin/carddisp.pl?gene=AMDHD2
ENSG00000184675	APC membrane recruitment protein 1	X	-1	64205708	64185117	AMER1	Q5JTC6	Protein Coding	GC0XM064185	23.4016	https://www.genecards.org/cgi-bin/carddisp.pl?gene=AMER1
ENSG00000165566	APC membrane recruitment protein 2	13	-1	25172288	25161679	AMER2	Q8N7J2	Protein Coding	GC13M025161	1.47278	https://www.genecards.org/cgi-bin/carddisp.pl?gene=AMER2
ENSG00000104899	anti-Mullerian hormone	19	1	2252073	2249309	AMH	P03971	Protein Coding	GC19P002938	10.4072	https://www.genecards.org/cgi-bin/carddisp.pl?gene=AMH
ENSG00000135409	anti-Mullerian hormone receptor type 2	12	1	53431672	53423855	AMHR2	Q16671	Protein Coding	GC12P053423	10.2199	https://www.genecards.org/cgi-bin/carddisp.pl?gene=AMHR2
ENSG00000139211	adhesion molecule with Ig like domain 2	12	-1	47079959	47075707	AMIGO2	Q86SJ2	Protein Coding	GC12M047077	2.56588	https://www.genecards.org/cgi-bin/carddisp.pl?gene=AMIGO2
ENSG00000101935	AMMECR nuclear protein 1	X	-1	110440318	110194186	AMMECR1		Protein Coding	GC0XM110194	1.79313	https://www.genecards.org/cgi-bin/carddisp.pl?gene=AMMECR1
ENSG00000126016	angiomotin	X	-1	112840831	112774503	AMOT	Q4VCS5	Protein Coding	GC0XM112774	3.8504	https://www.genecards.org/cgi-bin/carddisp.pl?gene=AMOT
ENSG00000166025	angiomotin like 1	11	1	94876748	94706431	AMOTL1		Protein Coding	GC11P094686	2.71782	https://www.genecards.org/cgi-bin/carddisp.pl?gene=AMOTL1
ENSG00000114019	angiomotin like 2	3	-1	134375479	134355347	AMOTL2	Q9Y2J4	Protein Coding	GC03M134355	1.9932	https://www.genecards.org/cgi-bin/carddisp.pl?gene=AMOTL2
ENSG00000116748	adenosine monophosphate deaminase 1	1	-1	114695618	114673090	AMPD1		Protein Coding	GC01M114673	1.96556	https://www.genecards.org/cgi-bin/carddisp.pl?gene=AMPD1
ENSG00000116337	adenosine monophosphate deaminase 2	1	1	109632051	109616104	AMPD2	Q01433	Protein Coding	GC01P109616	2.51956	https://www.genecards.org/cgi-bin/carddisp.pl?gene=AMPD2
ENSG00000133805	adenosine monophosphate deaminase 3	11	1	10507579	10308313	AMPD3		Protein Coding	GC11P010309	1.35373	https://www.genecards.org/cgi-bin/carddisp.pl?gene=AMPD3
ENSG00000078053	amphiphysin	7	-1	38631420	38383704	AMPH	P49418	Protein Coding	GC07M039077	20.8662	https://www.genecards.org/cgi-bin/carddisp.pl?gene=AMPH
ENSG00000240038	amylase alpha 2B	1	1	103579534	103553815	AMY2B	P19961	Protein Coding	GC01P103554	0.640221	https://www.genecards.org/cgi-bin/carddisp.pl?gene=AMY2B
ENSG00000153107	anaphase promoting complex subunit 1	2	-1	111884690	111611639	ANAPC1		Protein Coding	GC02M111611	8.01057	https://www.genecards.org/cgi-bin/carddisp.pl?gene=ANAPC1
ENSG00000164162	anaphase promoting complex subunit 10	4	-1	145098541	144831908	ANAPC10		Protein Coding	GC04M144831	2.40168	https://www.genecards.org/cgi-bin/carddisp.pl?gene=ANAPC10
ENSG00000141552	anaphase promoting complex subunit 11	17	1	81900991	81890790	ANAPC11	Q9NYG5	Protein Coding	GC17P081890	1.10138	https://www.genecards.org/cgi-bin/carddisp.pl?gene=ANAPC11
ENSG00000176248	anaphase promoting complex subunit 2	9	-1	137188560	137174784	ANAPC2	Q9UJX6	Protein Coding	GC09M137174	2.57718	https://www.genecards.org/cgi-bin/carddisp.pl?gene=ANAPC2
ENSG00000053900	anaphase promoting complex subunit 4	4	1	25418498	25377263	ANAPC4	Q9UJX5	Protein Coding	GC04P025379	2.67879	https://www.genecards.org/cgi-bin/carddisp.pl?gene=ANAPC4
ENSG00000089053	anaphase promoting complex subunit 5	12	-1	121399896	121308245	ANAPC5		Protein Coding	GC12M121308	4.7272	https://www.genecards.org/cgi-bin/carddisp.pl?gene=ANAPC5
ENSG00000196510	anaphase promoting complex subunit 7	12	-1	110403730	110372900	ANAPC7	Q9UJX3	Protein Coding	GC12M110372	2.62442	https://www.genecards.org/cgi-bin/carddisp.pl?gene=ANAPC7
ENSG00000013523	angel homolog 1	14	-1	76826246	76786009	ANGEL1	Q9UNK9	Protein Coding	GC14M077059	0.691961	https://www.genecards.org/cgi-bin/carddisp.pl?gene=ANGEL1
ENSG00000174606	angel homolog 2	1	-1	213015867	212992182	ANGEL2	Q5VTE6	Protein Coding	GC01M212992	0.152622	https://www.genecards.org/cgi-bin/carddisp.pl?gene=ANGEL2
ENSG00000154188	angiopoietin 1	8	-1	107498055	107249482	ANGPT1	Q15389	Protein Coding	GC08M107246	11.9129	https://www.genecards.org/cgi-bin/carddisp.pl?gene=ANGPT1
ENSG00000091879	angiopoietin 2	8	-1	6563409	6499632	ANGPT2	O15123	Protein Coding	GC08M006499	17.2898	https://www.genecards.org/cgi-bin/carddisp.pl?gene=ANGPT2
ENSG00000101280	angiopoietin 4	20	-1	916334	869900	ANGPT4	Q9Y264	Protein Coding	GC20M000869	1.97051	https://www.genecards.org/cgi-bin/carddisp.pl?gene=ANGPT4
ENSG00000116194	angiopoietin like 1	1	-1	178871077	178849535	ANGPTL1	O95841	Protein Coding	GC01M178818	1.22655	https://www.genecards.org/cgi-bin/carddisp.pl?gene=ANGPTL1
ENSG00000136859	angiopoietin like 2	9	-1	127122635	127087348	ANGPTL2	Q9UKU9	Protein Coding	GC09M127087	2.4825	https://www.genecards.org/cgi-bin/carddisp.pl?gene=ANGPTL2
ENSG00000132855	angiopoietin like 3	1	1	62606313	62597520	ANGPTL3	Q9Y5C1	Protein Coding	GC01P062597	1.44797	https://www.genecards.org/cgi-bin/carddisp.pl?gene=ANGPTL3
ENSG00000167772	angiopoietin like 4	19	1	8374370	8363289	ANGPTL4		Protein Coding	GC19P008363	6.65706	https://www.genecards.org/cgi-bin/carddisp.pl?gene=ANGPTL4
ENSG00000130812	angiopoietin like 6	19	-1	10102678	10092338	ANGPTL6		Protein Coding	GC19M010092	1.50578	https://www.genecards.org/cgi-bin/carddisp.pl?gene=ANGPTL6
ENSG00000171819	angiopoietin like 7	1	1	11195981	11189355	ANGPTL7	O43827	Protein Coding	GC01P011189	0.625101	https://www.genecards.org/cgi-bin/carddisp.pl?gene=ANGPTL7
ENSG00000130173	angiopoietin like 8	19	1	11241943	11237450	ANGPTL8	Q6UXH0	Protein Coding	GC19P011238	2.31969	https://www.genecards.org/cgi-bin/carddisp.pl?gene=ANGPTL8
ENSG00000029534	ankyrin 1	8	-1	41896762	41653220	ANK1	P16157	Protein Coding	GC08M041653	5.10996	https://www.genecards.org/cgi-bin/carddisp.pl?gene=ANK1
ENSG00000145362	ankyrin 2	4	1	113384221	112818032	ANK2		Protein Coding	GC04P112707	3.84844	https://www.genecards.org/cgi-bin/carddisp.pl?gene=ANK2
ENSG00000151150	ankyrin 3	10	-1	60733490	60026298	ANK3	Q12955	Protein Coding	GC10M060026	2.30134	https://www.genecards.org/cgi-bin/carddisp.pl?gene=ANK3
ENSG00000151687	ankyrin and armadillo repeat containing	2	1	189761193	189674290	ANKAR	Q7Z5J8	Protein Coding	GC02P189674	3.91992	https://www.genecards.org/cgi-bin/carddisp.pl?gene=ANKAR
ENSG00000132623	ankyrin repeat and EF-hand domain containing 1	20	1	10058303	9986126	ANKEF1	Q9NU02	Protein Coding	GC20P009987	2.25225	https://www.genecards.org/cgi-bin/carddisp.pl?gene=ANKEF1
ENSG00000185722	ankyrin repeat and FYVE domain containing 1	17	-1	4263995	4163821	ANKFY1	Q9P2R3	Protein Coding	GC17M004163	0.481873	https://www.genecards.org/cgi-bin/carddisp.pl?gene=ANKFY1
ENSG00000131503	ankyrin repeat and KH domain containing 1	5	1	140539856	140401814	ANKHD1	Q8IWZ3	Protein Coding	GC05P146109	1.8291	https://www.genecards.org/cgi-bin/carddisp.pl?gene=ANKHD1
ENSG00000254996	ANKHD1-EIF4EBP3 readthrough	5	1	140549569	140401908	ANKHD1-EIF4EBP3		Protein Coding	GC05P146108	1.02564	https://www.genecards.org/cgi-bin/carddisp.pl?gene=ANKHD1-EIF4EBP3
ENSG00000001629	ankyrin repeat and IBR domain containing 1	7	1	92401383	92245974	ANKIB1	Q9P2G1	Protein Coding	GC07P092246	0.925045	https://www.genecards.org/cgi-bin/carddisp.pl?gene=ANKIB1
ENSG00000170209	ankyrin repeat and kinase domain containing 1	11	1	113400416	113387779	ANKK1	Q8NFD2	Protein Coding	GC11P113387	2.88022	https://www.genecards.org/cgi-bin/carddisp.pl?gene=ANKK1
ENSG00000160117	ankyrin repeat and LEM domain containing 1	19	1	17287646	17281645	ANKLE1		Protein Coding	GC19P066220	4.57909	https://www.genecards.org/cgi-bin/carddisp.pl?gene=ANKLE1
ENSG00000176915	ankyrin repeat and LEM domain containing 2	12	-1	132761832	132725503	ANKLE2	Q86XL3	Protein Coding	GC12M132725	2.24243	https://www.genecards.org/cgi-bin/carddisp.pl?gene=ANKLE2
ENSG00000106524	ankyrin repeat and MYND domain containing 2	7	-1	16645817	16599779	ANKMY2	Q8IV38	Protein Coding	GC07M016599	0.142465	https://www.genecards.org/cgi-bin/carddisp.pl?gene=ANKMY2
ENSG00000088448	ankyrin repeat domain 10	13	-1	110915069	110878540	ANKRD10	Q9NXR5	Protein Coding	GC13M110878	0.5505	https://www.genecards.org/cgi-bin/carddisp.pl?gene=ANKRD10
ENSG00000167522	ankyrin repeat domain 11	16	-1	89490561	89267630	ANKRD11	Q6UB99	Protein Coding	GC16M089267	5.06123	https://www.genecards.org/cgi-bin/carddisp.pl?gene=ANKRD11
ENSG00000101745	ankyrin repeat domain 12	18	1	9285985	9136228	ANKRD12		Protein Coding	GC18P009136	1.62447	https://www.genecards.org/cgi-bin/carddisp.pl?gene=ANKRD12
ENSG00000076513	ankyrin repeat domain 13A	12	1	110039763	109999186	ANKRD13A		Protein Coding	GC12P109999	1.21379	https://www.genecards.org/cgi-bin/carddisp.pl?gene=ANKRD13A
ENSG00000172932	ankyrin repeat domain 13D	11	1	67302485	67289300	ANKRD13D	Q6ZTN6	Protein Coding	GC11P070138	0.917199	https://www.genecards.org/cgi-bin/carddisp.pl?gene=ANKRD13D
ENSG00000134461	ankyrin repeat domain 16	10	-1	5889906	5861616	ANKRD16	Q6P6B7	Protein Coding	GC10M005861	1.3256	https://www.genecards.org/cgi-bin/carddisp.pl?gene=ANKRD16
ENSG00000132466	ankyrin repeat domain 17	4	-1	73258798	73073376	ANKRD17	O75179	Protein Coding	GC04M073074	15.662	https://www.genecards.org/cgi-bin/carddisp.pl?gene=ANKRD17
ENSG00000107890	ankyrin repeat domain 26	10	-1	27100494	26973793	ANKRD26		Protein Coding	GC10M026938	4.75157	https://www.genecards.org/cgi-bin/carddisp.pl?gene=ANKRD26
ENSG00000105186	ankyrin repeat domain 27	19	-1	32676597	32597006	ANKRD27	Q96NW4	Protein Coding	GC19M032597	1.76255	https://www.genecards.org/cgi-bin/carddisp.pl?gene=ANKRD27
ENSG00000206560	ankyrin repeat domain 28	3	-1	15859771	15667236	ANKRD28	O15084	Protein Coding	GC03M015667	2.49194	https://www.genecards.org/cgi-bin/carddisp.pl?gene=ANKRD28
ENSG00000154065	ankyrin repeat domain 29	18	-1	23662911	23598926	ANKRD29	Q8N6D5	Protein Coding	GC18M023598	2.68428	https://www.genecards.org/cgi-bin/carddisp.pl?gene=ANKRD29
ENSG00000148513	ankyrin repeat domain 30A	10	1	37232567	37125598	ANKRD30A		Protein Coding	GC10P037134	23.9738	https://www.genecards.org/cgi-bin/carddisp.pl?gene=ANKRD30A
ENSG00000180777	ankyrin repeat domain 30B	18	1	14854667	14728272	ANKRD30B		Protein Coding	GC18P017553	4.95813	https://www.genecards.org/cgi-bin/carddisp.pl?gene=ANKRD30B
ENSG00000196912	ankyrin repeat domain 36B	2	-1	97589877	97492663	ANKRD36B	Q8N2N9	Protein Coding	GC02M098294	2.55134	https://www.genecards.org/cgi-bin/carddisp.pl?gene=ANKRD36B
ENSG00000154945	ankyrin repeat domain 40	17	-1	50707914	50693198	ANKRD40	Q6AI12	Protein Coding	GC17M050693	0.904213	https://www.genecards.org/cgi-bin/carddisp.pl?gene=ANKRD40
ENSG00000186106	ankyrin repeat domain 46	8	-1	100559784	100509752	ANKRD46	Q86W74	Protein Coding	GC08M100510	1.2442	https://www.genecards.org/cgi-bin/carddisp.pl?gene=ANKRD46
ENSG00000168876	ankyrin repeat domain 49	11	1	94499578	94493979	ANKRD49	Q8WVL7	Protein Coding	GC11P094493	1.26228	https://www.genecards.org/cgi-bin/carddisp.pl?gene=ANKRD49
ENSG00000100124	ankyrin repeat domain 54	22	-1	37849327	37830855	ANKRD54	Q6NXT1	Protein Coding	GC22M057748	0.286725	https://www.genecards.org/cgi-bin/carddisp.pl?gene=ANKRD54
ENSG00000164512	ankyrin repeat domain 55	5	-1	56233330	56099680	ANKRD55	Q3KP44	Protein Coding	GC05M056099	2.76082	https://www.genecards.org/cgi-bin/carddisp.pl?gene=ANKRD55
ENSG00000135299	ankyrin repeat domain 6	6	1	89633834	89433152	ANKRD6	Q9Y2G4	Protein Coding	GC06P089433	1.57543	https://www.genecards.org/cgi-bin/carddisp.pl?gene=ANKRD6
ENSG00000156381	ankyrin repeat domain 9	14	-1	102509799	102501767	ANKRD9	Q96BM1	Protein Coding	GC14M102501	0.523223	https://www.genecards.org/cgi-bin/carddisp.pl?gene=ANKRD9
ENSG00000064999	ankyrin repeat and sterile alpha motif domain containing 1A	6	1	35091406	34889255	ANKS1A		Protein Coding	GC06P083817	1.33815	https://www.genecards.org/cgi-bin/carddisp.pl?gene=ANKS1A
ENSG00000185046	ankyrin repeat and sterile alpha motif domain containing 1B	12	-1	99984936	98726457	ANKS1B		Protein Coding	GC12M098726	1.70193	https://www.genecards.org/cgi-bin/carddisp.pl?gene=ANKS1B
ENSG00000163516	ankyrin repeat and zinc finger peptidyl tRNA hydrolase 1	2	1	219236679	219229783	ANKZF1		Protein Coding	GC02P219229	1.24079	https://www.genecards.org/cgi-bin/carddisp.pl?gene=ANKZF1
ENSG00000011426	anillin actin binding protein	7	1	36453791	36389821	ANLN	Q9NQW6	Protein Coding	GC07P036389	4.24498	https://www.genecards.org/cgi-bin/carddisp.pl?gene=ANLN
ENSG00000131620	anoctamin 1	11	1	70189530	69985907	ANO1		Protein Coding	GC11P070317	8.75204	https://www.genecards.org/cgi-bin/carddisp.pl?gene=ANO1
ENSG00000160746	anoctamin 10	3	-1	43691594	43354859	ANO10	Q9NW15	Protein Coding	GC03M043355	1.31327	https://www.genecards.org/cgi-bin/carddisp.pl?gene=ANO10
ENSG00000047617	anoctamin 2	12	-1	5946232	5531869	ANO2	Q9NQ90	Protein Coding	GC12M005532	0.921519	https://www.genecards.org/cgi-bin/carddisp.pl?gene=ANO2
ENSG00000134343	anoctamin 3	11	1	26663289	26188842	ANO3		Protein Coding	GC11P026188	0.835214	https://www.genecards.org/cgi-bin/carddisp.pl?gene=ANO3
ENSG00000151572	anoctamin 4	12	1	101128641	100717526	ANO4		Protein Coding	GC12P100717	0.506562	https://www.genecards.org/cgi-bin/carddisp.pl?gene=ANO4
ENSG00000171714	anoctamin 5	11	1	22283567	21782659	ANO5		Protein Coding	GC11P021799	2.65952	https://www.genecards.org/cgi-bin/carddisp.pl?gene=ANO5
ENSG00000177119	anoctamin 6	12	1	45482280	45215987	ANO6	Q4KMQ2	Protein Coding	GC12P045215	2.88943	https://www.genecards.org/cgi-bin/carddisp.pl?gene=ANO6
ENSG00000185101	anoctamin 9	11	-1	442011	417933	ANO9	A1A5B4	Protein Coding	GC11M003184	2.15607	https://www.genecards.org/cgi-bin/carddisp.pl?gene=ANO9
ENSG00000011201	anosmin 1	X	-1	8732137	8528874	ANOS1	P23352	Protein Coding	GC0XM008528	9.77869	https://www.genecards.org/cgi-bin/carddisp.pl?gene=ANOS1
ENSG00000140350	acidic nuclear phosphoprotein 32 family member A	15	-1	68820897	68778535	ANP32A	P39687	Protein Coding	GC15M068778	2.13719	https://www.genecards.org/cgi-bin/carddisp.pl?gene=ANP32A
ENSG00000136938	acidic nuclear phosphoprotein 32 family member B	9	1	98015943	97983341	ANP32B	Q92688	Protein Coding	GC09P097983	1.33195	https://www.genecards.org/cgi-bin/carddisp.pl?gene=ANP32B
ENSG00000139223	acidic nuclear phosphoprotein 32 family member D	12	1	48473622	48472559	ANP32D	O95626	Protein Coding	GC12P048472	3.41631	https://www.genecards.org/cgi-bin/carddisp.pl?gene=ANP32D
ENSG00000143401	acidic nuclear phosphoprotein 32 family member E	1	-1	150236156	150218417	ANP32E	Q9BTT0	Protein Coding	GC01M150218	1.75536	https://www.genecards.org/cgi-bin/carddisp.pl?gene=ANP32E
ENSG00000166825	alanyl aminopeptidase, membrane	15	-1	89815401	89784895	ANPEP	P15144	Protein Coding	GC15M089784	10.3813	https://www.genecards.org/cgi-bin/carddisp.pl?gene=ANPEP
ENSG00000169604	ANTXR cell adhesion molecule 1	2	1	69249327	69013176	ANTXR1	Q9H6X2	Protein Coding	GC02P068977	10.8836	https://www.genecards.org/cgi-bin/carddisp.pl?gene=ANTXR1
ENSG00000163297	ANTXR cell adhesion molecule 2	4	-1	80125454	79901146	ANTXR2	P58335	Protein Coding	GC04M079901	3.46277	https://www.genecards.org/cgi-bin/carddisp.pl?gene=ANTXR2
ENSG00000135046	annexin A1	9	1	73170393	73151865	ANXA1	P04083	Protein Coding	GC09P073151	22.6809	https://www.genecards.org/cgi-bin/carddisp.pl?gene=ANXA1
ENSG00000122359	annexin A11	10	-1	80205572	80150889	ANXA11	P50995	Protein Coding	GC10M080150	3.11207	https://www.genecards.org/cgi-bin/carddisp.pl?gene=ANXA11
ENSG00000104537	annexin A13	8	-1	123737402	123680794	ANXA13	P27216	Protein Coding	GC08M123680	2.36956	https://www.genecards.org/cgi-bin/carddisp.pl?gene=ANXA13
ENSG00000182718	annexin A2	15	-1	60402883	60347134	ANXA2	P07355	Protein Coding	GC15M060347	22.8293	https://www.genecards.org/cgi-bin/carddisp.pl?gene=ANXA2
ENSG00000138772	annexin A3	4	1	78610451	78551747	ANXA3		Protein Coding	GC04P078551	10.2691	https://www.genecards.org/cgi-bin/carddisp.pl?gene=ANXA3
ENSG00000196975	annexin A4	2	1	69827112	69644425	ANXA4		Protein Coding	GC02P069644	2.90056	https://www.genecards.org/cgi-bin/carddisp.pl?gene=ANXA4
ENSG00000164111	annexin A5	4	-1	121696995	121667946	ANXA5	P08758	Protein Coding	GC04M121667	17.8905	https://www.genecards.org/cgi-bin/carddisp.pl?gene=ANXA5
ENSG00000197043	annexin A6	5	-1	151157785	151100706	ANXA6		Protein Coding	GC05M151100	5.19766	https://www.genecards.org/cgi-bin/carddisp.pl?gene=ANXA6
ENSG00000138279	annexin A7	10	-1	73414076	73375101	ANXA7	P20073	Protein Coding	GC10M073375	3.82627	https://www.genecards.org/cgi-bin/carddisp.pl?gene=ANXA7
ENSG00000265190	annexin A8	10	-1	47484158	47460162	ANXA8		Protein Coding	GC10M047460	3.58831	https://www.genecards.org/cgi-bin/carddisp.pl?gene=ANXA8
ENSG00000143412	annexin A9	1	1	150995634	150982249	ANXA9	O76027	Protein Coding	GC01P151228	1.08009	https://www.genecards.org/cgi-bin/carddisp.pl?gene=ANXA9
ENSG00000002726	amine oxidase copper containing 1	7	1	150861504	150824627	AOC1	P19801	Protein Coding	GC07P150824	2.29626	https://www.genecards.org/cgi-bin/carddisp.pl?gene=AOC1
ENSG00000131471	amine oxidase copper containing 3	17	1	42858130	42851184	AOC3	Q16853	Protein Coding	GC17P042851	5.95889	https://www.genecards.org/cgi-bin/carddisp.pl?gene=AOC3
ENSG00000148120	aminopeptidase O (putative)	9	1	95087159	94726699	AOPEP	Q8N6M6	Protein Coding	GC09P094728	81.3557	https://www.genecards.org/cgi-bin/carddisp.pl?gene=AOPEP
ENSG00000138356	aldehyde oxidase 1	2	1	200677064	200586014	AOX1	Q06278	Protein Coding	GC02P200585	1.69972	https://www.genecards.org/cgi-bin/carddisp.pl?gene=AOX1
ENSG00000100280	adaptor related protein complex 1 subunit beta 1	22	-1	29388583	29327680	AP1B1	Q10567	Protein Coding	GC22M029327	1.72025	https://www.genecards.org/cgi-bin/carddisp.pl?gene=AP1B1
ENSG00000166747	adaptor related protein complex 1 subunit gamma 1	16	-1	71809201	71729000	AP1G1	O43747	Protein Coding	GC16M071729	1.59547	https://www.genecards.org/cgi-bin/carddisp.pl?gene=AP1G1
ENSG00000213983	adaptor related protein complex 1 subunit gamma 2	14	-1	23568070	23559565	AP1G2	O75843	Protein Coding	GC14M023559	0.677774	https://www.genecards.org/cgi-bin/carddisp.pl?gene=AP1G2
ENSG00000072958	adaptor related protein complex 1 subunit mu 1	19	1	16245906	16197854	AP1M1	Q9BXS5	Protein Coding	GC19P066200	3.02179	https://www.genecards.org/cgi-bin/carddisp.pl?gene=AP1M1
ENSG00000129354	adaptor related protein complex 1 subunit mu 2	19	-1	10587315	10572671	AP1M2		Protein Coding	GC19M010572	1.56108	https://www.genecards.org/cgi-bin/carddisp.pl?gene=AP1M2
ENSG00000106367	adaptor related protein complex 1 subunit sigma 1	7	1	101161596	101154456	AP1S1	P61966	Protein Coding	GC07P101154	1.4695	https://www.genecards.org/cgi-bin/carddisp.pl?gene=AP1S1
ENSG00000196961	adaptor related protein complex 2 subunit alpha 1	19	1	49807114	49767001	AP2A1	O95782	Protein Coding	GC19P067127	2.99814	https://www.genecards.org/cgi-bin/carddisp.pl?gene=AP2A1
ENSG00000183020	adaptor related protein complex 2 subunit alpha 2	11	1	1012245	924881	AP2A2		Protein Coding	GC11P000924	1.75485	https://www.genecards.org/cgi-bin/carddisp.pl?gene=AP2A2
ENSG00000006125	adaptor related protein complex 2 subunit beta 1	17	1	35726413	35578046	AP2B1		Protein Coding	GC17P035578	3.51586	https://www.genecards.org/cgi-bin/carddisp.pl?gene=AP2B1
ENSG00000161203	adaptor related protein complex 2 subunit mu 1	3	1	184184214	184174689	AP2M1		Protein Coding	GC03P184174	2.86675	https://www.genecards.org/cgi-bin/carddisp.pl?gene=AP2M1
ENSG00000042753	adaptor related protein complex 2 subunit sigma 1	19	-1	46850846	46838136	AP2S1		Protein Coding	GC19M046838	1.87049	https://www.genecards.org/cgi-bin/carddisp.pl?gene=AP2S1
ENSG00000132842	adaptor related protein complex 3 subunit beta 1	5	-1	78294762	78000522	AP3B1	O00203	Protein Coding	GC05M078000	2.24365	https://www.genecards.org/cgi-bin/carddisp.pl?gene=AP3B1
ENSG00000103723	adaptor related protein complex 3 subunit beta 2	15	-1	82710112	82659281	AP3B2		Protein Coding	GC15M090523	1.08276	https://www.genecards.org/cgi-bin/carddisp.pl?gene=AP3B2
ENSG00000065000	adaptor related protein complex 3 subunit delta 1	19	-1	2164468	2100988	AP3D1	O14617	Protein Coding	GC19M005347	2.16329	https://www.genecards.org/cgi-bin/carddisp.pl?gene=AP3D1
ENSG00000185009	adaptor related protein complex 3 subunit mu 1	10	-1	74150842	74120255	AP3M1	Q9Y2T2	Protein Coding	GC10M074120	1.05705	https://www.genecards.org/cgi-bin/carddisp.pl?gene=AP3M1
ENSG00000177879	adaptor related protein complex 3 subunit sigma 1	5	1	115914081	115841592	AP3S1	Q92572	Protein Coding	GC05P115841	1.44468	https://www.genecards.org/cgi-bin/carddisp.pl?gene=AP3S1
ENSG00000134262	adaptor related protein complex 4 subunit beta 1	1	-1	113905201	113894194	AP4B1		Protein Coding	GC01M113894	2.97046	https://www.genecards.org/cgi-bin/carddisp.pl?gene=AP4B1
ENSG00000081014	adaptor related protein complex 4 subunit epsilon 1	15	1	51005895	50908672	AP4E1		Protein Coding	GC15P050908	1.93521	https://www.genecards.org/cgi-bin/carddisp.pl?gene=AP4E1
ENSG00000221838	adaptor related protein complex 4 subunit mu 1	7	1	100110345	100101549	AP4M1		Protein Coding	GC07P101029	1.83822	https://www.genecards.org/cgi-bin/carddisp.pl?gene=AP4M1
ENSG00000100478	adaptor related protein complex 4 subunit sigma 1	14	1	31130996	31025106	AP4S1		Protein Coding	GC14P031025	0.679733	https://www.genecards.org/cgi-bin/carddisp.pl?gene=AP4S1
ENSG00000254470	adaptor related protein complex 5 subunit beta 1	11	-1	65780976	65773898	AP5B1	Q2VPB7	Protein Coding	GC11M065773	1.48897	https://www.genecards.org/cgi-bin/carddisp.pl?gene=AP5B1
ENSG00000242802	adaptor related protein complex 5 subunit zeta 1	7	1	4794397	4775615	AP5Z1		Protein Coding	GC07P004775	2.11992	https://www.genecards.org/cgi-bin/carddisp.pl?gene=AP5Z1
ENSG00000120868	apoptotic peptidase activating factor 1	12	1	98735433	98645290	APAF1	O14727	Protein Coding	GC12P098645	13.114	https://www.genecards.org/cgi-bin/carddisp.pl?gene=APAF1
ENSG00000166313	amyloid beta precursor protein binding family B member 1	11	-1	6419414	6395125	APBB1	O00213	Protein Coding	GC11M006571	2.08625	https://www.genecards.org/cgi-bin/carddisp.pl?gene=APBB1
ENSG00000077420	amyloid beta precursor protein binding family B member 1 interacting protein	10	1	26567803	26438341	APBB1IP	Q7Z5R6	Protein Coding	GC10P026462	0.350538	https://www.genecards.org/cgi-bin/carddisp.pl?gene=APBB1IP
ENSG00000134982	APC regulator of WNT signaling pathway	5	1	112846239	112707498	APC		Protein Coding	GC05P112707	168.336	https://www.genecards.org/cgi-bin/carddisp.pl?gene=APC
ENSG00000115266	APC regulator of WNT signaling pathway 2	19	1	1473244	1446302	APC2		Protein Coding	GC19P002884	11.9313	https://www.genecards.org/cgi-bin/carddisp.pl?gene=APC2
ENSG00000154856	APC down-regulated 1	18	1	10489949	10454635	APCDD1	Q8J025	Protein Coding	GC18P010454	1.20425	https://www.genecards.org/cgi-bin/carddisp.pl?gene=APCDD1
ENSG00000132703	amyloid P component, serum	1	1	159588865	159587826	APCS	P02743	Protein Coding	GC01P159587	2.9028	https://www.genecards.org/cgi-bin/carddisp.pl?gene=APCS
ENSG00000164062	acylaminoacyl-peptide hydrolase	3	1	49683971	49674014	APEH		Protein Coding	GC03P049673	2.6259	https://www.genecards.org/cgi-bin/carddisp.pl?gene=APEH
ENSG00000100823	apurinic/apyrimidinic endodeoxyribonuclease 1	14	1	20457772	20455191	APEX1	P27695	Protein Coding	GC14P020455	23.7118	https://www.genecards.org/cgi-bin/carddisp.pl?gene=APEX1
ENSG00000169188	apurinic/apyrimidinic endodeoxyribonuclease 2	X	1	55009057	55000363	APEX2	Q9UBZ4	Protein Coding	GC0XP055000	0.566021	https://www.genecards.org/cgi-bin/carddisp.pl?gene=APEX2
ENSG00000166181	apoptosis inhibitor 5	11	1	43344529	43311963	API5		Protein Coding	GC11P043311	7.53376	https://www.genecards.org/cgi-bin/carddisp.pl?gene=API5
ENSG00000169621	aprataxin and PNKP like factor	2	1	68655862	68467572	APLF	Q8IW19	Protein Coding	GC02P068467	1.15345	https://www.genecards.org/cgi-bin/carddisp.pl?gene=APLF
ENSG00000171388	apelin	X	-1	129654956	129645259	APLN	Q9ULZ1	Protein Coding	GC0XM129645	3.1912	https://www.genecards.org/cgi-bin/carddisp.pl?gene=APLN
ENSG00000134817	apelin receptor	11	-1	57237250	57233577	APLNR	P35414	Protein Coding	GC11M057233	1.87908	https://www.genecards.org/cgi-bin/carddisp.pl?gene=APLNR
ENSG00000084234	amyloid beta precursor like protein 2	11	1	130144811	130068147	APLP2	Q06481	Protein Coding	GC11P130069	1.86516	https://www.genecards.org/cgi-bin/carddisp.pl?gene=APLP2
ENSG00000101474	adipocyte plasma membrane associated protein	20	-1	24992751	24962925	APMAP		Protein Coding	GC20M024962	1.23287	https://www.genecards.org/cgi-bin/carddisp.pl?gene=APMAP
ENSG00000118137	apolipoprotein A1	11	-1	116837622	116835751	APOA1	P02647	Protein Coding	GC11M116835	7.32389	https://www.genecards.org/cgi-bin/carddisp.pl?gene=APOA1
ENSG00000158874	apolipoprotein A2	1	-1	161223631	161222292	APOA2	P02652	Protein Coding	GC01M161222	3.83231	https://www.genecards.org/cgi-bin/carddisp.pl?gene=APOA2
ENSG00000110244	apolipoprotein A4	11	-1	116823304	116820700	APOA4	P06727	Protein Coding	GC11M116820	2.45532	https://www.genecards.org/cgi-bin/carddisp.pl?gene=APOA4
ENSG00000084674	apolipoprotein B	2	-1	21044073	21001429	APOB	P04114	Protein Coding	GC02M020956	7.241	https://www.genecards.org/cgi-bin/carddisp.pl?gene=APOB
ENSG00000111701	apolipoprotein B mRNA editing enzyme catalytic subunit 1	12	-1	7665908	7649400	APOBEC1	P41238	Protein Coding	GC12M007649	1.77185	https://www.genecards.org/cgi-bin/carddisp.pl?gene=APOBEC1
ENSG00000128383	apolipoprotein B mRNA editing enzyme catalytic subunit 3A	22	1	38992778	38952741	APOBEC3A	P31941	Protein Coding	GC22P038952	3.77597	https://www.genecards.org/cgi-bin/carddisp.pl?gene=APOBEC3A
ENSG00000179750	apolipoprotein B mRNA editing enzyme catalytic subunit 3B	22	1	38992804	38982347	APOBEC3B	Q9UH17	Protein Coding	GC22P038982	5.79597	https://www.genecards.org/cgi-bin/carddisp.pl?gene=APOBEC3B
ENSG00000244509	apolipoprotein B mRNA editing enzyme catalytic subunit 3C	22	1	39020352	39014257	APOBEC3C	Q9NRW3	Protein Coding	GC22P039014	1.84904	https://www.genecards.org/cgi-bin/carddisp.pl?gene=APOBEC3C
ENSG00000243811	apolipoprotein B mRNA editing enzyme catalytic subunit 3D	22	1	39033277	39021113	APOBEC3D		Protein Coding	GC22P039021	0.25894	https://www.genecards.org/cgi-bin/carddisp.pl?gene=APOBEC3D
ENSG00000239713	apolipoprotein B mRNA editing enzyme catalytic subunit 3G	22	1	39087743	39077067	APOBEC3G	Q9HC16	Protein Coding	GC22P039282	14.5649	https://www.genecards.org/cgi-bin/carddisp.pl?gene=APOBEC3G
ENSG00000130208	apolipoprotein C1	19	1	44919349	44914247	APOC1	P02654	Protein Coding	GC19P044914	2.50708	https://www.genecards.org/cgi-bin/carddisp.pl?gene=APOC1
ENSG00000110245	apolipoprotein C3	11	1	116833072	116829706	APOC3		Protein Coding	GC11P116829	4.27356	https://www.genecards.org/cgi-bin/carddisp.pl?gene=APOC3
ENSG00000267467	apolipoprotein C4	19	1	44945496	44942237	APOC4	P55056	Protein Coding	GC19P066882	2.53814	https://www.genecards.org/cgi-bin/carddisp.pl?gene=APOC4
ENSG00000091583	apolipoprotein H	17	-1	66256525	66212033	APOH	P02749	Protein Coding	GC17M066212	2.72432	https://www.genecards.org/cgi-bin/carddisp.pl?gene=APOH
ENSG00000100342	apolipoprotein L1	22	1	36267530	36253071	APOL1	O14791	Protein Coding	GC22P036253	3.91186	https://www.genecards.org/cgi-bin/carddisp.pl?gene=APOL1
ENSG00000178878	apolipoprotein L domain containing 1	12	1	12829975	12725917	APOLD1		Protein Coding	GC12P012725	0.563522	https://www.genecards.org/cgi-bin/carddisp.pl?gene=APOLD1
ENSG00000155008	apolipoprotein O like	X	1	85093315	85003877	APOOL	Q6UXV4	Protein Coding	GC0XP085003	0.369564	https://www.genecards.org/cgi-bin/carddisp.pl?gene=APOOL
ENSG00000062725	amyloid beta precursor protein binding protein 2	17	-1	60526242	60443158	APPBP2	Q92624	Protein Coding	GC17M060443	14.1001	https://www.genecards.org/cgi-bin/carddisp.pl?gene=APPBP2
ENSG00000157500	adaptor protein, phosphotyrosine interacting with PH domain and leucine zipper 1	3	1	57278105	57227726	APPL1	Q9UKG1	Protein Coding	GC03P057227	4.683	https://www.genecards.org/cgi-bin/carddisp.pl?gene=APPL1
ENSG00000136044	adaptor protein, phosphotyrosine interacting with PH domain and leucine zipper 2	12	-1	105236203	105173297	APPL2	Q8NEU8	Protein Coding	GC12M105173	1.25546	https://www.genecards.org/cgi-bin/carddisp.pl?gene=APPL2
ENSG00000137074	aprataxin	9	-1	33025130	32886601	APTX	Q7Z2E3	Protein Coding	GC09M032886	4.2882	https://www.genecards.org/cgi-bin/carddisp.pl?gene=APTX
ENSG00000143595	aquaporin 10	1	1	154325325	154321090	AQP10	Q96PS8	Protein Coding	GC01P154321	0.486223	https://www.genecards.org/cgi-bin/carddisp.pl?gene=AQP10
ENSG00000165272	aquaporin 3 (Gill blood group)	9	-1	33447596	33441156	AQP3	Q92482	Protein Coding	GC09M033431	4.64696	https://www.genecards.org/cgi-bin/carddisp.pl?gene=AQP3
ENSG00000171885	aquaporin 4	18	-1	26865771	26852043	AQP4	P55087	Protein Coding	GC18M026852	4.08719	https://www.genecards.org/cgi-bin/carddisp.pl?gene=AQP4
ENSG00000161798	aquaporin 5	12	1	49965682	49961872	AQP5	P55064	Protein Coding	GC12P049961	4.21817	https://www.genecards.org/cgi-bin/carddisp.pl?gene=AQP5
ENSG00000165269	aquaporin 7	9	-1	33402682	33383179	AQP7		Protein Coding	GC09M033384	1.95857	https://www.genecards.org/cgi-bin/carddisp.pl?gene=AQP7
ENSG00000103375	aquaporin 8	16	1	25228932	25215731	AQP8		Protein Coding	GC16P027966	2.79471	https://www.genecards.org/cgi-bin/carddisp.pl?gene=AQP8
ENSG00000021776	aquarius intron-binding spliceosomal factor	15	-1	34969742	34851782	AQR	O60306	Protein Coding	GC15M034851	1.60597	https://www.genecards.org/cgi-bin/carddisp.pl?gene=AQR
ENSG00000078061	A-Raf proto-oncogene, serine/threonine kinase	X	1	47571908	47561205	ARAF	P10398	Protein Coding	GC0XP047572	19.9772	https://www.genecards.org/cgi-bin/carddisp.pl?gene=ARAF
ENSG00000186635	ArfGAP with RhoGAP domain, ankyrin repeat and PH domain 1	11	-1	72793599	72685069	ARAP1	Q96P48	Protein Coding	GC11M090324	1.09237	https://www.genecards.org/cgi-bin/carddisp.pl?gene=ARAP1
ENSG00000047365	ArfGAP with RhoGAP domain, ankyrin repeat and PH domain 2	4	-1	36244514	35948221	ARAP2	Q8WZ64	Protein Coding	GC04M035950	1.10672	https://www.genecards.org/cgi-bin/carddisp.pl?gene=ARAP2
ENSG00000120318	ArfGAP with RhoGAP domain, ankyrin repeat and PH domain 3	5	-1	141682230	141653401	ARAP3		Protein Coding	GC05M141653	3.49155	https://www.genecards.org/cgi-bin/carddisp.pl?gene=ARAP3
ENSG00000198576	activity regulated cytoskeleton associated protein	8	-1	142614479	142611049	ARC	Q7LC44	Protein Coding	GC08M142611	2.58809	https://www.genecards.org/cgi-bin/carddisp.pl?gene=ARC
ENSG00000095139	archain 1	11	1	118603033	118572390	ARCN1	P48444	Protein Coding	GC11P118572	3.75716	https://www.genecards.org/cgi-bin/carddisp.pl?gene=ARCN1
ENSG00000119682	apoptosis resistant E3 ubiquitin protein ligase 1	14	-1	74713117	74653437	AREL1		Protein Coding	GC14M074653	14.6496	https://www.genecards.org/cgi-bin/carddisp.pl?gene=AREL1
ENSG00000143761	ADP ribosylation factor 1	1	1	228099212	228082660	ARF1	P84077	Protein Coding	GC01P228082	4.48213	https://www.genecards.org/cgi-bin/carddisp.pl?gene=ARF1
ENSG00000134287	ADP ribosylation factor 3	12	-1	48957487	48935723	ARF3	P61204	Protein Coding	GC12M049644	1.42778	https://www.genecards.org/cgi-bin/carddisp.pl?gene=ARF3
ENSG00000168374	ADP ribosylation factor 4	3	-1	57598220	57571363	ARF4	P18085	Protein Coding	GC03M057572	2.46575	https://www.genecards.org/cgi-bin/carddisp.pl?gene=ARF4
ENSG00000004059	ADP ribosylation factor 5	7	1	127591700	127588386	ARF5	P84085	Protein Coding	GC07P127588	1.51033	https://www.genecards.org/cgi-bin/carddisp.pl?gene=ARF5
ENSG00000165527	ADP ribosylation factor 6	14	1	49897054	49893079	ARF6		Protein Coding	GC14P049895	3.59173	https://www.genecards.org/cgi-bin/carddisp.pl?gene=ARF6
ENSG00000101199	ADP ribosylation factor GTPase activating protein 1	20	1	63289790	63272785	ARFGAP1	Q8N6T3	Protein Coding	GC20P063272	2.31346	https://www.genecards.org/cgi-bin/carddisp.pl?gene=ARFGAP1
ENSG00000149182	ADP ribosylation factor GTPase activating protein 2	11	-1	47177125	47164299	ARFGAP2	Q8N6H7	Protein Coding	GC11M089355	1.78766	https://www.genecards.org/cgi-bin/carddisp.pl?gene=ARFGAP2
ENSG00000242247	ADP ribosylation factor GTPase activating protein 3	22	-1	42858106	42796502	ARFGAP3	Q9NP61	Protein Coding	GC22M042796	4.31421	https://www.genecards.org/cgi-bin/carddisp.pl?gene=ARFGAP3
ENSG00000066777	ADP ribosylation factor guanine nucleotide exchange factor 1	8	-1	67343781	67173511	ARFGEF1		Protein Coding	GC08M067173	2.16503	https://www.genecards.org/cgi-bin/carddisp.pl?gene=ARFGEF1
ENSG00000124198	ADP ribosylation factor guanine nucleotide exchange factor 2	20	1	49036693	48921711	ARFGEF2	Q9Y6D5	Protein Coding	GC20P048921	4.03939	https://www.genecards.org/cgi-bin/carddisp.pl?gene=ARFGEF2
ENSG00000112379	ARFGEF family member 3	6	1	138344663	138161939	ARFGEF3	Q5TH69	Protein Coding	GC06P138161	15.8459	https://www.genecards.org/cgi-bin/carddisp.pl?gene=ARFGEF3
ENSG00000132254	ADP ribosylation factor interacting protein 2	11	-1	6481479	6474683	ARFIP2		Protein Coding	GC11M006483	1.06998	https://www.genecards.org/cgi-bin/carddisp.pl?gene=ARFIP2
ENSG00000101246	ADP ribosylation factor related protein 1	20	-1	63708025	63698642	ARFRP1	Q13795	Protein Coding	GC20M063698	3.34334	https://www.genecards.org/cgi-bin/carddisp.pl?gene=ARFRP1
ENSG00000118520	arginase 1	6	1	131584332	131470832	ARG1		Protein Coding	GC06P131473	5.94769	https://www.genecards.org/cgi-bin/carddisp.pl?gene=ARG1
ENSG00000081181	arginase 2	14	1	67651708	67619920	ARG2	P78540	Protein Coding	GC14P067619	2.90571	https://www.genecards.org/cgi-bin/carddisp.pl?gene=ARG2
ENSG00000134884	arginine and glutamate rich 1	13	-1	106568137	106541673	ARGLU1	Q9NWB6	Protein Coding	GC13M106541	1.85353	https://www.genecards.org/cgi-bin/carddisp.pl?gene=ARGLU1
ENSG00000175220	Rho GTPase activating protein 1	11	-1	46700619	46677080	ARHGAP1	Q07960	Protein Coding	GC11M089348	3.62393	https://www.genecards.org/cgi-bin/carddisp.pl?gene=ARHGAP1
ENSG00000071205	Rho GTPase activating protein 10	4	1	148072776	147732063	ARHGAP10	A1A4S6	Protein Coding	GC04P147732	1.86451	https://www.genecards.org/cgi-bin/carddisp.pl?gene=ARHGAP10
ENSG00000198826	Rho GTPase activating protein 11A	15	1	32639941	32615144	ARHGAP11A	Q6P4F7	Protein Coding	GC15P032615	5.06946	https://www.genecards.org/cgi-bin/carddisp.pl?gene=ARHGAP11A
ENSG00000165322	Rho GTPase activating protein 12	10	-1	31928876	31805398	ARHGAP12	Q8IWW6	Protein Coding	GC10M033083	0.897389	https://www.genecards.org/cgi-bin/carddisp.pl?gene=ARHGAP12
ENSG00000075884	Rho GTPase activating protein 15	2	1	143768352	143091362	ARHGAP15		Protein Coding	GC02P143091	1.75774	https://www.genecards.org/cgi-bin/carddisp.pl?gene=ARHGAP15
ENSG00000140750	Rho GTPase activating protein 17	16	-1	25015666	24919389	ARHGAP17	Q68EM7	Protein Coding	GC16M024931	1.76496	https://www.genecards.org/cgi-bin/carddisp.pl?gene=ARHGAP17
ENSG00000146376	Rho GTPase activating protein 18	6	-1	129710177	129576132	ARHGAP18	Q8N392	Protein Coding	GC06M129576	1.24987	https://www.genecards.org/cgi-bin/carddisp.pl?gene=ARHGAP18
ENSG00000213390	Rho GTPase activating protein 19	10	-1	97292673	97222173	ARHGAP19		Protein Coding	GC10M097222	0.927396	https://www.genecards.org/cgi-bin/carddisp.pl?gene=ARHGAP19
ENSG00000137727	Rho GTPase activating protein 20	11	-1	110713189	110577042	ARHGAP20	Q9P2F6	Protein Coding	GC11M110577	0.800009	https://www.genecards.org/cgi-bin/carddisp.pl?gene=ARHGAP20
ENSG00000107863	Rho GTPase activating protein 21	10	-1	24723887	24583609	ARHGAP21		Protein Coding	GC10M024583	0.642817	https://www.genecards.org/cgi-bin/carddisp.pl?gene=ARHGAP21
ENSG00000128805	Rho GTPase activating protein 22	10	-1	48656265	48446036	ARHGAP22		Protein Coding	GC10M048430	1.08489	https://www.genecards.org/cgi-bin/carddisp.pl?gene=ARHGAP22
ENSG00000138639	Rho GTPase activating protein 24	4	1	86002668	85475150	ARHGAP24	Q8N264	Protein Coding	GC04P085475	3.14447	https://www.genecards.org/cgi-bin/carddisp.pl?gene=ARHGAP24
ENSG00000163219	Rho GTPase activating protein 25	2	1	68826833	68679601	ARHGAP25		Protein Coding	GC02P068679	0.809302	https://www.genecards.org/cgi-bin/carddisp.pl?gene=ARHGAP25
ENSG00000145819	Rho GTPase activating protein 26	5	1	143229011	142770377	ARHGAP26	Q9UNA1	Protein Coding	GC05P142770	5.40424	https://www.genecards.org/cgi-bin/carddisp.pl?gene=ARHGAP26
ENSG00000159314	Rho GTPase activating protein 27	17	-1	45434421	45393902	ARHGAP27		Protein Coding	GC17M045393	1.57782	https://www.genecards.org/cgi-bin/carddisp.pl?gene=ARHGAP27
ENSG00000137962	Rho GTPase activating protein 29	1	-1	94275068	94148988	ARHGAP29		Protein Coding	GC01M094148	4.09974	https://www.genecards.org/cgi-bin/carddisp.pl?gene=ARHGAP29
ENSG00000031081	Rho GTPase activating protein 31	3	1	119420714	119294383	ARHGAP31	Q2M1Z3	Protein Coding	GC03P119294	3.32306	https://www.genecards.org/cgi-bin/carddisp.pl?gene=ARHGAP31
ENSG00000134909	Rho GTPase activating protein 32	11	-1	129279324	128965060	ARHGAP32	A7KAX9	Protein Coding	GC11M128965	2.08974	https://www.genecards.org/cgi-bin/carddisp.pl?gene=ARHGAP32
ENSG00000160007	Rho GTPase activating protein 35	19	1	47005077	46860997	ARHGAP35	Q9NRY4	Protein Coding	GC19P046860	3.46499	https://www.genecards.org/cgi-bin/carddisp.pl?gene=ARHGAP35
ENSG00000147799	Rho GTPase activating protein 39	8	-1	144685846	144529179	ARHGAP39	Q9C0H5	Protein Coding	GC08M144529	1.12378	https://www.genecards.org/cgi-bin/carddisp.pl?gene=ARHGAP39
ENSG00000089820	Rho GTPase activating protein 4	X	-1	153934999	153907367	ARHGAP4		Protein Coding	GC0XM153907	0.815071	https://www.genecards.org/cgi-bin/carddisp.pl?gene=ARHGAP4
ENSG00000180448	Rho GTPase activating protein 45	19	1	1086628	1065923	ARHGAP45	Q92619	Protein Coding	GC19P001065	3.52671	https://www.genecards.org/cgi-bin/carddisp.pl?gene=ARHGAP45
ENSG00000100852	Rho GTPase activating protein 5	14	1	32159728	32076114	ARHGAP5		Protein Coding	GC14P032831	6.39051	https://www.genecards.org/cgi-bin/carddisp.pl?gene=ARHGAP5
ENSG00000241484	Rho GTPase activating protein 8	22	1	44862788	44752558	ARHGAP8	P85298	Protein Coding	GC22P044752	1.93216	https://www.genecards.org/cgi-bin/carddisp.pl?gene=ARHGAP8
ENSG00000141522	Rho GDP dissociation inhibitor alpha	17	-1	81871378	81867721	ARHGDIA	P52565	Protein Coding	GC17M081867	4.07722	https://www.genecards.org/cgi-bin/carddisp.pl?gene=ARHGDIA
ENSG00000111348	Rho GDP dissociation inhibitor beta	12	-1	14961728	14942031	ARHGDIB	P52566	Protein Coding	GC12M014942	3.26435	https://www.genecards.org/cgi-bin/carddisp.pl?gene=ARHGDIB
ENSG00000076928	Rho guanine nucleotide exchange factor 1	19	1	41930150	41883173	ARHGEF1	Q92888	Protein Coding	GC19P041883	4.10702	https://www.genecards.org/cgi-bin/carddisp.pl?gene=ARHGEF1
ENSG00000104728	Rho guanine nucleotide exchange factor 10	8	1	1958641	1823926	ARHGEF10	O15013	Protein Coding	GC08P001823	2.04355	https://www.genecards.org/cgi-bin/carddisp.pl?gene=ARHGEF10
ENSG00000074964	Rho guanine nucleotide exchange factor 10 like	1	1	17697874	17539698	ARHGEF10L	Q9HCE6	Protein Coding	GC01P017855	1.9005	https://www.genecards.org/cgi-bin/carddisp.pl?gene=ARHGEF10L
ENSG00000132694	Rho guanine nucleotide exchange factor 11	1	-1	157045742	156934840	ARHGEF11	O15085	Protein Coding	GC01M156934	2.51697	https://www.genecards.org/cgi-bin/carddisp.pl?gene=ARHGEF11
ENSG00000198844	Rho guanine nucleotide exchange factor 15	17	1	8322514	8310241	ARHGEF15		Protein Coding	GC17P008310	1.15471	https://www.genecards.org/cgi-bin/carddisp.pl?gene=ARHGEF15
ENSG00000130762	Rho guanine nucleotide exchange factor 16	1	1	3481113	3454665	ARHGEF16	Q5VV41	Protein Coding	GC01P003454	2.07814	https://www.genecards.org/cgi-bin/carddisp.pl?gene=ARHGEF16
ENSG00000110237	Rho guanine nucleotide exchange factor 17	11	1	73369388	73308276	ARHGEF17	Q96PE2	Protein Coding	GC11P073306	0.957061	https://www.genecards.org/cgi-bin/carddisp.pl?gene=ARHGEF17
ENSG00000104880	Rho/Rac guanine nucleotide exchange factor 18	19	1	7472485	7348937	ARHGEF18	Q6ZSZ5	Protein Coding	GC19P007351	1.91926	https://www.genecards.org/cgi-bin/carddisp.pl?gene=ARHGEF18
ENSG00000116584	Rho/Rac guanine nucleotide exchange factor 2	1	-1	156007070	155946851	ARHGEF2	Q92974	Protein Coding	GC01M155946	16.2574	https://www.genecards.org/cgi-bin/carddisp.pl?gene=ARHGEF2
ENSG00000240771	Rho guanine nucleotide exchange factor 25	12	1	57617245	57610180	ARHGEF25	Q86VW2	Protein Coding	GC12P057611	0.904842	https://www.genecards.org/cgi-bin/carddisp.pl?gene=ARHGEF25
ENSG00000114790	Rho guanine nucleotide exchange factor 26	3	1	154257827	154121003	ARHGEF26	Q96DR7	Protein Coding	GC03P154124	5.99553	https://www.genecards.org/cgi-bin/carddisp.pl?gene=ARHGEF26
ENSG00000214944	Rho guanine nucleotide exchange factor 28	5	1	73941993	73626158	ARHGEF28	Q8N1W1	Protein Coding	GC05P073626	1.10685	https://www.genecards.org/cgi-bin/carddisp.pl?gene=ARHGEF28
ENSG00000163947	Rho guanine nucleotide exchange factor 3	3	-1	57079329	56727418	ARHGEF3	Q9NR81	Protein Coding	GC03M056736	1.60403	https://www.genecards.org/cgi-bin/carddisp.pl?gene=ARHGEF3
ENSG00000236699	Rho guanine nucleotide exchange factor 38	4	1	105708093	105552620	ARHGEF38	Q9NXL2	Protein Coding	GC04P105552	2.77921	https://www.genecards.org/cgi-bin/carddisp.pl?gene=ARHGEF38
ENSG00000137135	Rho guanine nucleotide exchange factor 39	9	-1	35675866	35658875	ARHGEF39	Q8N4T4	Protein Coding	GC09M035658	3.39674	https://www.genecards.org/cgi-bin/carddisp.pl?gene=ARHGEF39
ENSG00000136002	Rho guanine nucleotide exchange factor 4	2	1	131047263	130836914	ARHGEF4		Protein Coding	GC02P130836	4.3	https://www.genecards.org/cgi-bin/carddisp.pl?gene=ARHGEF4
ENSG00000165801	Rho guanine nucleotide exchange factor 40	14	1	21090248	21070273	ARHGEF40		Protein Coding	GC14P032472	1.25052	https://www.genecards.org/cgi-bin/carddisp.pl?gene=ARHGEF40
ENSG00000050327	Rho guanine nucleotide exchange factor 5	7	1	144380632	144355288	ARHGEF5		Protein Coding	GC07P144355	3.87823	https://www.genecards.org/cgi-bin/carddisp.pl?gene=ARHGEF5
ENSG00000129675	Rac/Cdc42 guanine nucleotide exchange factor 6	X	-1	136780932	136665547	ARHGEF6	Q15052	Protein Coding	GC0XM136665	2.76713	https://www.genecards.org/cgi-bin/carddisp.pl?gene=ARHGEF6
ENSG00000102606	Rho guanine nucleotide exchange factor 7	13	1	111305737	111114559	ARHGEF7	Q14155	Protein Coding	GC13P111114	3.22079	https://www.genecards.org/cgi-bin/carddisp.pl?gene=ARHGEF7
ENSG00000131089	Cdc42 guanine nucleotide exchange factor 9	X	-1	63809274	63634967	ARHGEF9	O43307	Protein Coding	GC0XM063634	1.83535	https://www.genecards.org/cgi-bin/carddisp.pl?gene=ARHGEF9
ENSG00000117713	AT-rich interaction domain 1A	1	1	26782104	26693236	ARID1A		Protein Coding	GC01P026693	33.1154	https://www.genecards.org/cgi-bin/carddisp.pl?gene=ARID1A
ENSG00000049618	AT-rich interaction domain 1B	6	1	157210779	156776020	ARID1B		Protein Coding	GC06P156777	10.4307	https://www.genecards.org/cgi-bin/carddisp.pl?gene=ARID1B
ENSG00000189079	AT-rich interaction domain 2	12	1	45908040	45729706	ARID2	Q68CP9	Protein Coding	GC12P045729	5.27711	https://www.genecards.org/cgi-bin/carddisp.pl?gene=ARID2
ENSG00000116017	AT-rich interaction domain 3A	19	1	975939	925781	ARID3A	Q99856	Protein Coding	GC19P002812	1.6744	https://www.genecards.org/cgi-bin/carddisp.pl?gene=ARID3A
ENSG00000179361	AT-rich interaction domain 3B	15	1	74598131	74541206	ARID3B	Q8IVW6	Protein Coding	GC15P074541	2.49784	https://www.genecards.org/cgi-bin/carddisp.pl?gene=ARID3B
ENSG00000032219	AT-rich interaction domain 4A	14	1	58373887	58298504	ARID4A	P29374	Protein Coding	GC14P058298	4.24403	https://www.genecards.org/cgi-bin/carddisp.pl?gene=ARID4A
ENSG00000054267	AT-rich interaction domain 4B	1	-1	235328219	235131634	ARID4B		Protein Coding	GC01M235133	21.7839	https://www.genecards.org/cgi-bin/carddisp.pl?gene=ARID4B
ENSG00000150347	AT-rich interaction domain 5B	10	1	62096944	61901684	ARID5B		Protein Coding	GC10P061901	5.14428	https://www.genecards.org/cgi-bin/carddisp.pl?gene=ARID5B
ENSG00000166233	ariadne RBR E3 ubiquitin protein ligase 1	15	1	72602987	72474330	ARIH1	Q9Y4X5	Protein Coding	GC15P072474	1.71386	https://www.genecards.org/cgi-bin/carddisp.pl?gene=ARIH1
ENSG00000177479	ariadne RBR E3 ubiquitin protein ligase 2	3	1	48986382	48918821	ARIH2		Protein Coding	GC03P048918	1.8501	https://www.genecards.org/cgi-bin/carddisp.pl?gene=ARIH2
ENSG00000120805	ADP ribosylation factor like GTPase 1	12	-1	101407772	101393116	ARL1	P40616	Protein Coding	GC12M101393	0.626886	https://www.genecards.org/cgi-bin/carddisp.pl?gene=ARL1
ENSG00000152213	ADP ribosylation factor like GTPase 11	13	1	49633872	49628507	ARL11	Q969Q4	Protein Coding	GC13P049628	9.44985	https://www.genecards.org/cgi-bin/carddisp.pl?gene=ARL11
ENSG00000179674	ADP ribosylation factor like GTPase 14	3	1	160678448	160677160	ARL14	Q8N4G2	Protein Coding	GC03P160677	0.910854	https://www.genecards.org/cgi-bin/carddisp.pl?gene=ARL14
ENSG00000268223	ADP ribosylation factor like GTPase 14 effector protein like	5	1	116060118	116032324	ARL14EPL	P0DKL9	Protein Coding	GC05P116051	0.476196	https://www.genecards.org/cgi-bin/carddisp.pl?gene=ARL14EPL
ENSG00000214087	ADP ribosylation factor like GTPase 16	17	-1	81683797	81681187	ARL16		Protein Coding	GC17M081681	0.494046	https://www.genecards.org/cgi-bin/carddisp.pl?gene=ARL16
ENSG00000213465	ADP ribosylation factor like GTPase 2	11	1	65022184	65014160	ARL2	P36404	Protein Coding	GC11P065015	2.16869	https://www.genecards.org/cgi-bin/carddisp.pl?gene=ARL2
ENSG00000102931	ADP ribosylation factor like GTPase 2 binding protein	16	1	57253635	57245259	ARL2BP	Q9Y2Y0	Protein Coding	GC16P057245	1.99906	https://www.genecards.org/cgi-bin/carddisp.pl?gene=ARL2BP
ENSG00000122644	ADP ribosylation factor like GTPase 4A	7	1	12690958	12686856	ARL4A	P40617	Protein Coding	GC07P012746	0.547034	https://www.genecards.org/cgi-bin/carddisp.pl?gene=ARL4A
ENSG00000165997	ADP ribosylation factor like GTPase 5B	10	1	18681639	18659431	ARL5B	Q96KC2	Protein Coding	GC10P018659	0.896788	https://www.genecards.org/cgi-bin/carddisp.pl?gene=ARL5B
ENSG00000113966	ADP ribosylation factor like GTPase 6	3	1	97801229	97764521	ARL6	Q9H0F7	Protein Coding	GC03P097764	1.54187	https://www.genecards.org/cgi-bin/carddisp.pl?gene=ARL6
ENSG00000170540	ADP ribosylation factor like GTPase 6 interacting protein 1	16	-1	18801572	18791669	ARL6IP1	Q15041	Protein Coding	GC16M019266	0.803667	https://www.genecards.org/cgi-bin/carddisp.pl?gene=ARL6IP1
ENSG00000182196	ADP ribosylation factor like GTPase 6 interacting protein 4	12	1	122982913	122980060	ARL6IP4	Q66PJ3	Protein Coding	GC12P122980	1.37911	https://www.genecards.org/cgi-bin/carddisp.pl?gene=ARL6IP4
ENSG00000144746	ADP ribosylation factor like GTPase 6 interacting protein 5	3	1	69106092	69084937	ARL6IP5	O75915	Protein Coding	GC03P069084	2.29128	https://www.genecards.org/cgi-bin/carddisp.pl?gene=ARL6IP5
ENSG00000177917	ADP ribosylation factor like GTPase 6 interacting protein 6	2	1	152762396	152717647	ARL6IP6		Protein Coding	GC02P152717	1.00246	https://www.genecards.org/cgi-bin/carddisp.pl?gene=ARL6IP6
ENSG00000104442	armadillo repeat containing 1	8	-1	65634217	65602458	ARMC1	Q9NVT9	Protein Coding	GC08M065602	1.06998	https://www.genecards.org/cgi-bin/carddisp.pl?gene=ARMC1
ENSG00000170632	armadillo repeat containing 10	7	1	103099759	103074881	ARMC10	Q8N2F6	Protein Coding	GC07P103074	1.27565	https://www.genecards.org/cgi-bin/carddisp.pl?gene=ARMC10
ENSG00000157343	armadillo repeat containing 12	6	1	35749079	35737032	ARMC12	Q5T9G4	Protein Coding	GC06P083837	3.61852	https://www.genecards.org/cgi-bin/carddisp.pl?gene=ARMC12
ENSG00000140691	armadillo repeat containing 5	16	1	31467166	31458080	ARMC5		Protein Coding	GC16P041142	6.979	https://www.genecards.org/cgi-bin/carddisp.pl?gene=ARMC5
ENSG00000105676	armadillo repeat containing 6	19	1	19060311	19033575	ARMC6	Q6NXE6	Protein Coding	GC19P066250	1.16467	https://www.genecards.org/cgi-bin/carddisp.pl?gene=ARMC6
ENSG00000114098	armadillo repeat containing 8	3	1	138298384	138187248	ARMC8	Q8IUR7	Protein Coding	GC03P138187	1.73038	https://www.genecards.org/cgi-bin/carddisp.pl?gene=ARMC8
ENSG00000126947	armadillo repeat containing X-linked 1	X	1	101554700	101550547	ARMCX1	Q9P291	Protein Coding	GC0XP101550	2.79418	https://www.genecards.org/cgi-bin/carddisp.pl?gene=ARMCX1
ENSG00000184867	armadillo repeat containing X-linked 2	X	-1	101659850	101655281	ARMCX2	Q7L311	Protein Coding	GC0XM101658	1.86806	https://www.genecards.org/cgi-bin/carddisp.pl?gene=ARMCX2
ENSG00000102401	armadillo repeat containing X-linked 3	X	1	101627843	101622797	ARMCX3	Q9UH62	Protein Coding	GC0XP101622	2.86449	https://www.genecards.org/cgi-bin/carddisp.pl?gene=ARMCX3
ENSG00000198960	armadillo repeat containing X-linked 6	X	-1	101618001	101615118	ARMCX6	Q7L4S7	Protein Coding	GC0XM101616	0.388915	https://www.genecards.org/cgi-bin/carddisp.pl?gene=ARMCX6
ENSG00000120029	armadillo like helical domain containing 3	10	-1	102056193	101845599	ARMH3	Q5T2E6	Protein Coding	GC10M101846	0.29504	https://www.genecards.org/cgi-bin/carddisp.pl?gene=ARMH3
ENSG00000146476	acidic residue methyltransferase 1	6	1	151470101	151452258	ARMT1		Protein Coding	GC06P151452	1.71139	https://www.genecards.org/cgi-bin/carddisp.pl?gene=ARMT1
ENSG00000143437	aryl hydrocarbon receptor nuclear translocator	1	-1	150876708	150809713	ARNT	P27540	Protein Coding	GC01M150809	8.95768	https://www.genecards.org/cgi-bin/carddisp.pl?gene=ARNT
ENSG00000172379	aryl hydrocarbon receptor nuclear translocator 2	15	1	80597933	80404350	ARNT2	Q9HBZ2	Protein Coding	GC15P080404	2.09323	https://www.genecards.org/cgi-bin/carddisp.pl?gene=ARNT2
ENSG00000133794	aryl hydrocarbon receptor nuclear translocator like	11	1	13387266	13276652	ARNTL		Protein Coding	GC11P013276	5.12521	https://www.genecards.org/cgi-bin/carddisp.pl?gene=ARNTL
ENSG00000029153	aryl hydrocarbon receptor nuclear translocator like 2	12	1	27425289	27332836	ARNTL2	Q8WYA1	Protein Coding	GC12P027332	1.88418	https://www.genecards.org/cgi-bin/carddisp.pl?gene=ARNTL2
ENSG00000130429	actin related protein 2/3 complex subunit 1B	7	1	99394816	99374249	ARPC1B		Protein Coding	GC07P099374	2.61782	https://www.genecards.org/cgi-bin/carddisp.pl?gene=ARPC1B
ENSG00000163466	actin related protein 2/3 complex subunit 2	2	1	218254356	218217141	ARPC2		Protein Coding	GC02P218217	3.03378	https://www.genecards.org/cgi-bin/carddisp.pl?gene=ARPC2
ENSG00000111229	actin related protein 2/3 complex subunit 3	12	-1	110450422	110434823	ARPC3	O15145	Protein Coding	GC12M110434	1.84242	https://www.genecards.org/cgi-bin/carddisp.pl?gene=ARPC3
ENSG00000241553	actin related protein 2/3 complex subunit 4	3	1	9807101	9792495	ARPC4	P59998	Protein Coding	GC03P009792	1.62931	https://www.genecards.org/cgi-bin/carddisp.pl?gene=ARPC4
ENSG00000162704	actin related protein 2/3 complex subunit 5	1	-1	183635783	183620846	ARPC5	O15511	Protein Coding	GC01M183673	1.42559	https://www.genecards.org/cgi-bin/carddisp.pl?gene=ARPC5
ENSG00000136950	actin related protein 2/3 complex subunit 5 like	9	1	124877733	124862130	ARPC5L	Q9BPX5	Protein Coding	GC09P124862	1.37094	https://www.genecards.org/cgi-bin/carddisp.pl?gene=ARPC5L
ENSG00000242498	actin related protein 2/3 complex inhibitor	15	-1	89912952	89895006	ARPIN	Q7Z6K5	Protein Coding	GC15M089895	1.28467	https://www.genecards.org/cgi-bin/carddisp.pl?gene=ARPIN
ENSG00000120500	arrestin 3	X	1	70281840	70268305	ARR3	P36575	Protein Coding	GC0XP070269	1.45365	https://www.genecards.org/cgi-bin/carddisp.pl?gene=ARR3
ENSG00000137486	arrestin beta 1	11	-1	75351705	75260122	ARRB1	P49407	Protein Coding	GC11M090410	7.23363	https://www.genecards.org/cgi-bin/carddisp.pl?gene=ARRB1
ENSG00000141480	arrestin beta 2	17	1	4721499	4710596	ARRB2		Protein Coding	GC17P004711	3.57685	https://www.genecards.org/cgi-bin/carddisp.pl?gene=ARRB2
ENSG00000197070	arrestin domain containing 1	9	1	137615360	137605685	ARRDC1	Q8N5I2	Protein Coding	GC09P137605	1.33481	https://www.genecards.org/cgi-bin/carddisp.pl?gene=ARRDC1
ENSG00000105643	arrestin domain containing 2	19	1	18014102	18001132	ARRDC2	Q8TBH0	Protein Coding	GC19P066236	0.897694	https://www.genecards.org/cgi-bin/carddisp.pl?gene=ARRDC2
ENSG00000113369	arrestin domain containing 3	5	-1	91383317	91368631	ARRDC3	Q96B67	Protein Coding	GC05M091368	14.8996	https://www.genecards.org/cgi-bin/carddisp.pl?gene=ARRDC3
ENSG00000100299	arylsulfatase A	22	-1	50628173	50622754	ARSA		Protein Coding	GC22M050622	5.48084	https://www.genecards.org/cgi-bin/carddisp.pl?gene=ARSA
ENSG00000113273	arylsulfatase B	5	-1	78986087	78777209	ARSB	P15848	Protein Coding	GC05M078777	3.92609	https://www.genecards.org/cgi-bin/carddisp.pl?gene=ARSB
ENSG00000006756	arylsulfatase D	X	-1	2929349	2903972	ARSD	P51689	Protein Coding	GC0XM002903	1.46224	https://www.genecards.org/cgi-bin/carddisp.pl?gene=ARSD
ENSG00000141337	arylsulfatase G	17	1	68422731	68259182	ARSG	Q96EG1	Protein Coding	GC17P068259	1.86343	https://www.genecards.org/cgi-bin/carddisp.pl?gene=ARSG
ENSG00000205667	arylsulfatase family member H	X	1	3034111	3006546	ARSH	Q5FYA8	Protein Coding	GC0XP003006	9.3891	https://www.genecards.org/cgi-bin/carddisp.pl?gene=ARSH
ENSG00000157399	arylsulfatase L	X	-1	2968475	2934045	ARSL		Protein Coding	GC0XM002934	1.32336	https://www.genecards.org/cgi-bin/carddisp.pl?gene=ARSL
ENSG00000156219	ADP-ribosyltransferase 3 (inactive)	4	1	76112802	76011184	ART3		Protein Coding	GC04P076011	1.2484	https://www.genecards.org/cgi-bin/carddisp.pl?gene=ART3
ENSG00000117407	artemin	1	1	43937240	43933320	ARTN	Q5T4W7	Protein Coding	GC01P043933	4.96932	https://www.genecards.org/cgi-bin/carddisp.pl?gene=ARTN
ENSG00000173409	ARV1 homolog, fatty acid homeostasis modulator	1	1	231000733	230978981	ARV1	Q9H2C2	Protein Coding	GC01P230978	0.913718	https://www.genecards.org/cgi-bin/carddisp.pl?gene=ARV1
ENSG00000099889	ARVCF delta catenin family member	22	-1	20016823	19969896	ARVCF	O00192	Protein Coding	GC22M019966	1.52164	https://www.genecards.org/cgi-bin/carddisp.pl?gene=ARVCF
ENSG00000214435	arsenite methyltransferase	10	1	102901899	102869470	AS3MT	Q9HBK9	Protein Coding	GC10P102869	1.80017	https://www.genecards.org/cgi-bin/carddisp.pl?gene=AS3MT
ENSG00000104763	N-acylsphingosine amidohydrolase 1	8	-1	18084998	18055992	ASAH1	Q13510	Protein Coding	GC08M018055	5.56269	https://www.genecards.org/cgi-bin/carddisp.pl?gene=ASAH1
ENSG00000188611	N-acylsphingosine amidohydrolase 2	10	-1	50279720	50182778	ASAH2	Q9NR71	Protein Coding	GC10M050182	1.74773	https://www.genecards.org/cgi-bin/carddisp.pl?gene=ASAH2
ENSG00000153317	ArfGAP with SH3 domain, ankyrin repeat and PH domain 1	8	-1	130443674	130052104	ASAP1		Protein Coding	GC08M130052	4.36682	https://www.genecards.org/cgi-bin/carddisp.pl?gene=ASAP1
ENSG00000151693	ArfGAP with SH3 domain, ankyrin repeat and PH domain 2	2	1	9405683	9206765	ASAP2	O43150	Protein Coding	GC02P009206	1.51465	https://www.genecards.org/cgi-bin/carddisp.pl?gene=ASAP2
ENSG00000088280	ArfGAP with SH3 domain, ankyrin repeat and PH domain 3	1	-1	23484568	23428563	ASAP3	Q8TDY4	Protein Coding	GC01M023428	4.85064	https://www.genecards.org/cgi-bin/carddisp.pl?gene=ASAP3
ENSG00000065802	ankyrin repeat and SOCS box containing 1	2	1	238452250	238426742	ASB1	Q9Y576	Protein Coding	GC02P238426	0.450413	https://www.genecards.org/cgi-bin/carddisp.pl?gene=ASB1
ENSG00000146926	ankyrin repeat and SOCS box containing 10	7	-1	151187832	151175698	ASB10	Q8WXI3	Protein Coding	GC07M151175	0.95326	https://www.genecards.org/cgi-bin/carddisp.pl?gene=ASB10
ENSG00000196372	ankyrin repeat and SOCS box containing 13	10	-1	5666595	5638867	ASB13	Q8WXK3	Protein Coding	GC10M005639	0.494046	https://www.genecards.org/cgi-bin/carddisp.pl?gene=ASB13
ENSG00000239388	ankyrin repeat and SOCS box containing 14	3	-1	57292685	57268342	ASB14	A6NK59	Protein Coding	GC03M057278	0.215914	https://www.genecards.org/cgi-bin/carddisp.pl?gene=ASB14
ENSG00000146809	ankyrin repeat and SOCS box containing 15	7	1	123639481	123567010	ASB15	Q8WXK1	Protein Coding	GC07P123567	0.423547	https://www.genecards.org/cgi-bin/carddisp.pl?gene=ASB15
ENSG00000148331	ankyrin repeat and SOCS box containing 6	9	-1	129642169	129634604	ASB6	Q9NWX5	Protein Coding	GC09M129963	0.142465	https://www.genecards.org/cgi-bin/carddisp.pl?gene=ASB6
ENSG00000177981	ankyrin repeat and SOCS box containing 8	12	-1	48181213	48147789	ASB8	Q9H765	Protein Coding	GC12M048147	0.770547	https://www.genecards.org/cgi-bin/carddisp.pl?gene=ASB8
ENSG00000138303	activating signal cointegrator 1 complex subunit 1	10	-1	72217134	72096032	ASCC1	Q8N9N2	Protein Coding	GC10M072096	3.22995	https://www.genecards.org/cgi-bin/carddisp.pl?gene=ASCC1
ENSG00000100325	activating signal cointegrator 1 complex subunit 2	22	-1	29838304	29788609	ASCC2	Q9H1I8	Protein Coding	GC22M029788	1.84962	https://www.genecards.org/cgi-bin/carddisp.pl?gene=ASCC2
ENSG00000112249	activating signal cointegrator 1 complex subunit 3	6	-1	100881372	100508194	ASCC3	Q8N3C0	Protein Coding	GC06M100508	1.84449	https://www.genecards.org/cgi-bin/carddisp.pl?gene=ASCC3
ENSG00000139352	achaete-scute family bHLH transcription factor 1	12	1	102960513	102957674	ASCL1	P50553	Protein Coding	GC12P102957	9.07584	https://www.genecards.org/cgi-bin/carddisp.pl?gene=ASCL1
ENSG00000111875	anti-silencing function 1A histone chaperone	6	1	118909171	118894152	ASF1A	Q9Y294	Protein Coding	GC06P118894	1.90175	https://www.genecards.org/cgi-bin/carddisp.pl?gene=ASF1A
ENSG00000105011	anti-silencing function 1B histone chaperone	19	-1	14136613	14119512	ASF1B	Q9NVP2	Protein Coding	GC19M014119	3.66537	https://www.genecards.org/cgi-bin/carddisp.pl?gene=ASF1B
ENSG00000161944	asialoglycoprotein receptor 2	17	-1	7115700	7101322	ASGR2	P07307	Protein Coding	GC17M007101	1.51866	https://www.genecards.org/cgi-bin/carddisp.pl?gene=ASGR2
ENSG00000116539	ASH1 like histone lysine methyltransferase	1	-1	155563162	155335268	ASH1L	Q9NR48	Protein Coding	GC01M155335	1.87951	https://www.genecards.org/cgi-bin/carddisp.pl?gene=ASH1L
ENSG00000129691	ASH2 like, histone lysine methyltransferase complex subunit	8	1	38144076	38105493	ASH2L	Q9UBL3	Protein Coding	GC08P038468	2.40019	https://www.genecards.org/cgi-bin/carddisp.pl?gene=ASH2L
ENSG00000110881	acid sensing ion channel subunit 1	12	1	50083611	50057548	ASIC1	P78348	Protein Coding	GC12P050057	1.88256	https://www.genecards.org/cgi-bin/carddisp.pl?gene=ASIC1
ENSG00000108684	acid sensing ion channel subunit 2	17	-1	34174964	33013087	ASIC2	Q16515	Protein Coding	GC17M033013	0.625331	https://www.genecards.org/cgi-bin/carddisp.pl?gene=ASIC2
ENSG00000213199	acid sensing ion channel subunit 3	7	1	151052756	151048292	ASIC3	Q9UHC3	Protein Coding	GC07P151048	2.09817	https://www.genecards.org/cgi-bin/carddisp.pl?gene=ASIC3
ENSG00000256394	acid sensing ion channel subunit family member 5	4	-1	155866277	155829729	ASIC5	Q9NY37	Protein Coding	GC04M155829	0.921598	https://www.genecards.org/cgi-bin/carddisp.pl?gene=ASIC5
ENSG00000101440	agouti signaling protein	20	1	34269344	34194569	ASIP	P42127	Protein Coding	GC20P034472	5.49229	https://www.genecards.org/cgi-bin/carddisp.pl?gene=ASIP
ENSG00000126522	argininosuccinate lyase	7	1	66094697	66075800	ASL	P04424	Protein Coding	GC07P066075	4.45115	https://www.genecards.org/cgi-bin/carddisp.pl?gene=ASL
ENSG00000196433	acetylserotonin O-methyltransferase	X	1	1643081	1615059	ASMT	P46597	Protein Coding	GC0XP001595	3.1369	https://www.genecards.org/cgi-bin/carddisp.pl?gene=ASMT
ENSG00000070669	asparagine synthetase (glutamine-hydrolyzing)	7	-1	97872542	97851677	ASNS	P08243	Protein Coding	GC07M097854	7.10604	https://www.genecards.org/cgi-bin/carddisp.pl?gene=ASNS
ENSG00000138381	asparagine synthetase domain containing 1	2	1	189670831	189661385	ASNSD1		Protein Coding	GC02P189661	0.71333	https://www.genecards.org/cgi-bin/carddisp.pl?gene=ASNSD1
ENSG00000108381	aspartoacylase	17	1	3503405	3472374	ASPA		Protein Coding	GC17P003472	1.47538	https://www.genecards.org/cgi-bin/carddisp.pl?gene=ASPA
ENSG00000204653	aspartate dehydrogenase domain containing	19	-1	50514690	50511600	ASPDH	A6ND91	Protein Coding	GC19M050511	0.565705	https://www.genecards.org/cgi-bin/carddisp.pl?gene=ASPDH
ENSG00000166183	asparaginase	14	1	104115582	104085686	ASPG	Q86U10	Protein Coding	GC14P104085	1.91994	https://www.genecards.org/cgi-bin/carddisp.pl?gene=ASPG
ENSG00000198363	aspartate beta-hydroxylase	8	-1	61714640	61500556	ASPH	Q12797	Protein Coding	GC08M061500	7.41966	https://www.genecards.org/cgi-bin/carddisp.pl?gene=ASPH
ENSG00000174939	aspartate beta-hydroxylase domain containing 1	16	1	29919864	29900375	ASPHD1		Protein Coding	GC16P041021	0.290897	https://www.genecards.org/cgi-bin/carddisp.pl?gene=ASPHD1
ENSG00000066279	assembly factor for spindle microtubules	1	-1	197146694	197084121	ASPM	Q8IZT6	Protein Coding	GC01M197084	4.81986	https://www.genecards.org/cgi-bin/carddisp.pl?gene=ASPM
ENSG00000106819	asporin	9	-1	92482506	92456205	ASPN	Q9BXN1	Protein Coding	GC09M094207	2.92882	https://www.genecards.org/cgi-bin/carddisp.pl?gene=ASPN
ENSG00000244617	aspartic peptidase retroviral like 1	2	-1	69961631	69960089	ASPRV1	Q53RT3	Protein Coding	GC02M069932	1.58306	https://www.genecards.org/cgi-bin/carddisp.pl?gene=ASPRV1
ENSG00000169696	ASPSCR1 tether for SLC2A4, UBX domain containing	17	1	82017406	81976807	ASPSCR1		Protein Coding	GC17P081976	6.87248	https://www.genecards.org/cgi-bin/carddisp.pl?gene=ASPSCR1
ENSG00000162174	asparaginase and isoaspartyl peptidase 1	11	1	62393412	62337448	ASRGL1	Q7L266	Protein Coding	GC11P062337	1.30756	https://www.genecards.org/cgi-bin/carddisp.pl?gene=ASRGL1
ENSG00000130707	argininosuccinate synthase 1	9	1	130501274	130444961	ASS1	P00966	Protein Coding	GC09P130444	6.21476	https://www.genecards.org/cgi-bin/carddisp.pl?gene=ASS1
ENSG00000148219	astrotactin 2	9	-1	117415070	116423112	ASTN2	O75129	Protein Coding	GC09M116425	5.38551	https://www.genecards.org/cgi-bin/carddisp.pl?gene=ASTN2
ENSG00000171456	ASXL transcriptional regulator 1	20	1	32439319	32358330	ASXL1		Protein Coding	GC20P032661	11.525	https://www.genecards.org/cgi-bin/carddisp.pl?gene=ASXL1
ENSG00000143970	ASXL transcriptional regulator 2	2	-1	25878487	25733753	ASXL2	Q76L83	Protein Coding	GC02M025733	4.08197	https://www.genecards.org/cgi-bin/carddisp.pl?gene=ASXL2
ENSG00000141431	ASXL transcriptional regulator 3	18	1	33751195	33578219	ASXL3		Protein Coding	GC18P033578	2.41541	https://www.genecards.org/cgi-bin/carddisp.pl?gene=ASXL3
ENSG00000154438	ankyrin repeat, SAM and basic leucine zipper domain containing 1	7	-1	117428123	117363222	ASZ1	Q8WWH4	Protein Coding	GC07M117363	0.56268	https://www.genecards.org/cgi-bin/carddisp.pl?gene=ASZ1
ENSG00000138138	ATPase family AAA domain containing 1	10	-1	87841361	87751512	ATAD1	Q8NBU5	Protein Coding	GC10M087751	1.88758	https://www.genecards.org/cgi-bin/carddisp.pl?gene=ATAD1
ENSG00000156802	ATPase family AAA domain containing 2	8	-1	123416350	123319850	ATAD2		Protein Coding	GC08M123319	20.9473	https://www.genecards.org/cgi-bin/carddisp.pl?gene=ATAD2
ENSG00000119778	ATPase family AAA domain containing 2B	2	-1	23927123	23748664	ATAD2B	Q9ULI0	Protein Coding	GC02M023677	0.32072	https://www.genecards.org/cgi-bin/carddisp.pl?gene=ATAD2B
ENSG00000197785	ATPase family AAA domain containing 3A	1	1	1534685	1512162	ATAD3A	Q9NVI7	Protein Coding	GC01P003886	3.83347	https://www.genecards.org/cgi-bin/carddisp.pl?gene=ATAD3A
ENSG00000160072	ATPase family AAA domain containing 3B	1	1	1497848	1471765	ATAD3B	Q5T9A4	Protein Coding	GC01P003884	5.10399	https://www.genecards.org/cgi-bin/carddisp.pl?gene=ATAD3B
ENSG00000215915	ATPase family AAA domain containing 3C	1	1	1470163	1449689	ATAD3C	Q5T2N8	Protein Coding	GC01P001449	1.99755	https://www.genecards.org/cgi-bin/carddisp.pl?gene=ATAD3C
ENSG00000176208	ATPase family AAA domain containing 5	17	1	30895869	30831966	ATAD5		Protein Coding	GC17P055032	4.96856	https://www.genecards.org/cgi-bin/carddisp.pl?gene=ATAD5
ENSG00000137343	alpha tubulin acetyltransferase 1	6	1	30646823	30626842	ATAT1	Q5SQI0	Protein Coding	GC06P030626	1.67778	https://www.genecards.org/cgi-bin/carddisp.pl?gene=ATAT1
ENSG00000107669	arginyltransferase 1	10	-1	121928801	121709393	ATE1		Protein Coding	GC10M121740	4.0961	https://www.genecards.org/cgi-bin/carddisp.pl?gene=ATE1
ENSG00000123268	activating transcription factor 1	12	1	50821162	50763710	ATF1		Protein Coding	GC12P050763	18.5281	https://www.genecards.org/cgi-bin/carddisp.pl?gene=ATF1
ENSG00000115966	activating transcription factor 2	2	-1	175168382	175072250	ATF2	P15336	Protein Coding	GC02M175072	7.41854	https://www.genecards.org/cgi-bin/carddisp.pl?gene=ATF2
ENSG00000162772	activating transcription factor 3	1	1	212620777	212565334	ATF3		Protein Coding	GC01P212565	11.4564	https://www.genecards.org/cgi-bin/carddisp.pl?gene=ATF3
ENSG00000128272	activating transcription factor 4	22	1	39522683	39519695	ATF4	P18848	Protein Coding	GC22P039519	5.21789	https://www.genecards.org/cgi-bin/carddisp.pl?gene=ATF4
ENSG00000169136	activating transcription factor 5	19	1	49933935	49928702	ATF5	Q9Y2D1	Protein Coding	GC19P067134	3.99881	https://www.genecards.org/cgi-bin/carddisp.pl?gene=ATF5
ENSG00000118217	activating transcription factor 6	1	1	161977574	161766298	ATF6		Protein Coding	GC01P161766	3.4266	https://www.genecards.org/cgi-bin/carddisp.pl?gene=ATF6
ENSG00000170653	activating transcription factor 7	12	-1	53626410	53507856	ATF7	P17544	Protein Coding	GC12M053527	3.60398	https://www.genecards.org/cgi-bin/carddisp.pl?gene=ATF7
ENSG00000171681	activating transcription factor 7 interacting protein	12	1	14502931	14365676	ATF7IP	Q6VMQ6	Protein Coding	GC12P014365	6.86065	https://www.genecards.org/cgi-bin/carddisp.pl?gene=ATF7IP
ENSG00000145782	autophagy related 12	5	-1	115841837	115828200	ATG12	O94817	Protein Coding	GC05M115828	2.66687	https://www.genecards.org/cgi-bin/carddisp.pl?gene=ATG12
ENSG00000126775	autophagy related 14	14	-1	55411830	55366391	ATG14	Q6ZNE5	Protein Coding	GC14M055366	2.23795	https://www.genecards.org/cgi-bin/carddisp.pl?gene=ATG14
ENSG00000085978	autophagy related 16 like 1	2	1	233295674	233210051	ATG16L1		Protein Coding	GC02P233253	3.58929	https://www.genecards.org/cgi-bin/carddisp.pl?gene=ATG16L1
ENSG00000110046	autophagy related 2A	11	-1	64917211	64894546	ATG2A		Protein Coding	GC11M089735	0.756625	https://www.genecards.org/cgi-bin/carddisp.pl?gene=ATG2A
ENSG00000066739	autophagy related 2B	14	-1	96363341	96279195	ATG2B	Q96BY7	Protein Coding	GC14M101208	1.2221	https://www.genecards.org/cgi-bin/carddisp.pl?gene=ATG2B
ENSG00000144848	autophagy related 3	3	-1	112562046	112532510	ATG3	Q9NT62	Protein Coding	GC03M112532	2.06883	https://www.genecards.org/cgi-bin/carddisp.pl?gene=ATG3
ENSG00000101844	autophagy related 4A cysteine peptidase	X	1	108154671	108091668	ATG4A	Q8WYN0	Protein Coding	GC0XP108091	2.30905	https://www.genecards.org/cgi-bin/carddisp.pl?gene=ATG4A
ENSG00000168397	autophagy related 4B cysteine peptidase	2	1	241673857	241637213	ATG4B	Q9Y4P1	Protein Coding	GC02P241637	2.99676	https://www.genecards.org/cgi-bin/carddisp.pl?gene=ATG4B
ENSG00000125703	autophagy related 4C cysteine peptidase	1	1	62865516	62784132	ATG4C		Protein Coding	GC01P062784	1.72023	https://www.genecards.org/cgi-bin/carddisp.pl?gene=ATG4C
ENSG00000130734	autophagy related 4D cysteine peptidase	19	1	10553418	10543895	ATG4D		Protein Coding	GC19P010543	1.54449	https://www.genecards.org/cgi-bin/carddisp.pl?gene=ATG4D
ENSG00000057663	autophagy related 5	6	-1	106325791	106045423	ATG5		Protein Coding	GC06M106045	4.81529	https://www.genecards.org/cgi-bin/carddisp.pl?gene=ATG5
ENSG00000197548	autophagy related 7	3	1	11557665	11272309	ATG7		Protein Coding	GC03P012474	5.70042	https://www.genecards.org/cgi-bin/carddisp.pl?gene=ATG7
ENSG00000198925	autophagy related 9A	2	-1	219229717	219219380	ATG9A	Q7Z3C6	Protein Coding	GC02M219219	1.88372	https://www.genecards.org/cgi-bin/carddisp.pl?gene=ATG9A
ENSG00000181652	autophagy related 9B	7	-1	151024499	151012209	ATG9B	Q674R7	Protein Coding	GC07M151012	2.16171	https://www.genecards.org/cgi-bin/carddisp.pl?gene=ATG9B
ENSG00000138363	5-aminoimidazole-4-carboxamide ribonucleotide formyltransferase/IMP cyclohydrolase	2	1	215349773	215311956	ATIC		Protein Coding	GC02P215311	4.36209	https://www.genecards.org/cgi-bin/carddisp.pl?gene=ATIC
ENSG00000119787	atlastin GTPase 2	2	-1	38377285	38293954	ATL2	Q8NHH9	Protein Coding	GC02M038294	1.08354	https://www.genecards.org/cgi-bin/carddisp.pl?gene=ATL2
ENSG00000184743	atlastin GTPase 3	11	-1	63671921	63624087	ATL3	Q6DD88	Protein Coding	GC11M063624	1.70014	https://www.genecards.org/cgi-bin/carddisp.pl?gene=ATL3
ENSG00000149311	ATM serine/threonine kinase	11	1	108369102	108223044	ATM	Q13315	Protein Coding	GC11P108222	213.889	https://www.genecards.org/cgi-bin/carddisp.pl?gene=ATM
ENSG00000166454	ATM interactor	16	1	81047350	81035842	ATMIN	O43313	Protein Coding	GC16P081035	1.49191	https://www.genecards.org/cgi-bin/carddisp.pl?gene=ATMIN
ENSG00000111676	atrophin 1	12	1	6942321	6924463	ATN1	P54259	Protein Coding	GC12P021090	4.65677	https://www.genecards.org/cgi-bin/carddisp.pl?gene=ATN1
ENSG00000168874	atonal bHLH transcription factor 8	2	1	85791383	85751344	ATOH8	Q96SQ7	Protein Coding	GC02P085751	1.04339	https://www.genecards.org/cgi-bin/carddisp.pl?gene=ATOH8
ENSG00000068650	ATPase phospholipid transporting 11A	13	1	112887168	112690038	ATP11A		Protein Coding	GC13P112690	3.95447	https://www.genecards.org/cgi-bin/carddisp.pl?gene=ATP11A
ENSG00000058063	ATPase phospholipid transporting 11B (putative)	3	1	182921629	182793503	ATP11B	Q9Y2G3	Protein Coding	GC03P182793	1.30101	https://www.genecards.org/cgi-bin/carddisp.pl?gene=ATP11B
ENSG00000101974	ATPase phospholipid transporting 11C	X	-1	139945276	139726346	ATP11C		Protein Coding	GC0XM139726	2.6586	https://www.genecards.org/cgi-bin/carddisp.pl?gene=ATP11C
ENSG00000075673	ATPase H+/K+ transporting non-gastric alpha2 subunit	13	1	24712472	24680408	ATP12A	P54707	Protein Coding	GC13P024680	4.18767	https://www.genecards.org/cgi-bin/carddisp.pl?gene=ATP12A
ENSG00000105726	ATPase 13A1	19	-1	19663676	19645198	ATP13A1	Q9HD20	Protein Coding	GC19M019645	1.41681	https://www.genecards.org/cgi-bin/carddisp.pl?gene=ATP13A1
ENSG00000159363	ATPase cation transporting 13A2	1	-1	17011928	16985958	ATP13A2	Q9NQ11	Protein Coding	GC01M016985	1.62583	https://www.genecards.org/cgi-bin/carddisp.pl?gene=ATP13A2
ENSG00000133657	ATPase 13A3	3	-1	194498364	194402672	ATP13A3	Q9H7F0	Protein Coding	GC03M194402	1.16533	https://www.genecards.org/cgi-bin/carddisp.pl?gene=ATP13A3
ENSG00000187527	ATPase 13A5	3	-1	193378820	193274789	ATP13A5	Q4VNC0	Protein Coding	GC03M193274	0.740493	https://www.genecards.org/cgi-bin/carddisp.pl?gene=ATP13A5
ENSG00000163399	ATPase Na+/K+ transporting subunit alpha 1	1	1	116410261	116372668	ATP1A1		Protein Coding	GC01P116372	3.45876	https://www.genecards.org/cgi-bin/carddisp.pl?gene=ATP1A1
ENSG00000105409	ATPase Na+/K+ transporting subunit alpha 3	19	-1	41997497	41966582	ATP1A3		Protein Coding	GC19M041966	4.04543	https://www.genecards.org/cgi-bin/carddisp.pl?gene=ATP1A3
ENSG00000132681	ATPase Na+/K+ transporting subunit alpha 4	1	1	160186980	160151586	ATP1A4	Q13733	Protein Coding	GC01P160151	1.4853	https://www.genecards.org/cgi-bin/carddisp.pl?gene=ATP1A4
ENSG00000143153	ATPase Na+/K+ transporting subunit beta 1	1	1	169310992	169105697	ATP1B1	P05026	Protein Coding	GC01P169105	3.07397	https://www.genecards.org/cgi-bin/carddisp.pl?gene=ATP1B1
ENSG00000129244	ATPase Na+/K+ transporting subunit beta 2	17	1	7657770	7646627	ATP1B2		Protein Coding	GC17P011175	1.91592	https://www.genecards.org/cgi-bin/carddisp.pl?gene=ATP1B2
ENSG00000069849	ATPase Na+/K+ transporting subunit beta 3	3	1	141926549	141876124	ATP1B3		Protein Coding	GC03P141876	0.7216	https://www.genecards.org/cgi-bin/carddisp.pl?gene=ATP1B3
ENSG00000166896	ATP23 metallopeptidase and ATP synthase assembly factor homolog	12	1	57959148	57906039	ATP23	Q9Y6H3	Protein Coding	GC12P057942	0.193918	https://www.genecards.org/cgi-bin/carddisp.pl?gene=ATP23
ENSG00000196296	ATPase sarcoplasmic/endoplasmic reticulum Ca2+ transporting 1	16	1	28904466	28878405	ATP2A1	O14983	Protein Coding	GC16P040920	1.62346	https://www.genecards.org/cgi-bin/carddisp.pl?gene=ATP2A1
ENSG00000174437	ATPase sarcoplasmic/endoplasmic reticulum Ca2+ transporting 2	12	1	110351093	110280756	ATP2A2		Protein Coding	GC12P110280	5.62132	https://www.genecards.org/cgi-bin/carddisp.pl?gene=ATP2A2
ENSG00000074370	ATPase sarcoplasmic/endoplasmic reticulum Ca2+ transporting 3	17	-1	3964464	3923870	ATP2A3	Q93084	Protein Coding	GC17M003923	4.9946	https://www.genecards.org/cgi-bin/carddisp.pl?gene=ATP2A3
ENSG00000070961	ATPase plasma membrane Ca2+ transporting 1	12	-1	89709300	89588049	ATP2B1	P20020	Protein Coding	GC12M089588	2.51941	https://www.genecards.org/cgi-bin/carddisp.pl?gene=ATP2B1
ENSG00000157087	ATPase plasma membrane Ca2+ transporting 2	3	-1	10708007	10324023	ATP2B2	Q01814	Protein Coding	GC03M010324	3.11439	https://www.genecards.org/cgi-bin/carddisp.pl?gene=ATP2B2
ENSG00000067842	ATPase plasma membrane Ca2+ transporting 3	X	1	153582939	153517642	ATP2B3	Q16720	Protein Coding	GC0XP153517	4.12163	https://www.genecards.org/cgi-bin/carddisp.pl?gene=ATP2B3
ENSG00000058668	ATPase plasma membrane Ca2+ transporting 4	1	1	203744081	203626787	ATP2B4	P23634	Protein Coding	GC01P203626	3.0696	https://www.genecards.org/cgi-bin/carddisp.pl?gene=ATP2B4
ENSG00000017260	ATPase secretory pathway Ca2+ transporting 1	3	1	131016712	130850595	ATP2C1		Protein Coding	GC03P130850	6.44043	https://www.genecards.org/cgi-bin/carddisp.pl?gene=ATP2C1
ENSG00000064270	ATPase secretory pathway Ca2+ transporting 2	16	1	84464187	84368527	ATP2C2	O75185	Protein Coding	GC16P084368	2.66216	https://www.genecards.org/cgi-bin/carddisp.pl?gene=ATP2C2
ENSG00000105675	ATPase H+/K+ transporting subunit alpha	19	-1	35563658	35550031	ATP4A	P20648	Protein Coding	GC19M066540	4.9929	https://www.genecards.org/cgi-bin/carddisp.pl?gene=ATP4A
ENSG00000186009	ATPase H+/K+ transporting subunit beta	13	-1	113658198	113648804	ATP4B	P51164	Protein Coding	GC13M113648	0.776726	https://www.genecards.org/cgi-bin/carddisp.pl?gene=ATP4B
ENSG00000152234	ATP synthase F1 subunit alpha	18	-1	46104334	46080248	ATP5F1A	P25705	Protein Coding	GC18M046081	3.1274	https://www.genecards.org/cgi-bin/carddisp.pl?gene=ATP5F1A
ENSG00000110955	ATP synthase F1 subunit beta	12	-1	56645984	56638175	ATP5F1B	P06576	Protein Coding	GC12M056646	3.46143	https://www.genecards.org/cgi-bin/carddisp.pl?gene=ATP5F1B
ENSG00000165629	ATP synthase F1 subunit gamma	10	1	7807815	7788147	ATP5F1C	P36542	Protein Coding	GC10P007789	1.7261	https://www.genecards.org/cgi-bin/carddisp.pl?gene=ATP5F1C
ENSG00000130770	ATP synthase inhibitory factor subunit 1	1	1	28246906	28236109	ATP5IF1	Q9UII2	Protein Coding	GC01P028237	1.84043	https://www.genecards.org/cgi-bin/carddisp.pl?gene=ATP5IF1
ENSG00000167283	ATP synthase membrane subunit g	11	1	118433278	118401346	ATP5MG		Protein Coding	GC11P118414	1.54212	https://www.genecards.org/cgi-bin/carddisp.pl?gene=ATP5MG
ENSG00000116459	ATP synthase peripheral stalk-membrane subunit b	1	1	111462773	111448864	ATP5PB	P24539	Protein Coding	GC01P111449	1.16855	https://www.genecards.org/cgi-bin/carddisp.pl?gene=ATP5PB
ENSG00000154723	ATP synthase peripheral stalk subunit F6	21	-1	25735673	25716503	ATP5PF		Protein Coding	GC21M025893	1.04202	https://www.genecards.org/cgi-bin/carddisp.pl?gene=ATP5PF
ENSG00000241837	ATP synthase peripheral stalk subunit OSCP	21	-1	33915814	33903453	ATP5PO		Protein Coding	GC21M033904	2.12329	https://www.genecards.org/cgi-bin/carddisp.pl?gene=ATP5PO
ENSG00000071553	ATPase H+ transporting accessory protein 1	X	1	154436516	154428633	ATP6AP1		Protein Coding	GC0XP154428	2.1369	https://www.genecards.org/cgi-bin/carddisp.pl?gene=ATP6AP1
ENSG00000182220	ATPase H+ transporting accessory protein 2	X	1	40606848	40579372	ATP6AP2		Protein Coding	GC0XP040582	1.66123	https://www.genecards.org/cgi-bin/carddisp.pl?gene=ATP6AP2
ENSG00000033627	ATPase H+ transporting V0 subunit a1	17	1	42522582	42458844	ATP6V0A1	Q93050	Protein Coding	GC17P042458	2.62925	https://www.genecards.org/cgi-bin/carddisp.pl?gene=ATP6V0A1
ENSG00000185344	ATPase H+ transporting V0 subunit a2	12	1	123761755	123712353	ATP6V0A2	Q9Y487	Protein Coding	GC12P123712	2.10563	https://www.genecards.org/cgi-bin/carddisp.pl?gene=ATP6V0A2
ENSG00000105929	ATPase H+ transporting V0 subunit a4	7	-1	138799560	138706294	ATP6V0A4	Q9HBG4	Protein Coding	GC07M138710	1.45429	https://www.genecards.org/cgi-bin/carddisp.pl?gene=ATP6V0A4
ENSG00000117410	ATPase H+ transporting V0 subunit b	1	1	43978295	43974487	ATP6V0B		Protein Coding	GC01P043974	2.28116	https://www.genecards.org/cgi-bin/carddisp.pl?gene=ATP6V0B
ENSG00000185883	ATPase H+ transporting V0 subunit c	16	1	2520218	2513952	ATP6V0C	P27449	Protein Coding	GC16P002513	1.81507	https://www.genecards.org/cgi-bin/carddisp.pl?gene=ATP6V0C
ENSG00000113732	ATPase H+ transporting V0 subunit e1	5	1	173035445	172983771	ATP6V0E1	O15342	Protein Coding	GC05P172983	0.264618	https://www.genecards.org/cgi-bin/carddisp.pl?gene=ATP6V0E1
ENSG00000171130	ATPase H+ transporting V0 subunit e2	7	1	149891204	149872968	ATP6V0E2		Protein Coding	GC07P149873	0.264618	https://www.genecards.org/cgi-bin/carddisp.pl?gene=ATP6V0E2
ENSG00000114573	ATPase H+ transporting V1 subunit A	3	1	113812056	113747033	ATP6V1A	P38606	Protein Coding	GC03P113747	2.69782	https://www.genecards.org/cgi-bin/carddisp.pl?gene=ATP6V1A
ENSG00000147416	ATPase H+ transporting V1 subunit B2	8	1	20226819	20197381	ATP6V1B2	P21281	Protein Coding	GC08P020197	2.68701	https://www.genecards.org/cgi-bin/carddisp.pl?gene=ATP6V1B2
ENSG00000155097	ATPase H+ transporting V1 subunit C1	8	1	103073051	103021063	ATP6V1C1		Protein Coding	GC08P103035	1.7937	https://www.genecards.org/cgi-bin/carddisp.pl?gene=ATP6V1C1
ENSG00000100554	ATPase H+ transporting V1 subunit D	14	-1	67360265	67294371	ATP6V1D	Q9Y5K8	Protein Coding	GC14M067294	1.32912	https://www.genecards.org/cgi-bin/carddisp.pl?gene=ATP6V1D
ENSG00000131100	ATPase H+ transporting V1 subunit E1	22	-1	17628749	17592136	ATP6V1E1	P36543	Protein Coding	GC22M017592	1.87915	https://www.genecards.org/cgi-bin/carddisp.pl?gene=ATP6V1E1
ENSG00000250565	ATPase H+ transporting V1 subunit E2	2	-1	46542577	46490750	ATP6V1E2	Q96A05	Protein Coding	GC02M046489	0.504401	https://www.genecards.org/cgi-bin/carddisp.pl?gene=ATP6V1E2
ENSG00000136888	ATPase H+ transporting V1 subunit G1	9	1	114598915	114587706	ATP6V1G1		Protein Coding	GC09P118943	1.31439	https://www.genecards.org/cgi-bin/carddisp.pl?gene=ATP6V1G1
ENSG00000151418	ATPase H+ transporting V1 subunit G3	1	-1	198540945	198523222	ATP6V1G3	Q96LB4	Protein Coding	GC01M198492	0.834806	https://www.genecards.org/cgi-bin/carddisp.pl?gene=ATP6V1G3
ENSG00000165240	ATPase copper transporting alpha	X	1	78050395	77910690	ATP7A		Protein Coding	GC0XP077993	8.8935	https://www.genecards.org/cgi-bin/carddisp.pl?gene=ATP7A
ENSG00000123191	ATPase copper transporting beta	13	-1	52012125	51930436	ATP7B	P35670	Protein Coding	GC13M051930	8.51787	https://www.genecards.org/cgi-bin/carddisp.pl?gene=ATP7B
ENSG00000124406	ATPase phospholipid transporting 8A1	4	-1	42657105	42408373	ATP8A1		Protein Coding	GC04M042410	1.27658	https://www.genecards.org/cgi-bin/carddisp.pl?gene=ATP8A1
ENSG00000132932	ATPase phospholipid transporting 8A2	13	1	26025851	25371974	ATP8A2	Q9NTI2	Protein Coding	GC13P025453	1.2376	https://www.genecards.org/cgi-bin/carddisp.pl?gene=ATP8A2
ENSG00000081923	ATPase phospholipid transporting 8B1	18	-1	57803315	57646426	ATP8B1	O43520	Protein Coding	GC18M057646	7.03238	https://www.genecards.org/cgi-bin/carddisp.pl?gene=ATP8B1
ENSG00000143515	ATPase phospholipid transporting 8B2	1	1	154351304	154325525	ATP8B2		Protein Coding	GC01P154325	2.16278	https://www.genecards.org/cgi-bin/carddisp.pl?gene=ATP8B2
ENSG00000130270	ATPase phospholipid transporting 8B3	19	-1	1812276	1782075	ATP8B3	O60423	Protein Coding	GC19M005325	1.13989	https://www.genecards.org/cgi-bin/carddisp.pl?gene=ATP8B3
ENSG00000104043	ATPase phospholipid transporting 8B4 (putative)	15	-1	50182817	49858238	ATP8B4	Q8TF62	Protein Coding	GC15M049858	0.580923	https://www.genecards.org/cgi-bin/carddisp.pl?gene=ATP8B4
ENSG00000054793	ATPase phospholipid transporting 9A (putative)	20	-1	51768390	51596514	ATP9A		Protein Coding	GC20M051596	1.31611	https://www.genecards.org/cgi-bin/carddisp.pl?gene=ATP9A
ENSG00000175054	ATR serine/threonine kinase	3	-1	142578733	142449007	ATR		Protein Coding	GC03M142449	44.027	https://www.genecards.org/cgi-bin/carddisp.pl?gene=ATR
ENSG00000138085	all-trans retinoic acid induced differentiation factor	2	1	27217178	27212041	ATRAID	Q6UW56	Protein Coding	GC02P027212	3.10679	https://www.genecards.org/cgi-bin/carddisp.pl?gene=ATRAID
ENSG00000164053	ATR interacting protein	3	1	48467645	48446710	ATRIP		Protein Coding	GC03P048964	4.49003	https://www.genecards.org/cgi-bin/carddisp.pl?gene=ATRIP
ENSG00000085224	ATRX chromatin remodeler	X	-1	77786233	77504880	ATRX	P46100	Protein Coding	GC0XM077504	19.0318	https://www.genecards.org/cgi-bin/carddisp.pl?gene=ATRX
ENSG00000124788	ataxin 1	6	-1	16761491	16299112	ATXN1	P54253	Protein Coding	GC06M016299	2.67356	https://www.genecards.org/cgi-bin/carddisp.pl?gene=ATXN1
ENSG00000130638	ataxin 10	22	1	45845307	45671798	ATXN10	Q9UBB4	Protein Coding	GC22P045673	3.21635	https://www.genecards.org/cgi-bin/carddisp.pl?gene=ATXN10
ENSG00000224470	ataxin 1 like	16	1	71885268	71808439	ATXN1L		Protein Coding	GC16P071808	1.20197	https://www.genecards.org/cgi-bin/carddisp.pl?gene=ATXN1L
ENSG00000204842	ataxin 2	12	-1	111599676	111443485	ATXN2		Protein Coding	GC12M111443	5.49351	https://www.genecards.org/cgi-bin/carddisp.pl?gene=ATXN2
ENSG00000168488	ataxin 2 like	16	1	28837237	28822999	ATXN2L	Q8WWM7	Protein Coding	GC16P040917	1.68205	https://www.genecards.org/cgi-bin/carddisp.pl?gene=ATXN2L
ENSG00000066427	ataxin 3	14	-1	92106621	92044496	ATXN3		Protein Coding	GC14M101155	3.67954	https://www.genecards.org/cgi-bin/carddisp.pl?gene=ATXN3
ENSG00000123594	ataxin 3 like	X	-1	13320053	13318647	ATXN3L	Q9H3M9	Protein Coding	GC0XM013336	0.974685	https://www.genecards.org/cgi-bin/carddisp.pl?gene=ATXN3L
ENSG00000163635	ataxin 7	3	1	64003462	63863155	ATXN7	O15265	Protein Coding	GC03P063864	3.11146	https://www.genecards.org/cgi-bin/carddisp.pl?gene=ATXN7
ENSG00000146776	ataxin 7 like 1	7	-1	105876599	105604772	ATXN7L1	Q9ULK2	Protein Coding	GC07M105604	0.682328	https://www.genecards.org/cgi-bin/carddisp.pl?gene=ATXN7L1
ENSG00000162650	ataxin 7 like 2	1	1	109492804	109483479	ATXN7L2		Protein Coding	GC01P109483	0.479009	https://www.genecards.org/cgi-bin/carddisp.pl?gene=ATXN7L2
ENSG00000087152	ataxin 7 like 3	17	-1	44200113	44191805	ATXN7L3		Protein Coding	GC17M044191	1.19359	https://www.genecards.org/cgi-bin/carddisp.pl?gene=ATXN7L3
ENSG00000127423	aurora kinase A and ninein interacting protein	1	-1	25859458	25831913	AUNIP	Q9H7T9	Protein Coding	GC01M025888	2.16205	https://www.genecards.org/cgi-bin/carddisp.pl?gene=AUNIP
ENSG00000115307	AUP1 lipid droplet regulating VLDL assembly factor	2	-1	74529760	74526645	AUP1	Q9Y679	Protein Coding	GC02M074526	1.89265	https://www.genecards.org/cgi-bin/carddisp.pl?gene=AUP1
ENSG00000175756	aurora kinase A interacting protein 1	1	-1	1375207	1373730	AURKAIP1	Q9NWT8	Protein Coding	GC01M001373	2.63072	https://www.genecards.org/cgi-bin/carddisp.pl?gene=AURKAIP1
ENSG00000105146	aurora kinase C	19	1	57235548	57231009	AURKC	Q9UQB9	Protein Coding	GC19P067474	4.16887	https://www.genecards.org/cgi-bin/carddisp.pl?gene=AURKC
ENSG00000158321	activator of transcription and developmental regulator AUTS2	7	1	70793506	69598296	AUTS2		Protein Coding	GC07P069598	3.2598	https://www.genecards.org/cgi-bin/carddisp.pl?gene=AUTS2
ENSG00000105778	AVL9 cell migration associated	7	1	32588726	32495426	AVL9	Q8NBF6	Protein Coding	GC07P032495	1.21276	https://www.genecards.org/cgi-bin/carddisp.pl?gene=AVL9
ENSG00000198049	arginine vasopressin receptor 1B	1	-1	206117699	206106936	AVPR1B	P47901	Protein Coding	GC01M206109	1.50165	https://www.genecards.org/cgi-bin/carddisp.pl?gene=AVPR1B
ENSG00000126895	arginine vasopressin receptor 2	X	1	153907166	153902531	AVPR2		Protein Coding	GC0XP153902	4.87539	https://www.genecards.org/cgi-bin/carddisp.pl?gene=AVPR2
ENSG00000162779	axonemal dynein light chain domain containing 1	1	1	179554735	179365720	AXDND1		Protein Coding	GC01P179366	1.71198	https://www.genecards.org/cgi-bin/carddisp.pl?gene=AXDND1
ENSG00000103126	axin 1	16	-1	352723	287440	AXIN1	O15169	Protein Coding	GC16M000287	33.0047	https://www.genecards.org/cgi-bin/carddisp.pl?gene=AXIN1
ENSG00000168646	axin 2	17	-1	65561648	65528563	AXIN2	Q9Y2T1	Protein Coding	GC17M065528	87.9642	https://www.genecards.org/cgi-bin/carddisp.pl?gene=AXIN2
ENSG00000167601	AXL receptor tyrosine kinase	19	1	41261766	41219223	AXL	P30530	Protein Coding	GC19P041219	24.3686	https://www.genecards.org/cgi-bin/carddisp.pl?gene=AXL
ENSG00000160862	alpha-2-glycoprotein 1, zinc-binding	7	-1	99976042	99966720	AZGP1	P25311	Protein Coding	GC07M099967	13.2003	https://www.genecards.org/cgi-bin/carddisp.pl?gene=AZGP1
ENSG00000155096	antizyme inhibitor 1	8	-1	102893864	102826111	AZIN1		Protein Coding	GC08M102826	2.92134	https://www.genecards.org/cgi-bin/carddisp.pl?gene=AZIN1
ENSG00000172232	azurocidin 1	19	1	832018	825097	AZU1		Protein Coding	GC19P000825	2.12945	https://www.genecards.org/cgi-bin/carddisp.pl?gene=AZU1
ENSG00000166710	beta-2-microglobulin	15	1	44718851	44711358	B2M	P61769	Protein Coding	GC15P044711	15.7156	https://www.genecards.org/cgi-bin/carddisp.pl?gene=B2M
ENSG00000162885	beta-1,3-N-acetylgalactosaminyltransferase 2	1	-1	235504452	235447190	B3GALNT2	Q8NCR0	Protein Coding	GC01M235440	3.16796	https://www.genecards.org/cgi-bin/carddisp.pl?gene=B3GALNT2
ENSG00000235863	beta-1,3-galactosyltransferase 4	6	1	33284832	33277123	B3GALT4	O96024	Protein Coding	GC06P033277	1.94228	https://www.genecards.org/cgi-bin/carddisp.pl?gene=B3GALT4
ENSG00000183778	beta-1,3-galactosyltransferase 5	21	1	39673137	39556442	B3GALT5	Q9Y2C3	Protein Coding	GC21P039556	6.47118	https://www.genecards.org/cgi-bin/carddisp.pl?gene=B3GALT5
ENSG00000109956	beta-1,3-glucuronyltransferase 1	11	-1	134412242	134378504	B3GAT1	Q9P2W7	Protein Coding	GC11M134378	4.23352	https://www.genecards.org/cgi-bin/carddisp.pl?gene=B3GAT1
ENSG00000149541	beta-1,3-glucuronyltransferase 3	11	-1	62622154	62615296	B3GAT3	O94766	Protein Coding	GC11M089626	1.30007	https://www.genecards.org/cgi-bin/carddisp.pl?gene=B3GAT3
ENSG00000187676	beta 3-glucosyltransferase	13	1	31332276	31199975	B3GLCT	Q6Y288	Protein Coding	GC13P031200	2.79075	https://www.genecards.org/cgi-bin/carddisp.pl?gene=B3GLCT
ENSG00000170340	UDP-GlcNAc:betaGal beta-1,3-N-acetylglucosaminyltransferase 2	2	1	62224731	62196115	B3GNT2	Q9NY97	Protein Coding	GC02P062196	1.19249	https://www.genecards.org/cgi-bin/carddisp.pl?gene=B3GNT2
ENSG00000179913	UDP-GlcNAc:betaGal beta-1,3-N-acetylglucosaminyltransferase 3	19	1	17813576	17794828	B3GNT3		Protein Coding	GC19P017794	1.49766	https://www.genecards.org/cgi-bin/carddisp.pl?gene=B3GNT3
ENSG00000177191	UDP-GlcNAc:betaGal beta-1,3-N-acetylglucosaminyltransferase 8	19	-1	41428730	41425359	B3GNT8		Protein Coding	GC19M041425	2.45502	https://www.genecards.org/cgi-bin/carddisp.pl?gene=B3GNT8
ENSG00000175711	UDP-GlcNAc:betaGal beta-1,3-N-acetylglucosaminyltransferase like 1	17	-1	83051809	82942149	B3GNTL1	Q67FW5	Protein Coding	GC17M082942	1.25751	https://www.genecards.org/cgi-bin/carddisp.pl?gene=B3GNTL1
ENSG00000135454	beta-1,4-N-acetyl-galactosaminyltransferase 1	12	-1	57633239	57623409	B4GALNT1	Q00973	Protein Coding	GC12M057623	2.0036	https://www.genecards.org/cgi-bin/carddisp.pl?gene=B4GALNT1
ENSG00000167080	beta-1,4-N-acetyl-galactosaminyltransferase 2	17	1	49176840	49132460	B4GALNT2	Q8NHY0	Protein Coding	GC17P056005	2.78262	https://www.genecards.org/cgi-bin/carddisp.pl?gene=B4GALNT2
ENSG00000182272	beta-1,4-N-acetyl-galactosaminyltransferase 4	11	1	382117	369499	B4GALNT4	Q76KP1	Protein Coding	GC11P000369	0.714333	https://www.genecards.org/cgi-bin/carddisp.pl?gene=B4GALNT4
ENSG00000086062	beta-1,4-galactosyltransferase 1	9	-1	33167356	33104082	B4GALT1	P15291	Protein Coding	GC09M033100	2.7189	https://www.genecards.org/cgi-bin/carddisp.pl?gene=B4GALT1
ENSG00000158470	beta-1,4-galactosyltransferase 5	20	-1	49713878	49632945	B4GALT5	O43286	Protein Coding	GC20M049632	1.1344	https://www.genecards.org/cgi-bin/carddisp.pl?gene=B4GALT5
ENSG00000027847	beta-1,4-galactosyltransferase 7	5	1	177610330	177600132	B4GALT7	Q9UBV7	Protein Coding	GC05P177600	1.42641	https://www.genecards.org/cgi-bin/carddisp.pl?gene=B4GALT7
ENSG00000174684	beta-1,4-glucuronyltransferase 1	11	-1	66347629	66345374	B4GAT1	O43505	Protein Coding	GC11M066345	1.62377	https://www.genecards.org/cgi-bin/carddisp.pl?gene=B4GAT1
ENSG00000164929	BAALC binder of MAP3K1 and KLF4	8	1	103230305	103140713	BAALC	Q8WXS3	Protein Coding	GC08P103156	3.27466	https://www.genecards.org/cgi-bin/carddisp.pl?gene=BAALC
ENSG00000105393	BRISC and BRCA1 A complex member 1	19	1	17281249	17267376	BABAM1	Q9NWV8	Protein Coding	GC19P066223	8.89467	https://www.genecards.org/cgi-bin/carddisp.pl?gene=BABAM1
ENSG00000158019	BRISC and BRCA1 A complex member 2	2	1	28338901	27889941	BABAM2		Protein Coding	GC02P027953	3.92046	https://www.genecards.org/cgi-bin/carddisp.pl?gene=BABAM2
ENSG00000182240	beta-secretase 2	21	1	41282530	41167801	BACE2	Q9Y5Z0	Protein Coding	GC21P041168	3.36109	https://www.genecards.org/cgi-bin/carddisp.pl?gene=BACE2
ENSG00000156273	BTB domain and CNC homolog 1	21	1	29630751	29194071	BACH1		Protein Coding	GC21P029194	16.287	https://www.genecards.org/cgi-bin/carddisp.pl?gene=BACH1
ENSG00000112182	BTB domain and CNC homolog 2	6	-1	90296843	89926528	BACH2	Q9BYV9	Protein Coding	GC06M089926	3.19748	https://www.genecards.org/cgi-bin/carddisp.pl?gene=BACH2
ENSG00000002330	BCL2 associated agonist of cell death	11	-1	64284704	64269830	BAD	Q92934	Protein Coding	GC11M089708	23.1206	https://www.genecards.org/cgi-bin/carddisp.pl?gene=BAD
ENSG00000107262	BAG cochaperone 1	9	-1	33264720	33247820	BAG1	Q99933	Protein Coding	GC09M033245	20.7785	https://www.genecards.org/cgi-bin/carddisp.pl?gene=BAG1
ENSG00000112208	BAG cochaperone 2	6	1	57189833	57172326	BAG2	O95816	Protein Coding	GC06P057172	1.98399	https://www.genecards.org/cgi-bin/carddisp.pl?gene=BAG2
ENSG00000151929	BAG cochaperone 3	10	1	119677819	119651380	BAG3	O95817	Protein Coding	GC10P119651	7.02575	https://www.genecards.org/cgi-bin/carddisp.pl?gene=BAG3
ENSG00000156735	BAG cochaperone 4	8	1	38213301	38176533	BAG4	O95429	Protein Coding	GC08P038176	1.56717	https://www.genecards.org/cgi-bin/carddisp.pl?gene=BAG4
ENSG00000166170	BAG cochaperone 5	14	-1	103562657	103556545	BAG5	Q9UL15	Protein Coding	GC14M103556	2.36567	https://www.genecards.org/cgi-bin/carddisp.pl?gene=BAG5
ENSG00000204463	BAG cochaperone 6	6	-1	31652705	31639028	BAG6		Protein Coding	GC06M031639	3.26436	https://www.genecards.org/cgi-bin/carddisp.pl?gene=BAG6
ENSG00000266074	BAH domain and coiled-coil containing 1	17	1	81466332	81395457	BAHCC1		Protein Coding	GC17P081395	0.941506	https://www.genecards.org/cgi-bin/carddisp.pl?gene=BAHCC1
ENSG00000140320	bromo adjacent homology domain containing 1	15	1	40468236	40439721	BAHD1	Q8TBE0	Protein Coding	GC15P042490	1.06365	https://www.genecards.org/cgi-bin/carddisp.pl?gene=BAHD1
ENSG00000175866	BAR/IMD domain containing adaptor protein 2	17	1	81117434	81035122	BAIAP2	Q9UQB8	Protein Coding	GC17P081035	2.67646	https://www.genecards.org/cgi-bin/carddisp.pl?gene=BAIAP2
ENSG00000006453	BAR/IMD domain containing adaptor protein 2 like 1	7	-1	98401090	98291650	BAIAP2L1	Q9UHR4	Protein Coding	GC07M098294	3.11873	https://www.genecards.org/cgi-bin/carddisp.pl?gene=BAIAP2L1
ENSG00000128298	BAR/IMD domain containing adaptor protein 2 like 2	22	-1	38111015	38084652	BAIAP2L2		Protein Coding	GC22M057749	1.36143	https://www.genecards.org/cgi-bin/carddisp.pl?gene=BAIAP2L2
ENSG00000007516	BAI1 associated protein 3	16	1	1349441	1333638	BAIAP3	O94812	Protein Coding	GC16P001333	1.63048	https://www.genecards.org/cgi-bin/carddisp.pl?gene=BAIAP3
ENSG00000030110	BCL2 antagonist/killer 1	6	-1	33580293	33572547	BAK1	Q16611	Protein Coding	GC06M033572	26.2486	https://www.genecards.org/cgi-bin/carddisp.pl?gene=BAK1
ENSG00000095739	BMP and activin membrane bound inhibitor	10	1	28682932	28677510	BAMBI	Q13145	Protein Coding	GC10P028685	2.22601	https://www.genecards.org/cgi-bin/carddisp.pl?gene=BAMBI
ENSG00000172530	BTG3 associated nuclear protein	16	1	88077318	87949244	BANP		Protein Coding	GC16P087949	13.9656	https://www.genecards.org/cgi-bin/carddisp.pl?gene=BANP
ENSG00000163930	BRCA1 associated protein 1	3	-1	52410008	52401008	BAP1	Q92560	Protein Coding	GC03M052401	61.8482	https://www.genecards.org/cgi-bin/carddisp.pl?gene=BAP1
ENSG00000138376	BRCA1 associated RING domain 1	2	-1	214809683	214725646	BARD1	Q99728	Protein Coding	GC02M214725	175.676	https://www.genecards.org/cgi-bin/carddisp.pl?gene=BARD1
ENSG00000125492	BarH like homeobox 1	9	1	132590252	132582606	BARHL1	Q9BZE3	Protein Coding	GC09P132582	5.89895	https://www.genecards.org/cgi-bin/carddisp.pl?gene=BARHL1
ENSG00000043039	BARX homeobox 2	11	1	129452279	129375848	BARX2	Q9UMQ3	Protein Coding	GC11P129375	2.78317	https://www.genecards.org/cgi-bin/carddisp.pl?gene=BARX2
ENSG00000176788	brain abundant membrane attached signal protein 1	5	1	17276843	17065598	BASP1		Protein Coding	GC05P017065	2.16475	https://www.genecards.org/cgi-bin/carddisp.pl?gene=BASP1
ENSG00000168062	basic leucine zipper ATF-like transcription factor 2	11	-1	64997018	64987945	BATF2	Q8N1L9	Protein Coding	GC11M064987	5.79369	https://www.genecards.org/cgi-bin/carddisp.pl?gene=BATF2
ENSG00000123685	basic leucine zipper ATF-like transcription factor 3	1	-1	212699840	212686417	BATF3	Q9NR55	Protein Coding	GC01M212686	0.554346	https://www.genecards.org/cgi-bin/carddisp.pl?gene=BATF3
ENSG00000087088	BCL2 associated X, apoptosis regulator	19	1	48961798	48954815	BAX	Q07812	Protein Coding	GC19P048954	58.7265	https://www.genecards.org/cgi-bin/carddisp.pl?gene=BAX
ENSG00000198604	bromodomain adjacent to zinc finger domain 1A	14	-1	34875647	34752731	BAZ1A	Q9NRL2	Protein Coding	GC14M034752	2.12176	https://www.genecards.org/cgi-bin/carddisp.pl?gene=BAZ1A
ENSG00000009954	bromodomain adjacent to zinc finger domain 1B	7	-1	73522293	73440406	BAZ1B	Q9UIG0	Protein Coding	GC07M073440	3.31011	https://www.genecards.org/cgi-bin/carddisp.pl?gene=BAZ1B
ENSG00000076108	bromodomain adjacent to zinc finger domain 2A	12	-1	56636816	56595596	BAZ2A		Protein Coding	GC12M056595	1.16749	https://www.genecards.org/cgi-bin/carddisp.pl?gene=BAZ2A
ENSG00000123636	bromodomain adjacent to zinc finger domain 2B	2	-1	159616569	159318979	BAZ2B	Q9UIF8	Protein Coding	GC02M159318	1.76877	https://www.genecards.org/cgi-bin/carddisp.pl?gene=BAZ2B
ENSG00000129151	gamma-butyrobetaine hydroxylase 1	11	1	27127809	27040725	BBOX1	O75936	Protein Coding	GC11P027019	0.889916	https://www.genecards.org/cgi-bin/carddisp.pl?gene=BBOX1
ENSG00000179941	Bardet-Biedl syndrome 10	12	-1	76348415	76344474	BBS10	Q8TAM1	Protein Coding	GC12M076344	2.54489	https://www.genecards.org/cgi-bin/carddisp.pl?gene=BBS10
ENSG00000181004	Bardet-Biedl syndrome 12	4	1	122744942	122732702	BBS12	Q6ZW61	Protein Coding	GC04P122702	1.68205	https://www.genecards.org/cgi-bin/carddisp.pl?gene=BBS12
ENSG00000125124	Bardet-Biedl syndrome 2	16	-1	56582667	56465640	BBS2		Protein Coding	GC16M056467	3.82344	https://www.genecards.org/cgi-bin/carddisp.pl?gene=BBS2
ENSG00000140463	Bardet-Biedl syndrome 4	15	1	72738475	72686179	BBS4	Q96RK4	Protein Coding	GC15P072686	3.34008	https://www.genecards.org/cgi-bin/carddisp.pl?gene=BBS4
ENSG00000163093	Bardet-Biedl syndrome 5	2	1	169506655	169479480	BBS5	Q8N3I7	Protein Coding	GC02P169480	2.40218	https://www.genecards.org/cgi-bin/carddisp.pl?gene=BBS5
ENSG00000138686	Bardet-Biedl syndrome 7	4	-1	121870487	121824329	BBS7	Q8IWZ6	Protein Coding	GC04M121824	2.19102	https://www.genecards.org/cgi-bin/carddisp.pl?gene=BBS7
ENSG00000122507	Bardet-Biedl syndrome 9	7	1	33877180	33109557	BBS9	Q3SYG4	Protein Coding	GC07P033255	3.61573	https://www.genecards.org/cgi-bin/carddisp.pl?gene=BBS9
ENSG00000114439	BBX high mobility group box domain containing	3	1	107811339	107522936	BBX	Q8WY36	Protein Coding	GC03P107522	1.23509	https://www.genecards.org/cgi-bin/carddisp.pl?gene=BBX
ENSG00000187244	basal cell adhesion molecule (Lutheran blood group)	19	1	44821421	44809071	BCAM	P50895	Protein Coding	GC19P066876	3.05771	https://www.genecards.org/cgi-bin/carddisp.pl?gene=BCAM
ENSG00000132692	brevican	1	1	156659532	156641390	BCAN		Protein Coding	GC01P156641	0.786692	https://www.genecards.org/cgi-bin/carddisp.pl?gene=BCAN
ENSG00000075790	B cell receptor associated protein 29	7	1	107629170	107580246	BCAP29	Q9UHQ4	Protein Coding	GC07P107579	0.648255	https://www.genecards.org/cgi-bin/carddisp.pl?gene=BCAP29
ENSG00000185825	B cell receptor associated protein 31	X	-1	153724565	153700492	BCAP31	P51572	Protein Coding	GC0XM153701	2.10767	https://www.genecards.org/cgi-bin/carddisp.pl?gene=BCAP31
ENSG00000050820	BCAR1 scaffold protein, Cas family member	16	-1	75268053	75228181	BCAR1	P56945	Protein Coding	GC16M075228	34.2029	https://www.genecards.org/cgi-bin/carddisp.pl?gene=BCAR1
ENSG00000137936	BCAR3 adaptor protein, NSP family member	1	-1	93847150	93561741	BCAR3	O75815	Protein Coding	GC01M093561	33.6542	https://www.genecards.org/cgi-bin/carddisp.pl?gene=BCAR3
ENSG00000064787	brain enriched myelin associated protein 1	20	-1	54070594	53936777	BCAS1		Protein Coding	GC20M053936	28.4268	https://www.genecards.org/cgi-bin/carddisp.pl?gene=BCAS1
ENSG00000116752	BCAS2 pre-mRNA processing factor	1	-1	114581629	114567557	BCAS2	O75934	Protein Coding	GC01M114567	25.391	https://www.genecards.org/cgi-bin/carddisp.pl?gene=BCAS2
ENSG00000141376	BCAS3 microtubule associated cell migration factor	17	1	61392838	60677453	BCAS3		Protein Coding	GC17P060678	26.348	https://www.genecards.org/cgi-bin/carddisp.pl?gene=BCAS3
ENSG00000124243	breast carcinoma amplified sequence 4	20	1	50877177	50794894	BCAS4	Q8TDM0	Protein Coding	GC20P050794	28.2288	https://www.genecards.org/cgi-bin/carddisp.pl?gene=BCAS4
ENSG00000060982	branched chain amino acid transaminase 1	12	-1	24949101	24810024	BCAT1	P54687	Protein Coding	GC12M024732	3.62338	https://www.genecards.org/cgi-bin/carddisp.pl?gene=BCAT1
ENSG00000105552	branched chain amino acid transaminase 2	19	-1	48811029	48795062	BCAT2	O15382	Protein Coding	GC19M048795	1.53947	https://www.genecards.org/cgi-bin/carddisp.pl?gene=BCAT2
ENSG00000107949	BRCA2 and CDKN1A interacting protein	10	1	125853695	125823546	BCCIP	Q9P287	Protein Coding	GC10P125823	4.97133	https://www.genecards.org/cgi-bin/carddisp.pl?gene=BCCIP
ENSG00000186666	BCDIN3 domain containing RNA methyltransferase	12	-1	49843106	49836043	BCDIN3D	Q7Z5W3	Protein Coding	GC12M049839	15.6106	https://www.genecards.org/cgi-bin/carddisp.pl?gene=BCDIN3D
ENSG00000083123	branched chain keto acid dehydrogenase E1 subunit beta	6	1	80346270	80106647	BCKDHB	P21953	Protein Coding	GC06P080106	1.50545	https://www.genecards.org/cgi-bin/carddisp.pl?gene=BCKDHB
ENSG00000103507	branched chain keto acid dehydrogenase kinase	16	1	31112791	31106107	BCKDK	O14874	Protein Coding	GC16P041121	1.5875	https://www.genecards.org/cgi-bin/carddisp.pl?gene=BCKDK
ENSG00000142867	BCL10 immune signaling adaptor	1	-1	85276632	85265776	BCL10	O95999	Protein Coding	GC01M085265	31.4001	https://www.genecards.org/cgi-bin/carddisp.pl?gene=BCL10
ENSG00000119866	BAF chromatin remodeling complex subunit BCL11A	2	-1	60554467	60450520	BCL11A		Protein Coding	GC02M060451	6.10331	https://www.genecards.org/cgi-bin/carddisp.pl?gene=BCL11A
ENSG00000127152	BAF chromatin remodeling complex subunit BCL11B	14	-1	99272197	99169287	BCL11B	Q9C0K0	Protein Coding	GC14M099169	5.41109	https://www.genecards.org/cgi-bin/carddisp.pl?gene=BCL11B
ENSG00000171552	BCL2 like 1	20	-1	31723989	31664452	BCL2L1	Q07817	Protein Coding	GC20M031664	33.9855	https://www.genecards.org/cgi-bin/carddisp.pl?gene=BCL2L1
ENSG00000153094	BCL2 like 11	2	1	111168445	111119378	BCL2L11		Protein Coding	GC02P111119	23.7883	https://www.genecards.org/cgi-bin/carddisp.pl?gene=BCL2L11
ENSG00000126453	BCL2 like 12	19	1	49673916	49665142	BCL2L12		Protein Coding	GC19P049665	5.06312	https://www.genecards.org/cgi-bin/carddisp.pl?gene=BCL2L12
ENSG00000099968	BCL2 like 13	22	1	17730855	17628855	BCL2L13	Q9BXK5	Protein Coding	GC22P017628	1.11579	https://www.genecards.org/cgi-bin/carddisp.pl?gene=BCL2L13
ENSG00000121380	BCL2 like 14	12	1	12211084	12049844	BCL2L14	Q9BZR8	Protein Coding	GC12P012049	2.27204	https://www.genecards.org/cgi-bin/carddisp.pl?gene=BCL2L14
ENSG00000129473	BCL2 like 2	14	1	23311751	23298790	BCL2L2		Protein Coding	GC14P032837	5.40234	https://www.genecards.org/cgi-bin/carddisp.pl?gene=BCL2L2
ENSG00000069399	BCL3 transcription coactivator	19	1	44760044	44747705	BCL3	P20749	Protein Coding	GC19P044747	5.13973	https://www.genecards.org/cgi-bin/carddisp.pl?gene=BCL3
ENSG00000113916	BCL6 transcription repressor	3	-1	187745725	187721377	BCL6	P41182	Protein Coding	GC03M187721	17.3659	https://www.genecards.org/cgi-bin/carddisp.pl?gene=BCL6
ENSG00000161940	BCL6B transcription repressor	17	1	7030290	7023050	BCL6B	Q8N143	Protein Coding	GC17P007023	2.45026	https://www.genecards.org/cgi-bin/carddisp.pl?gene=BCL6B
ENSG00000110987	BAF chromatin remodeling complex subunit BCL7A	12	1	122062044	122019422	BCL7A	Q4VC05	Protein Coding	GC12P122019	3.16318	https://www.genecards.org/cgi-bin/carddisp.pl?gene=BCL7A
ENSG00000106635	BAF chromatin remodeling complex subunit BCL7B	7	-1	73557690	73536356	BCL7B	Q9BQE9	Protein Coding	GC07M073536	3.08347	https://www.genecards.org/cgi-bin/carddisp.pl?gene=BCL7B
ENSG00000099385	BAF chromatin remodeling complex subunit BCL7C	16	-1	30894302	30833626	BCL7C	Q8WUZ0	Protein Coding	GC16M037209	2.35255	https://www.genecards.org/cgi-bin/carddisp.pl?gene=BCL7C
ENSG00000116128	BCL9 transcription coactivator	1	1	147626216	147541501	BCL9		Protein Coding	GC01P147541	6.53698	https://www.genecards.org/cgi-bin/carddisp.pl?gene=BCL9
ENSG00000186174	BCL9 like	11	-1	118925926	118893875	BCL9L	Q86UU0	Protein Coding	GC11M118893	4.72728	https://www.genecards.org/cgi-bin/carddisp.pl?gene=BCL9L
ENSG00000029363	BCL2 associated transcription factor 1	6	-1	136289851	136256627	BCLAF1		Protein Coding	GC06M136256	4.56707	https://www.genecards.org/cgi-bin/carddisp.pl?gene=BCLAF1
ENSG00000183337	BCL6 corepressor	X	-1	40177329	40049815	BCOR		Protein Coding	GC0XM040049	8.98866	https://www.genecards.org/cgi-bin/carddisp.pl?gene=BCOR
ENSG00000085185	BCL6 corepressor like 1	X	1	130058071	129981107	BCORL1		Protein Coding	GC0XP129980	4.11065	https://www.genecards.org/cgi-bin/carddisp.pl?gene=BCORL1
ENSG00000186716	BCR activator of RhoGEF and GTPase	22	1	23318037	23179704	BCR	P11274	Protein Coding	GC22P023179	13.9619	https://www.genecards.org/cgi-bin/carddisp.pl?gene=BCR
ENSG00000074582	BCS1 homolog, ubiquinol-cytochrome c reductase complex chaperone	2	1	218663443	218658764	BCS1L		Protein Coding	GC02P218658	2.7796	https://www.genecards.org/cgi-bin/carddisp.pl?gene=BCS1L
ENSG00000161267	3-hydroxybutyrate dehydrogenase 1	3	-1	197573323	197509783	BDH1	Q02338	Protein Coding	GC03M197519	1.28216	https://www.genecards.org/cgi-bin/carddisp.pl?gene=BDH1
ENSG00000100739	bradykinin receptor B1	14	1	96268967	96256210	BDKRB1	P46663	Protein Coding	GC14P096296	4.12644	https://www.genecards.org/cgi-bin/carddisp.pl?gene=BDKRB1
ENSG00000168398	bradykinin receptor B2	14	1	96244166	96204679	BDKRB2	P30411	Protein Coding	GC14P096205	1.99236	https://www.genecards.org/cgi-bin/carddisp.pl?gene=BDKRB2
ENSG00000176697	brain derived neurotrophic factor	11	-1	27722058	27654893	BDNF	P23560	Protein Coding	GC11M027654	21.819	https://www.genecards.org/cgi-bin/carddisp.pl?gene=BDNF
ENSG00000145734	B double prime 1, subunit of RNA polymerase III transcription initiation factor IIIB	5	1	71567820	71455651	BDP1	A6H8Y1	Protein Coding	GC05P072978	4.3697	https://www.genecards.org/cgi-bin/carddisp.pl?gene=BDP1
ENSG00000126581	beclin 1	17	-1	42833350	42810134	BECN1	Q14457	Protein Coding	GC17M042810	24.0613	https://www.genecards.org/cgi-bin/carddisp.pl?gene=BECN1
ENSG00000178409	BEN domain containing 3	6	-1	107115515	107065182	BEND3	Q5T5X7	Protein Coding	GC06M107359	1.03082	https://www.genecards.org/cgi-bin/carddisp.pl?gene=BEND3
ENSG00000151917	BEN domain containing 6	6	1	57027346	56955107	BEND6	Q5SZJ8	Protein Coding	GC06P084101	0.424579	https://www.genecards.org/cgi-bin/carddisp.pl?gene=BEND6
ENSG00000165626	BEN domain containing 7	10	-1	13529014	13438484	BEND7	Q8N7W2	Protein Coding	GC10M013392	2.45275	https://www.genecards.org/cgi-bin/carddisp.pl?gene=BEND7
ENSG00000167995	bestrophin 1	11	1	61965515	61950063	BEST1	O76090	Protein Coding	GC11P061949	3.30559	https://www.genecards.org/cgi-bin/carddisp.pl?gene=BEST1
ENSG00000105829	Bet1 golgi vesicular membrane trafficking protein	7	-1	94004382	93962762	BET1		Protein Coding	GC07M093962	1.52506	https://www.genecards.org/cgi-bin/carddisp.pl?gene=BET1
ENSG00000177951	Bet1 golgi vesicular membrane trafficking protein like	11	-1	207399	167784	BET1L		Protein Coding	GC11M003166	0.467013	https://www.genecards.org/cgi-bin/carddisp.pl?gene=BET1L
ENSG00000133169	brain expressed X-linked 1	X	-1	103064171	103062651	BEX1	Q9HBH7	Protein Coding	GC0XM103063	1.00678	https://www.genecards.org/cgi-bin/carddisp.pl?gene=BEX1
ENSG00000133134	brain expressed X-linked 2	X	-1	103311007	103309346	BEX2	Q9BXY8	Protein Coding	GC0XM103309	19.0188	https://www.genecards.org/cgi-bin/carddisp.pl?gene=BEX2
ENSG00000166681	brain expressed X-linked 3	X	1	103378164	103376395	BEX3	Q00994	Protein Coding	GC0XP103377	0.916873	https://www.genecards.org/cgi-bin/carddisp.pl?gene=BEX3
ENSG00000103429	bifunctional apoptosis regulator	16	1	14669236	14632931	BFAR		Protein Coding	GC16P014649	0.912484	https://www.genecards.org/cgi-bin/carddisp.pl?gene=BFAR
ENSG00000182492	biglycan	X	1	153509546	153494980	BGN	P21810	Protein Coding	GC0XP153494	6.2569	https://www.genecards.org/cgi-bin/carddisp.pl?gene=BGN
ENSG00000134107	basic helix-loop-helix family member e40	3	1	4985323	4979437	BHLHE40	O14503	Protein Coding	GC03P004980	4.21952	https://www.genecards.org/cgi-bin/carddisp.pl?gene=BHLHE40
ENSG00000123095	basic helix-loop-helix family member e41	12	-1	26125037	26120030	BHLHE41	Q9C0J9	Protein Coding	GC12M026120	2.29707	https://www.genecards.org/cgi-bin/carddisp.pl?gene=BHLHE41
ENSG00000145692	betaine--homocysteine S-methyltransferase	5	1	79132288	79111809	BHMT	Q93088	Protein Coding	GC05P079111	2.50495	https://www.genecards.org/cgi-bin/carddisp.pl?gene=BHMT
ENSG00000122870	BicC family RNA binding protein 1	10	1	58831435	58512872	BICC1	Q9H694	Protein Coding	GC10P058513	2.81888	https://www.genecards.org/cgi-bin/carddisp.pl?gene=BICC1
ENSG00000151746	BICD cargo adaptor 1	12	1	32383633	32106835	BICD1	Q96G01	Protein Coding	GC12P032107	1.45106	https://www.genecards.org/cgi-bin/carddisp.pl?gene=BICD1
ENSG00000185963	BICD cargo adaptor 2	9	-1	92764833	92711363	BICD2	Q8TD16	Protein Coding	GC09M092711	1.34969	https://www.genecards.org/cgi-bin/carddisp.pl?gene=BICD2
ENSG00000063169	BRD4 interacting chromatin remodeling complex associated protein	19	1	47703277	47608196	BICRA	Q9NZM4	Protein Coding	GC19P066986	2.16039	https://www.genecards.org/cgi-bin/carddisp.pl?gene=BICRA
ENSG00000015475	BH3 interacting domain death agonist	22	-1	17774770	17734138	BID	P55957	Protein Coding	GC22M017734	24.2383	https://www.genecards.org/cgi-bin/carddisp.pl?gene=BID
ENSG00000100290	BCL2 interacting killer	22	1	43129712	43110750	BIK	Q13323	Protein Coding	GC22P043110	4.11722	https://www.genecards.org/cgi-bin/carddisp.pl?gene=BIK
ENSG00000136717	bridging integrator 1	2	-1	127107288	127048027	BIN1	O00499	Protein Coding	GC02M127048	8.55746	https://www.genecards.org/cgi-bin/carddisp.pl?gene=BIN1
ENSG00000110934	bridging integrator 2	12	-1	51324668	51281038	BIN2		Protein Coding	GC12M051281	4.0614	https://www.genecards.org/cgi-bin/carddisp.pl?gene=BIN2
ENSG00000147439	bridging integrator 3	8	-1	22669148	22620418	BIN3	Q9NQY0	Protein Coding	GC08M022620	1.24875	https://www.genecards.org/cgi-bin/carddisp.pl?gene=BIN3
ENSG00000110330	baculoviral IAP repeat containing 2	11	1	102378670	102347211	BIRC2		Protein Coding	GC11P102347	14.38	https://www.genecards.org/cgi-bin/carddisp.pl?gene=BIRC2
ENSG00000023445	baculoviral IAP repeat containing 3	11	1	102339403	102317450	BIRC3		Protein Coding	GC11P102317	19.1049	https://www.genecards.org/cgi-bin/carddisp.pl?gene=BIRC3
ENSG00000089685	baculoviral IAP repeat containing 5	17	1	78225636	78214186	BIRC5		Protein Coding	GC17P078214	37.8271	https://www.genecards.org/cgi-bin/carddisp.pl?gene=BIRC5
ENSG00000115760	baculoviral IAP repeat containing 6	2	1	32618878	32357023	BIRC6	Q9NR09	Protein Coding	GC02P032357	6.33841	https://www.genecards.org/cgi-bin/carddisp.pl?gene=BIRC6
ENSG00000101197	baculoviral IAP repeat containing 7	20	1	63240495	63235883	BIRC7	Q96CA5	Protein Coding	GC20P063235	10.3118	https://www.genecards.org/cgi-bin/carddisp.pl?gene=BIRC7
ENSG00000270181	BIVM-ERCC5 readthrough	13	1	102875994	102799110	BIVM-ERCC5		Protein Coding	GC13P102815	8.14353	https://www.genecards.org/cgi-bin/carddisp.pl?gene=BIVM-ERCC5
ENSG00000166619	BLCAP apoptosis inducing factor	20	-1	37527931	37492472	BLCAP	P62952	Protein Coding	GC20M037492	12.2981	https://www.genecards.org/cgi-bin/carddisp.pl?gene=BLCAP
ENSG00000259571	BH3-like motif containing, cell death inducer	11	-1	122116215	122115340	BLID	Q8IZY5	Protein Coding	GC11M122115	16.712	https://www.genecards.org/cgi-bin/carddisp.pl?gene=BLID
ENSG00000136573	BLK proto-oncogene, Src family tyrosine kinase	8	1	11564599	11486894	BLK		Protein Coding	GC08P011486	2.75872	https://www.genecards.org/cgi-bin/carddisp.pl?gene=BLK
ENSG00000197299	BLM RecQ like helicase	15	1	90816166	90717346	BLM	P54132	Protein Coding	GC15P090717	67.0677	https://www.genecards.org/cgi-bin/carddisp.pl?gene=BLM
ENSG00000108578	bleomycin hydrolase	17	-1	30292056	30248203	BLMH	Q13867	Protein Coding	GC17M030248	4.21911	https://www.genecards.org/cgi-bin/carddisp.pl?gene=BLMH
ENSG00000135441	biogenesis of lysosomal organelles complex 1 subunit 1	12	1	55720087	55716038	BLOC1S1	P78537	Protein Coding	GC12P055894	1.66084	https://www.genecards.org/cgi-bin/carddisp.pl?gene=BLOC1S1
ENSG00000106605	biliverdin reductase A	7	1	43807342	43758680	BLVRA	P53004	Protein Coding	GC07P043758	1.58376	https://www.genecards.org/cgi-bin/carddisp.pl?gene=BLVRA
ENSG00000090013	biliverdin reductase B	19	-1	40465764	40447765	BLVRB		Protein Coding	GC19M040447	2.16511	https://www.genecards.org/cgi-bin/carddisp.pl?gene=BLVRB
ENSG00000117475	basic leucine zipper nuclear factor 1	1	1	169396540	169367970	BLZF1	Q9H2G9	Protein Coding	GC01P169367	3.32792	https://www.genecards.org/cgi-bin/carddisp.pl?gene=BLZF1
ENSG00000166780	bMERB domain containing 1	16	1	15625028	15434475	BMERB1		Protein Coding	GC16P015434	0.410601	https://www.genecards.org/cgi-bin/carddisp.pl?gene=BMERB1
ENSG00000104081	Bcl2 modifying factor	15	-1	40108892	40087890	BMF	Q96LC9	Protein Coding	GC15M040087	0.929803	https://www.genecards.org/cgi-bin/carddisp.pl?gene=BMF
ENSG00000168283	BMI1 proto-oncogene, polycomb ring finger	10	1	22331484	22321099	BMI1	P35226	Protein Coding	GC10P022326	26.7495	https://www.genecards.org/cgi-bin/carddisp.pl?gene=BMI1
ENSG00000168487	bone morphogenetic protein 1	8	1	22212326	22165140	BMP1		Protein Coding	GC08P022164	4.92172	https://www.genecards.org/cgi-bin/carddisp.pl?gene=BMP1
ENSG00000163217	bone morphogenetic protein 10	2	-1	68871397	68860909	BMP10	O95393	Protein Coding	GC02M068865	16.8831	https://www.genecards.org/cgi-bin/carddisp.pl?gene=BMP10
ENSG00000130385	bone morphogenetic protein 15	X	1	50916641	50910735	BMP15	O95972	Protein Coding	GC0XP050910	7.78815	https://www.genecards.org/cgi-bin/carddisp.pl?gene=BMP15
ENSG00000138756	BMP2 inducible kinase	4	1	78916365	78776342	BMP2K		Protein Coding	GC04P078776	1.50341	https://www.genecards.org/cgi-bin/carddisp.pl?gene=BMP2K
ENSG00000152785	bone morphogenetic protein 3	4	1	81057627	81030708	BMP3	P12645	Protein Coding	GC04P081030	2.18727	https://www.genecards.org/cgi-bin/carddisp.pl?gene=BMP3
ENSG00000125378	bone morphogenetic protein 4	14	-1	53958761	53949736	BMP4	P12644	Protein Coding	GC14M053949	24.9444	https://www.genecards.org/cgi-bin/carddisp.pl?gene=BMP4
ENSG00000112175	bone morphogenetic protein 5	6	-1	55875590	55753653	BMP5	P22003	Protein Coding	GC06M055753	3.50106	https://www.genecards.org/cgi-bin/carddisp.pl?gene=BMP5
ENSG00000116985	bone morphogenetic protein 8b	1	-1	39788865	39757182	BMP8B	P34820	Protein Coding	GC01M039757	6.47048	https://www.genecards.org/cgi-bin/carddisp.pl?gene=BMP8B
ENSG00000107779	bone morphogenetic protein receptor type 1A	10	1	86932825	86756601	BMPR1A	P36894	Protein Coding	GC10P092414	60.796	https://www.genecards.org/cgi-bin/carddisp.pl?gene=BMPR1A
ENSG00000138696	bone morphogenetic protein receptor type 1B	4	1	95158448	94757955	BMPR1B	O00238	Protein Coding	GC04P094757	6.16902	https://www.genecards.org/cgi-bin/carddisp.pl?gene=BMPR1B
ENSG00000204217	bone morphogenetic protein receptor type 2	2	1	202567751	202376327	BMPR2	Q13873	Protein Coding	GC02P202376	18.5979	https://www.genecards.org/cgi-bin/carddisp.pl?gene=BMPR2
ENSG00000165733	BMS1 ribosome biogenesis factor	10	1	42834937	42782795	BMS1	Q14692	Protein Coding	GC10P042782	1.79084	https://www.genecards.org/cgi-bin/carddisp.pl?gene=BMS1
ENSG00000102010	BMX non-receptor tyrosine kinase	X	1	15556529	15464246	BMX	P51813	Protein Coding	GC0XP015392	7.35094	https://www.genecards.org/cgi-bin/carddisp.pl?gene=BMX
ENSG00000169594	basonuclin 1	15	-1	83284664	83255884	BNC1		Protein Coding	GC15M083255	6.06177	https://www.genecards.org/cgi-bin/carddisp.pl?gene=BNC1
ENSG00000173068	basonuclin 2	9	-1	16870843	16409503	BNC2	Q6ZN30	Protein Coding	GC09M016410	2.25041	https://www.genecards.org/cgi-bin/carddisp.pl?gene=BNC2
ENSG00000140299	BCL2 interacting protein 2	15	-1	59689534	59659146	BNIP2	Q12982	Protein Coding	GC15M059659	0.93127	https://www.genecards.org/cgi-bin/carddisp.pl?gene=BNIP2
ENSG00000176171	BCL2 interacting protein 3	10	-1	131981967	131967684	BNIP3	Q12983	Protein Coding	GC10M131966	11.6871	https://www.genecards.org/cgi-bin/carddisp.pl?gene=BNIP3
ENSG00000104765	BCL2 interacting protein 3 like	8	1	26505636	26383054	BNIP3L	O60238	Protein Coding	GC08P026383	3.59597	https://www.genecards.org/cgi-bin/carddisp.pl?gene=BNIP3L
ENSG00000163141	BCL2 interacting protein like	1	1	151047720	151036321	BNIPL	Q7Z465	Protein Coding	GC01P151036	0.916042	https://www.genecards.org/cgi-bin/carddisp.pl?gene=BNIPL
ENSG00000144857	BOC cell adhesion associated, oncogene regulated	3	1	113287459	113211003	BOC		Protein Coding	GC03P113211	3.54566	https://www.genecards.org/cgi-bin/carddisp.pl?gene=BOC
ENSG00000038219	biorientation of chromosomes in cell division 1 like 1	4	-1	13627725	13568738	BOD1L1	Q8NFC6	Protein Coding	GC04M013571	3.51785	https://www.genecards.org/cgi-bin/carddisp.pl?gene=BOD1L1
ENSG00000176720	BCL2 family apoptosis regulator BOK	2	1	241574131	241551424	BOK	Q9UMX3	Protein Coding	GC02P241558	3.44068	https://www.genecards.org/cgi-bin/carddisp.pl?gene=BOK
ENSG00000261236	BOP1 ribosomal biogenesis factor	8	-1	144291438	144262045	BOP1	Q14137	Protein Coding	GC08M144262	2.60567	https://www.genecards.org/cgi-bin/carddisp.pl?gene=BOP1
ENSG00000136122	BORA aurora kinase A activator	13	1	72756198	72727749	BORA	Q6PGQ7	Protein Coding	GC13P072727	0.83147	https://www.genecards.org/cgi-bin/carddisp.pl?gene=BORA
ENSG00000196544	BLOC-1 related complex subunit 6	17	-1	8190180	8188345	BORCS6	Q96GS4	Protein Coding	GC17M010441	1.1206	https://www.genecards.org/cgi-bin/carddisp.pl?gene=BORCS6
ENSG00000137274	biphenyl hydrolase like	6	1	3153578	3118374	BPHL	Q86WA6	Protein Coding	GC06P003118	5.1732	https://www.genecards.org/cgi-bin/carddisp.pl?gene=BPHL
ENSG00000101425	bactericidal permeability increasing protein	20	1	38337505	38304150	BPI		Protein Coding	GC20P038304	2.83406	https://www.genecards.org/cgi-bin/carddisp.pl?gene=BPI
ENSG00000198183	BPI fold containing family A member 1	20	1	33243311	33235995	BPIFA1	Q9NP55	Protein Coding	GC20P033235	7.47182	https://www.genecards.org/cgi-bin/carddisp.pl?gene=BPIFA1
ENSG00000131059	BPI fold containing family A member 3	20	1	33227806	33217310	BPIFA3	Q9BQP9	Protein Coding	GC20P033217	1.30241	https://www.genecards.org/cgi-bin/carddisp.pl?gene=BPIFA3
ENSG00000125999	BPI fold containing family B member 1	20	1	33309871	33273480	BPIFB1		Protein Coding	GC20P033273	1.43001	https://www.genecards.org/cgi-bin/carddisp.pl?gene=BPIFB1
ENSG00000186191	BPI fold containing family B member 4	20	1	33111751	33079643	BPIFB4	P59827	Protein Coding	GC20P033079	0.130936	https://www.genecards.org/cgi-bin/carddisp.pl?gene=BPIFB4
ENSG00000104331	3'(2'), 5'-bisphosphate nucleotidase 2	8	-1	56993867	56957931	BPNT2	Q9NX62	Protein Coding	GC08M056958	0.676962	https://www.genecards.org/cgi-bin/carddisp.pl?gene=BPNT2
ENSG00000171634	bromodomain PHD finger transcription factor	17	1	67984378	67825503	BPTF	Q12830	Protein Coding	GC17P067825	2.6365	https://www.genecards.org/cgi-bin/carddisp.pl?gene=BPTF
ENSG00000157764	B-Raf proto-oncogene, serine/threonine kinase	7	-1	140924929	140719327	BRAF		Protein Coding	GC07M140737	94.2329	https://www.genecards.org/cgi-bin/carddisp.pl?gene=BRAF
ENSG00000089234	BRCA1 associated protein	12	-1	111685956	111642146	BRAP	Q7Z569	Protein Coding	GC12M111642	4.54241	https://www.genecards.org/cgi-bin/carddisp.pl?gene=BRAP
ENSG00000106009	BRCA1 associated ATM activator 1	7	-1	2555694	2537810	BRAT1	Q6PJG6	Protein Coding	GC07M002796	3.20488	https://www.genecards.org/cgi-bin/carddisp.pl?gene=BRAT1
ENSG00000012048	BRCA1 DNA repair associated	17	-1	43170245	43044295	BRCA1	P38398	Protein Coding	GC17M043044	396.869	https://www.genecards.org/cgi-bin/carddisp.pl?gene=BRCA1
ENSG00000139618	BRCA2 DNA repair associated	13	1	32400268	32315086	BRCA2	P51587	Protein Coding	GC13P032315	406.334	https://www.genecards.org/cgi-bin/carddisp.pl?gene=BRCA2
ENSG00000185515	BRCA1/BRCA2-containing complex subunit 3	X	1	155123077	155071420	BRCC3	P46736	Protein Coding	GC0XP155071	9.33202	https://www.genecards.org/cgi-bin/carddisp.pl?gene=BRCC3
ENSG00000204256	bromodomain containing 2	6	1	32981505	32968594	BRD2	P25440	Protein Coding	GC06P083733	4.30313	https://www.genecards.org/cgi-bin/carddisp.pl?gene=BRD2
ENSG00000169925	bromodomain containing 3	9	-1	134068535	134030305	BRD3	Q15059	Protein Coding	GC09M134030	3.15986	https://www.genecards.org/cgi-bin/carddisp.pl?gene=BRD3
ENSG00000141867	bromodomain containing 4	19	-1	15332545	15235519	BRD4	O60885	Protein Coding	GC19M015236	11.6172	https://www.genecards.org/cgi-bin/carddisp.pl?gene=BRD4
ENSG00000166164	bromodomain containing 7	16	-1	50368988	50313487	BRD7		Protein Coding	GC16M050313	4.60965	https://www.genecards.org/cgi-bin/carddisp.pl?gene=BRD7
ENSG00000112983	bromodomain containing 8	5	-1	138178953	138139770	BRD8	Q9H0E9	Protein Coding	GC05M138150	2.08356	https://www.genecards.org/cgi-bin/carddisp.pl?gene=BRD8
ENSG00000028310	bromodomain containing 9	5	-1	892801	850291	BRD9		Protein Coding	GC05M001134	4.11132	https://www.genecards.org/cgi-bin/carddisp.pl?gene=BRD9
ENSG00000137948	bromodomain testis associated	1	1	92014426	91949343	BRDT		Protein Coding	GC01P091949	10.4848	https://www.genecards.org/cgi-bin/carddisp.pl?gene=BRDT
ENSG00000185024	BRF1 RNA polymerase III transcription initiation factor subunit	14	-1	105315589	105209286	BRF1	Q92994	Protein Coding	GC14M112701	4.85128	https://www.genecards.org/cgi-bin/carddisp.pl?gene=BRF1
ENSG00000104221	BRF2 RNA polymerase III transcription initiation factor subunit	8	-1	37849861	37843268	BRF2	Q9HAW0	Protein Coding	GC08M037820	1.82866	https://www.genecards.org/cgi-bin/carddisp.pl?gene=BRF2
ENSG00000078725	BMP/retinoic acid inducible neural specific 1	9	-1	119369435	119153458	BRINP1	O60477	Protein Coding	GC09M119153	11.5645	https://www.genecards.org/cgi-bin/carddisp.pl?gene=BRINP1
ENSG00000162670	BMP/retinoic acid inducible neural specific 3	1	-1	190478404	190097658	BRINP3	Q76B58	Protein Coding	GC01M190067	1.30643	https://www.genecards.org/cgi-bin/carddisp.pl?gene=BRINP3
ENSG00000136492	BRCA1 interacting helicase 1	17	-1	61863559	61679139	BRIP1		Protein Coding	GC17M061679	199.361	https://www.genecards.org/cgi-bin/carddisp.pl?gene=BRIP1
ENSG00000113460	biogenesis of ribosomes BRX1	5	1	34925996	34915677	BRIX1	Q8TDN6	Protein Coding	GC05P034916	1.40113	https://www.genecards.org/cgi-bin/carddisp.pl?gene=BRIX1
ENSG00000254999	BRICK1 subunit of SCAR/WAVE actin nucleating complex	3	1	10127190	10115675	BRK1	Q8WUW1	Protein Coding	GC03P010115	0.923642	https://www.genecards.org/cgi-bin/carddisp.pl?gene=BRK1
ENSG00000132016	break repair meiotic recombinase recruitment factor 1	19	-1	13906452	13882348	BRME1		Protein Coding	GC19M014517	0.551658	https://www.genecards.org/cgi-bin/carddisp.pl?gene=BRME1
ENSG00000174744	BRMS1 transcriptional repressor and anoikis regulator	11	-1	66345125	66337333	BRMS1		Protein Coding	GC11M089852	30.1788	https://www.genecards.org/cgi-bin/carddisp.pl?gene=BRMS1
ENSG00000100916	BRMS1 like transcriptional repressor	14	1	35932325	35826338	BRMS1L	Q5PSV4	Protein Coding	GC14P035826	25.8914	https://www.genecards.org/cgi-bin/carddisp.pl?gene=BRMS1L
ENSG00000162819	BRO1 domain and CAAX motif containing	1	1	222735196	222712553	BROX	Q5VW32	Protein Coding	GC01P222712	1.04316	https://www.genecards.org/cgi-bin/carddisp.pl?gene=BROX
ENSG00000156983	bromodomain and PHD finger containing 1	3	1	9748019	9731729	BRPF1	P55201	Protein Coding	GC03P009731	1.38664	https://www.genecards.org/cgi-bin/carddisp.pl?gene=BRPF1
ENSG00000096070	bromodomain and PHD finger containing 3	6	1	36232790	36196744	BRPF3	Q9ULD4	Protein Coding	GC06P083843	1.594	https://www.genecards.org/cgi-bin/carddisp.pl?gene=BRPF3
ENSG00000102239	bombesin receptor subtype 3	X	1	136493780	136487947	BRS3	P32247	Protein Coding	GC0XP136493	5.27408	https://www.genecards.org/cgi-bin/carddisp.pl?gene=BRS3
ENSG00000160469	BR serine/threonine kinase 1	19	1	55312562	55282072	BRSK1	Q8TDC3	Protein Coding	GC19P067400	2.04862	https://www.genecards.org/cgi-bin/carddisp.pl?gene=BRSK1
ENSG00000174672	BR serine/threonine kinase 2	11	1	1462689	1389899	BRSK2	Q8IWQ3	Protein Coding	GC11P001389	0.383407	https://www.genecards.org/cgi-bin/carddisp.pl?gene=BRSK2
ENSG00000185658	bromodomain and WD repeat domain containing 1	21	-1	39321559	39184176	BRWD1	Q9NSI6	Protein Coding	GC21M039184	2.47584	https://www.genecards.org/cgi-bin/carddisp.pl?gene=BRWD1
ENSG00000165288	bromodomain and WD repeat domain containing 3	X	-1	80809877	80669503	BRWD3	Q6RI45	Protein Coding	GC0XM080669	2.45483	https://www.genecards.org/cgi-bin/carddisp.pl?gene=BRWD3
ENSG00000168000	BSCL2 lipid droplet biogenesis associated, seipin	11	-1	62709845	62689289	BSCL2		Protein Coding	GC11M089635	62.9709	https://www.genecards.org/cgi-bin/carddisp.pl?gene=BSCL2
ENSG00000172270	basigin (Ok blood group)	19	1	583494	571277	BSG	P35613	Protein Coding	GC19P000571	23.8888	https://www.genecards.org/cgi-bin/carddisp.pl?gene=BSG
ENSG00000164061	bassoon presynaptic cytomatrix protein	3	1	49671549	49554477	BSN	Q9UPA5	Protein Coding	GC03P049554	0.940189	https://www.genecards.org/cgi-bin/carddisp.pl?gene=BSN
ENSG00000119411	B-box and SPRY domain containing	9	1	113371233	113349541	BSPRY	Q5W0U4	Protein Coding	GC09P113349	0.934413	https://www.genecards.org/cgi-bin/carddisp.pl?gene=BSPRY
ENSG00000130303	bone marrow stromal cell antigen 2	19	-1	17405630	17402939	BST2		Protein Coding	GC19M017403	4.35999	https://www.genecards.org/cgi-bin/carddisp.pl?gene=BST2
ENSG00000188909	brain specific homeobox	11	-1	122981834	122977570	BSX	Q3C1V8	Protein Coding	GC11M122977	0.685257	https://www.genecards.org/cgi-bin/carddisp.pl?gene=BSX
ENSG00000095564	B-TFIID TATA-box binding protein associated factor 1	10	1	92031437	91923770	BTAF1	O14981	Protein Coding	GC10P091923	1.72657	https://www.genecards.org/cgi-bin/carddisp.pl?gene=BTAF1
ENSG00000064726	BTB domain containing 1	15	-1	83067252	83016423	BTBD1	Q9H0C5	Protein Coding	GC15M090542	0.712439	https://www.genecards.org/cgi-bin/carddisp.pl?gene=BTBD1
ENSG00000148925	BTB domain containing 10	11	-1	13463297	13388008	BTBD10	Q9BSF8	Protein Coding	GC11M013387	0.585592	https://www.genecards.org/cgi-bin/carddisp.pl?gene=BTBD10
ENSG00000011114	BTB domain containing 7	14	-1	93333092	93237550	BTBD7		Protein Coding	GC14M093237	1.50226	https://www.genecards.org/cgi-bin/carddisp.pl?gene=BTBD7
ENSG00000183826	BTB domain containing 9	6	-1	38640148	38168451	BTBD9	Q96Q07	Protein Coding	GC06M038168	1.45674	https://www.genecards.org/cgi-bin/carddisp.pl?gene=BTBD9
ENSG00000174808	betacellulin	4	-1	74794523	74744759	BTC	P35070	Protein Coding	GC04M074744	7.5308	https://www.genecards.org/cgi-bin/carddisp.pl?gene=BTC
ENSG00000169814	biotinidase	3	1	15722311	15601341	BTD	P43251	Protein Coding	GC03P017082	3.85168	https://www.genecards.org/cgi-bin/carddisp.pl?gene=BTD
ENSG00000145741	basic transcription factor 3	5	1	73505667	73498408	BTF3	P20290	Protein Coding	GC05P073498	2.51699	https://www.genecards.org/cgi-bin/carddisp.pl?gene=BTF3
ENSG00000134717	basic transcription factor 3 like 4	1	1	52090716	52056199	BTF3L4	Q96K17	Protein Coding	GC01P052056	1.32631	https://www.genecards.org/cgi-bin/carddisp.pl?gene=BTF3L4
ENSG00000154640	BTG anti-proliferation factor 3	21	-1	17612945	17593653	BTG3	Q14201	Protein Coding	GC21M017621	1.85053	https://www.genecards.org/cgi-bin/carddisp.pl?gene=BTG3
ENSG00000186265	B and T lymphocyte associated	3	-1	112499472	112463966	BTLA	Q7Z6A9	Protein Coding	GC03M112463	2.016	https://www.genecards.org/cgi-bin/carddisp.pl?gene=BTLA
ENSG00000124557	butyrophilin subfamily 1 member A1	6	1	26510425	26500303	BTN1A1	Q13410	Protein Coding	GC06P026500	1.38208	https://www.genecards.org/cgi-bin/carddisp.pl?gene=BTN1A1
ENSG00000112763	butyrophilin subfamily 2 member A1	6	1	26476621	26457904	BTN2A1		Protein Coding	GC06P026457	0.909927	https://www.genecards.org/cgi-bin/carddisp.pl?gene=BTN2A1
ENSG00000124508	butyrophilin subfamily 2 member A2	6	1	26394874	26383096	BTN2A2	Q8WVV5	Protein Coding	GC06P026383	0.344498	https://www.genecards.org/cgi-bin/carddisp.pl?gene=BTN2A2
ENSG00000026950	butyrophilin subfamily 3 member A1	6	1	26415208	26402237	BTN3A1	O00481	Protein Coding	GC06P026402	0.576614	https://www.genecards.org/cgi-bin/carddisp.pl?gene=BTN3A1
ENSG00000186470	butyrophilin subfamily 3 member A2	6	1	26378320	26365159	BTN3A2		Protein Coding	GC06P026365	1.59045	https://www.genecards.org/cgi-bin/carddisp.pl?gene=BTN3A2
ENSG00000111801	butyrophilin subfamily 3 member A3	6	1	26453415	26440472	BTN3A3		Protein Coding	GC06P083498	0.842798	https://www.genecards.org/cgi-bin/carddisp.pl?gene=BTN3A3
ENSG00000165810	butyrophilin like 9	5	1	181061521	181040225	BTNL9	Q6UXG8	Protein Coding	GC05P181040	1.22246	https://www.genecards.org/cgi-bin/carddisp.pl?gene=BTNL9
ENSG00000166167	beta-transducin repeat containing E3 ubiquitin protein ligase	10	1	101557321	101354033	BTRC	Q9Y297	Protein Coding	GC10P101354	8.31271	https://www.genecards.org/cgi-bin/carddisp.pl?gene=BTRC
ENSG00000169679	BUB1 mitotic checkpoint serine/threonine kinase	2	-1	110678063	110637528	BUB1	O43683	Protein Coding	GC02M110637	32.4536	https://www.genecards.org/cgi-bin/carddisp.pl?gene=BUB1
ENSG00000156970	BUB1 mitotic checkpoint serine/threonine kinase B	15	1	40221123	40161023	BUB1B	O60566	Protein Coding	GC15P040161	43.7088	https://www.genecards.org/cgi-bin/carddisp.pl?gene=BUB1B
ENSG00000154473	BUB3 mitotic checkpoint protein	10	1	123170467	123154402	BUB3	O43684	Protein Coding	GC10P123154	10.7597	https://www.genecards.org/cgi-bin/carddisp.pl?gene=BUB3
ENSG00000137656	BUD13 homolog	11	-1	116772987	116748170	BUD13		Protein Coding	GC11M116749	1.92112	https://www.genecards.org/cgi-bin/carddisp.pl?gene=BUD13
ENSG00000071462	BUD23 rRNA methyltransferase and ribosome maturation factor	7	1	73705161	73683025	BUD23		Protein Coding	GC07P075390	2.69667	https://www.genecards.org/cgi-bin/carddisp.pl?gene=BUD23
ENSG00000106245	BUD31 homolog	7	1	99419616	99408641	BUD31	P41223	Protein Coding	GC07P099408	1.1285	https://www.genecards.org/cgi-bin/carddisp.pl?gene=BUD31
ENSG00000112276	blood vessel epicardial substance	6	-1	105137157	105096822	BVES	Q8NE79	Protein Coding	GC06M105096	1.94627	https://www.genecards.org/cgi-bin/carddisp.pl?gene=BVES
ENSG00000112578	bystin like	6	1	41933046	41921499	BYSL	Q13895	Protein Coding	GC06P083904	2.35399	https://www.genecards.org/cgi-bin/carddisp.pl?gene=BYSL
ENSG00000082153	basic leucine zipper and W2 domains 1	2	1	200827338	200810594	BZW1		Protein Coding	GC02P200810	2.37253	https://www.genecards.org/cgi-bin/carddisp.pl?gene=BZW1
ENSG00000136261	basic leucine zipper and W2 domains 2	7	1	16706523	16646131	BZW2		Protein Coding	GC07P016646	1.40312	https://www.genecards.org/cgi-bin/carddisp.pl?gene=BZW2
ENSG00000237489	chromosome 10 open reading frame 143	10	-1	130110830	130020025	C10orf143		Protein Coding	GC10M130020	3.76929	https://www.genecards.org/cgi-bin/carddisp.pl?gene=C10orf143
ENSG00000177354	chromosome 10 open reading frame 71	10	1	49327492	49299170	C10orf71	Q711Q0	Protein Coding	GC10P049297	0.639284	https://www.genecards.org/cgi-bin/carddisp.pl?gene=C10orf71
ENSG00000119965	chromosome 10 open reading frame 88	10	-1	122954311	122930901	C10orf88	Q9H8K7	Protein Coding	GC10M122930	0.44869	https://www.genecards.org/cgi-bin/carddisp.pl?gene=C10orf88
ENSG00000154493	chromosome 10 open reading frame 90	10	-1	126798708	126424997	C10orf90		Protein Coding	GC10M126424	1.70367	https://www.genecards.org/cgi-bin/carddisp.pl?gene=C10orf90
ENSG00000171067	chromosome 11 open reading frame 24	11	-1	68272001	68261338	C11orf24	Q96F05	Protein Coding	GC11M090191	1.05085	https://www.genecards.org/cgi-bin/carddisp.pl?gene=C11orf24
ENSG00000149300	chromosome 11 open reading frame 52	11	1	111926871	111918032	C11orf52		Protein Coding	GC11P111918	0.73028	https://www.genecards.org/cgi-bin/carddisp.pl?gene=C11orf52
ENSG00000182919	chromosome 11 open reading frame 54	11	1	93764749	93741591	C11orf54	Q9H0W9	Protein Coding	GC11P093741	1.05073	https://www.genecards.org/cgi-bin/carddisp.pl?gene=C11orf54
ENSG00000166323	chromosome 11 open reading frame 65	11	-1	108467531	108308519	C11orf65	Q8NCR3	Protein Coding	GC11M108308	137.593	https://www.genecards.org/cgi-bin/carddisp.pl?gene=C11orf65
ENSG00000173715	chromosome 11 open reading frame 80	11	1	66843516	66744451	C11orf80		Protein Coding	GC11P066744	2.12763	https://www.genecards.org/cgi-bin/carddisp.pl?gene=C11orf80
ENSG00000278615	chromosome 11 open reading frame 98	11	-1	62665210	62662817	C11orf98	E9PRG8	Protein Coding	GC11M089633	1.0909	https://www.genecards.org/cgi-bin/carddisp.pl?gene=C11orf98
ENSG00000133641	chromosome 12 open reading frame 29	12	1	88050160	88033846	C12orf29	Q8N999	Protein Coding	GC12P088033	1.54809	https://www.genecards.org/cgi-bin/carddisp.pl?gene=C12orf29
ENSG00000157895	chromosome 12 open reading frame 43	12	-1	121016502	121000486	C12orf43	Q96C57	Protein Coding	GC12M121000	0.965445	https://www.genecards.org/cgi-bin/carddisp.pl?gene=C12orf43
ENSG00000111678	chromosome 12 open reading frame 57	12	1	6946003	6942978	C12orf57	Q99622	Protein Coding	GC12P021092	2.90465	https://www.genecards.org/cgi-bin/carddisp.pl?gene=C12orf57
ENSG00000174456	chromosome 12 open reading frame 76	12	-1	110073636	110027028	C12orf76		Protein Coding	GC12M110022	1.36331	https://www.genecards.org/cgi-bin/carddisp.pl?gene=C12orf76
ENSG00000179933	chromosome 14 open reading frame 119	14	1	23100456	23095505	C14orf119	Q9NWQ9	Protein Coding	GC14P032839	0.140627	https://www.genecards.org/cgi-bin/carddisp.pl?gene=C14orf119
ENSG00000227051	chromosome 14 open reading frame 132	14	1	96093971	96039362	C14orf132	Q9NPU4	Protein Coding	GC14P096040	4.98959	https://www.genecards.org/cgi-bin/carddisp.pl?gene=C14orf132
ENSG00000179008	chromosome 14 open reading frame 39	14	-1	60515543	60396469	C14orf39		Protein Coding	GC14M060396	1.69728	https://www.genecards.org/cgi-bin/carddisp.pl?gene=C14orf39
ENSG00000100802	chromosome 14 open reading frame 93	14	-1	23010166	22985894	C14orf93	Q9H972	Protein Coding	GC14M022985	1.97207	https://www.genecards.org/cgi-bin/carddisp.pl?gene=C14orf93
ENSG00000155330	chromosome 16 open reading frame 87	16	-1	46831180	46796603	C16orf87	Q6PH81	Protein Coding	GC16M046796	0.161804	https://www.genecards.org/cgi-bin/carddisp.pl?gene=C16orf87
ENSG00000258315	chromosome 17 open reading frame 49	17	1	7017525	7014495	C17orf49	Q8IXM2	Protein Coding	GC17P007014	1.48304	https://www.genecards.org/cgi-bin/carddisp.pl?gene=C17orf49
ENSG00000141371	chromosome 17 open reading frame 64	17	1	60431426	60392429	C17orf64		Protein Coding	GC17P060431	0.207748	https://www.genecards.org/cgi-bin/carddisp.pl?gene=C17orf64
ENSG00000141219	chromosome 17 open reading frame 80	17	1	73248959	73232233	C17orf80		Protein Coding	GC17P073232	2.35828	https://www.genecards.org/cgi-bin/carddisp.pl?gene=C17orf80
ENSG00000141428	chromosome 18 open reading frame 21	18	1	35979286	35972625	C18orf21	Q32NC0	Protein Coding	GC18P035976	1.15436	https://www.genecards.org/cgi-bin/carddisp.pl?gene=C18orf21
ENSG00000131943	chromosome 19 open reading frame 12	19	-1	29715789	29698937	C19orf12	Q9NSK7	Protein Coding	GC19M033788	2.96642	https://www.genecards.org/cgi-bin/carddisp.pl?gene=C19orf12
ENSG00000119559	chromosome 19 open reading frame 25	19	-1	1479219	1461143	C19orf25		Protein Coding	GC19M005285	0.436088	https://www.genecards.org/cgi-bin/carddisp.pl?gene=C19orf25
ENSG00000160392	chromosome 19 open reading frame 47	19	-1	40348527	40319536	C19orf47	Q8N9M1	Protein Coding	GC19M065768	0.842878	https://www.genecards.org/cgi-bin/carddisp.pl?gene=C19orf47
ENSG00000104979	chromosome 19 open reading frame 53	19	1	13778773	13774456	C19orf53	Q9UNZ5	Protein Coding	GC19P013774	1.56058	https://www.genecards.org/cgi-bin/carddisp.pl?gene=C19orf53
ENSG00000235034	chromosome 19 open reading frame 81	19	1	50659310	50649445	C19orf81	C9J6K1	Protein Coding	GC19P067173	0.55535	https://www.genecards.org/cgi-bin/carddisp.pl?gene=C19orf81
ENSG00000106392	core 1 synthase, glycoprotein-N-acetylgalactosamine 3-beta-galactosyltransferase 1	7	1	7248616	7156934	C1GALT1		Protein Coding	GC07P007156	1.73648	https://www.genecards.org/cgi-bin/carddisp.pl?gene=C1GALT1
ENSG00000171155	C1GALT1 specific chaperone 1	X	-1	120630054	120625674	C1GALT1C1	Q96EU7	Protein Coding	GC0XM120625	1.50237	https://www.genecards.org/cgi-bin/carddisp.pl?gene=C1GALT1C1
ENSG00000182795	chromosome 1 open reading frame 116	1	-1	207032756	207018522	C1orf116	Q9BW04	Protein Coding	GC01M207018	1.25587	https://www.genecards.org/cgi-bin/carddisp.pl?gene=C1orf116
ENSG00000198912	chromosome 1 open reading frame 174	1	-1	3900293	3889125	C1orf174	Q8IYL3	Protein Coding	GC01M003889	0.850868	https://www.genecards.org/cgi-bin/carddisp.pl?gene=C1orf174
ENSG00000119280	chromosome 1 open reading frame 198	1	-1	230869589	230837119	C1orf198	Q9H425	Protein Coding	GC01M230837	0.510208	https://www.genecards.org/cgi-bin/carddisp.pl?gene=C1orf198
ENSG00000116667	chromosome 1 open reading frame 21	1	1	184629019	184387029	C1orf21	Q9H246	Protein Coding	GC01P184356	1.48523	https://www.genecards.org/cgi-bin/carddisp.pl?gene=C1orf21
ENSG00000239887	chromosome 1 open reading frame 226	1	1	162386812	162378841	C1orf226	A1L170	Protein Coding	GC01P162378	0.82012	https://www.genecards.org/cgi-bin/carddisp.pl?gene=C1orf226
ENSG00000143793	chromosome 1 open reading frame 35	1	-1	228105411	228100726	C1orf35	Q9BU76	Protein Coding	GC01M228100	1.50263	https://www.genecards.org/cgi-bin/carddisp.pl?gene=C1orf35
ENSG00000143612	chromosome 1 open reading frame 43	1	-1	154220637	154206696	C1orf43		Protein Coding	GC01M154206	0.436088	https://www.genecards.org/cgi-bin/carddisp.pl?gene=C1orf43
ENSG00000203724	chromosome 1 open reading frame 53	1	1	197907367	197902630	C1orf53	Q5VUE5	Protein Coding	GC01P197871	0.915856	https://www.genecards.org/cgi-bin/carddisp.pl?gene=C1orf53
ENSG00000162598	chromosome 1 open reading frame 87	1	-1	60073770	59987269	C1orf87		Protein Coding	GC01M059987	2.77113	https://www.genecards.org/cgi-bin/carddisp.pl?gene=C1orf87
ENSG00000142698	chromosome 1 open reading frame 94	1	1	34219131	34166883	C1orf94	Q6P1W5	Protein Coding	GC01P034166	0.591632	https://www.genecards.org/cgi-bin/carddisp.pl?gene=C1orf94
ENSG00000173372	complement C1q A chain	1	1	22639678	22635077	C1QA		Protein Coding	GC01P022636	2.58862	https://www.genecards.org/cgi-bin/carddisp.pl?gene=C1QA
ENSG00000173369	complement C1q B chain	1	1	22661637	22652762	C1QB		Protein Coding	GC01P022652	2.68078	https://www.genecards.org/cgi-bin/carddisp.pl?gene=C1QB
ENSG00000159189	complement C1q C chain	1	1	22648110	22643014	C1QC		Protein Coding	GC01P022643	1.27884	https://www.genecards.org/cgi-bin/carddisp.pl?gene=C1QC
ENSG00000186897	complement C1q like 4	12	-1	49337188	49332409	C1QL4	Q86Z23	Protein Coding	GC12M049332	1.18968	https://www.genecards.org/cgi-bin/carddisp.pl?gene=C1QL4
ENSG00000082196	C1q and TNF related 3	5	-1	34043213	34017858	C1QTNF3	Q9BXJ4	Protein Coding	GC05M034017	0.822286	https://www.genecards.org/cgi-bin/carddisp.pl?gene=C1QTNF3
ENSG00000223953	C1q and TNF related 5	11	-1	119340940	119338942	C1QTNF5	Q9BXJ0	Protein Coding	GC11M119338	1.36179	https://www.genecards.org/cgi-bin/carddisp.pl?gene=C1QTNF5
ENSG00000133466	C1q and TNF related 6	22	-1	37199385	37180166	C1QTNF6	Q9BXI9	Protein Coding	GC22M037180	1.07894	https://www.genecards.org/cgi-bin/carddisp.pl?gene=C1QTNF6
ENSG00000240654	C1q and TNF related 9	13	1	24322535	24307166	C1QTNF9	P0C862	Protein Coding	GC13P024307	1.00767	https://www.genecards.org/cgi-bin/carddisp.pl?gene=C1QTNF9
ENSG00000205863	C1q and TNF related 9B	13	-1	23897502	23891099	C1QTNF9B	B2RNN3	Protein Coding	GC13M023891	0.239413	https://www.genecards.org/cgi-bin/carddisp.pl?gene=C1QTNF9B
ENSG00000159403	complement C1r	12	-1	7092540	7080214	C1R		Protein Coding	GC12M007750	1.15484	https://www.genecards.org/cgi-bin/carddisp.pl?gene=C1R
ENSG00000139178	complement C1r subcomponent like	12	-1	7109238	7089587	C1RL		Protein Coding	GC12M007751	2.5228	https://www.genecards.org/cgi-bin/carddisp.pl?gene=C1RL
ENSG00000182326	complement C1s	12	1	7071032	6988259	C1S	P09871	Protein Coding	GC12P021098	4.78179	https://www.genecards.org/cgi-bin/carddisp.pl?gene=C1S
ENSG00000154642	chromosome 21 open reading frame 91	21	-1	17819386	17788974	C21orf91	Q9NYK6	Protein Coding	GC21M017788	1.04899	https://www.genecards.org/cgi-bin/carddisp.pl?gene=C21orf91
ENSG00000100249	chromosome 22 open reading frame 31	22	-1	29061831	29058672	C22orf31	O95567	Protein Coding	GC22M029058	0.705637	https://www.genecards.org/cgi-bin/carddisp.pl?gene=C22orf31
ENSG00000157617	C2 calcium dependent domain containing 2	21	-1	41954018	41885112	C2CD2		Protein Coding	GC21M041885	0.56662	https://www.genecards.org/cgi-bin/carddisp.pl?gene=C2CD2
ENSG00000172375	C2CD2 like	11	1	119118544	119102198	C2CD2L	O14523	Protein Coding	GC11P119102	1.58677	https://www.genecards.org/cgi-bin/carddisp.pl?gene=C2CD2L
ENSG00000168014	C2 domain containing 3 centriole elongation regulator	11	-1	74171210	74012718	C2CD3	Q4AC94	Protein Coding	GC11M074012	1.7598	https://www.genecards.org/cgi-bin/carddisp.pl?gene=C2CD3
ENSG00000111731	C2 calcium dependent domain containing 5	12	-1	22544546	22448583	C2CD5	Q86YS7	Protein Coding	GC12M022448	1.07172	https://www.genecards.org/cgi-bin/carddisp.pl?gene=C2CD5
ENSG00000155754	C2 calcium dependent domain containing 6	2	-1	201619178	201487421	C2CD6	Q53TS8	Protein Coding	GC02M201488	2.84708	https://www.genecards.org/cgi-bin/carddisp.pl?gene=C2CD6
ENSG00000135974	chromosome 2 open reading frame 49	2	1	105349211	105337532	C2orf49	Q9BVC5	Protein Coding	GC02P105337	0.825847	https://www.genecards.org/cgi-bin/carddisp.pl?gene=C2orf49
ENSG00000187833	chromosome 2 open reading frame 78	2	1	73817147	73784189	C2orf78	A6NCI8	Protein Coding	GC02P073784	0.772225	https://www.genecards.org/cgi-bin/carddisp.pl?gene=C2orf78
ENSG00000188674	chromosome 2 open reading frame 80	2	-1	208190030	208165343	C2orf80		Protein Coding	GC02M208165	2.0205	https://www.genecards.org/cgi-bin/carddisp.pl?gene=C2orf80
ENSG00000125730	complement C3	19	-1	6730562	6677704	C3	P01024	Protein Coding	GC19M006677	6.23774	https://www.genecards.org/cgi-bin/carddisp.pl?gene=C3
ENSG00000171860	complement C3a receptor 1	12	-1	8066359	8056844	C3AR1	Q16581	Protein Coding	GC12M008058	1.53778	https://www.genecards.org/cgi-bin/carddisp.pl?gene=C3AR1
ENSG00000088543	chromosome 3 open reading frame 18	3	-1	50571027	50558025	C3orf18	Q9UK00	Protein Coding	GC03M051264	0.486578	https://www.genecards.org/cgi-bin/carddisp.pl?gene=C3orf18
ENSG00000174928	chromosome 3 open reading frame 33	3	-1	155806278	155762617	C3orf33		Protein Coding	GC03M155764	0.59453	https://www.genecards.org/cgi-bin/carddisp.pl?gene=C3orf33
ENSG00000214324	chromosome 3 open reading frame 56	3	1	127198185	127193131	C3orf56	Q8N813	Protein Coding	GC03P127193	0.743792	https://www.genecards.org/cgi-bin/carddisp.pl?gene=C3orf56
ENSG00000244731	complement C4A (Rodgers blood group)	6	1	32002681	31982052	C4A	P0C0L4	Protein Coding	GC06P083718	4.06019	https://www.genecards.org/cgi-bin/carddisp.pl?gene=C4A
ENSG00000224389	complement C4B (Chido blood group)	6	1	32035418	32014795	C4B	P0C0L5	Protein Coding	GC06P032014	2.81439	https://www.genecards.org/cgi-bin/carddisp.pl?gene=C4B
ENSG00000123838	complement component 4 binding protein alpha	1	1	207144972	207104233	C4BPA	P04003	Protein Coding	GC01P207105	1.63789	https://www.genecards.org/cgi-bin/carddisp.pl?gene=C4BPA
ENSG00000181215	chromosome 4 open reading frame 50	4	-1	6200555	5897373	C4orf50		Protein Coding	GC04M005897	2.11857	https://www.genecards.org/cgi-bin/carddisp.pl?gene=C4orf50
ENSG00000106804	complement C5	9	-1	121075195	120932642	C5		Protein Coding	GC09M120933	3.152	https://www.genecards.org/cgi-bin/carddisp.pl?gene=C5
ENSG00000181904	chromosome 5 open reading frame 24	5	1	134859735	134845680	C5orf24	Q7Z6I8	Protein Coding	GC05P134845	0.805065	https://www.genecards.org/cgi-bin/carddisp.pl?gene=C5orf24
ENSG00000172244	chromosome 5 open reading frame 34	5	-1	43515148	43486709	C5orf34	Q96MH7	Protein Coding	GC05M044040	2.11857	https://www.genecards.org/cgi-bin/carddisp.pl?gene=C5orf34
ENSG00000188112	chromosome 6 open reading frame 132	6	-1	42142620	42092233	C6orf132		Protein Coding	GC06M066188	0.677292	https://www.genecards.org/cgi-bin/carddisp.pl?gene=C6orf132
ENSG00000204564	chromosome 6 open reading frame 136	6	1	30653210	30647039	C6orf136		Protein Coding	GC06P083673	0.75281	https://www.genecards.org/cgi-bin/carddisp.pl?gene=C6orf136
ENSG00000204542	chromosome 6 open reading frame 15	6	-1	31112575	31111223	C6orf15	Q6UXA7	Protein Coding	GC06M031111	0.956526	https://www.genecards.org/cgi-bin/carddisp.pl?gene=C6orf15
ENSG00000204439	chromosome 6 open reading frame 47	6	-1	31660778	31658298	C6orf47	O95873	Protein Coding	GC06M065961	1.28269	https://www.genecards.org/cgi-bin/carddisp.pl?gene=C6orf47
ENSG00000198663	chromosome 6 open reading frame 89	6	1	36928964	36871870	C6orf89	Q6UWU4	Protein Coding	GC06P083857	0.507721	https://www.genecards.org/cgi-bin/carddisp.pl?gene=C6orf89
ENSG00000146540	chromosome 7 open reading frame 50	7	-1	1138260	996986	C7orf50	Q9BRJ6	Protein Coding	GC07M001099	1.30498	https://www.genecards.org/cgi-bin/carddisp.pl?gene=C7orf50
ENSG00000182307	chromosome 8 open reading frame 33	8	1	145066685	145052465	C8orf33	Q9H7E9	Protein Coding	GC08P145052	1.30278	https://www.genecards.org/cgi-bin/carddisp.pl?gene=C8orf33
ENSG00000165084	chromosome 8 open reading frame 34	8	1	68819023	68330955	C8orf34	Q49A92	Protein Coding	GC08P068330	2.55986	https://www.genecards.org/cgi-bin/carddisp.pl?gene=C8orf34
ENSG00000288602	C8orf44-SGK3 readthrough	8	1	66860472	66667596	C8orf44-SGK3		Protein Coding	GC08P066740	1.36483	https://www.genecards.org/cgi-bin/carddisp.pl?gene=C8orf44-SGK3
ENSG00000189376	chromosome 8 open reading frame 76	8	-1	123241377	123219967	C8orf76	Q96K31	Protein Coding	GC08M123219	1.03327	https://www.genecards.org/cgi-bin/carddisp.pl?gene=C8orf76
ENSG00000213563	chromosome 8 open reading frame 82	8	-1	144529132	144525733	C8orf82	Q6P1X6	Protein Coding	GC08M144525	0.492581	https://www.genecards.org/cgi-bin/carddisp.pl?gene=C8orf82
ENSG00000113600	complement C9	5	-1	39371324	39284140	C9	P02748	Protein Coding	GC05M039320	0.573653	https://www.genecards.org/cgi-bin/carddisp.pl?gene=C9
ENSG00000157653	chromosome 9 open reading frame 43	9	1	113429690	113410054	C9orf43	Q8TAL5	Protein Coding	GC09P113410	0.807869	https://www.genecards.org/cgi-bin/carddisp.pl?gene=C9orf43
ENSG00000165118	chromosome 9 open reading frame 64	9	-1	83956986	83938311	C9orf64	Q5T6V5	Protein Coding	GC09M083938	0.161804	https://www.genecards.org/cgi-bin/carddisp.pl?gene=C9orf64
ENSG00000147894	C9orf72-SMCR8 complex subunit	9	-1	27573866	27535640	C9orf72		Protein Coding	GC09M028335	3.52602	https://www.genecards.org/cgi-bin/carddisp.pl?gene=C9orf72
ENSG00000136819	chromosome 9 open reading frame 78	9	-1	129835863	129827290	C9orf78	Q9NZ63	Protein Coding	GC09M129827	1.36166	https://www.genecards.org/cgi-bin/carddisp.pl?gene=C9orf78
ENSG00000154975	carbonic anhydrase 10	17	-1	52160017	51630313	CA10	Q9NS85	Protein Coding	GC17M051630	1.47064	https://www.genecards.org/cgi-bin/carddisp.pl?gene=CA10
ENSG00000063180	carbonic anhydrase 11	19	-1	48646187	48637946	CA11	O75493	Protein Coding	GC19M066048	1.47467	https://www.genecards.org/cgi-bin/carddisp.pl?gene=CA11
ENSG00000164879	carbonic anhydrase 3	8	1	85449040	85373436	CA3		Protein Coding	GC08P085373	0.681101	https://www.genecards.org/cgi-bin/carddisp.pl?gene=CA3
ENSG00000178538	carbonic anhydrase 8	8	-1	60281400	60185412	CA8	P35219	Protein Coding	GC08M060187	2.73121	https://www.genecards.org/cgi-bin/carddisp.pl?gene=CA8
ENSG00000120159	caspase activity and apoptosis inhibitor 1	9	-1	26892803	26840685	CAAP1	Q9H8G2	Protein Coding	GC09M026840	1.30437	https://www.genecards.org/cgi-bin/carddisp.pl?gene=CAAP1
ENSG00000102547	calcium binding protein 39 like	13	-1	49444064	49308650	CAB39L	Q9H9S4	Protein Coding	GC13M049308	3.18594	https://www.genecards.org/cgi-bin/carddisp.pl?gene=CAB39L
ENSG00000099991	calcineurin binding protein 1	22	1	24178628	24011192	CABIN1		Protein Coding	GC22P024011	1.21655	https://www.genecards.org/cgi-bin/carddisp.pl?gene=CABIN1
ENSG00000134508	Cdk5 and Abl enzyme substrate 1	18	1	23260470	23134564	CABLES1	Q8TDN4	Protein Coding	GC18P023134	5.81098	https://www.genecards.org/cgi-bin/carddisp.pl?gene=CABLES1
ENSG00000149679	Cdk5 and Abl enzyme substrate 2	20	-1	62407285	62388634	CABLES2	Q9BTV7	Protein Coding	GC20M062388	1.21018	https://www.genecards.org/cgi-bin/carddisp.pl?gene=CABLES2
ENSG00000157782	calcium binding protein 1	12	1	120667324	120640626	CABP1	Q9NZU7	Protein Coding	GC12P120642	1.59826	https://www.genecards.org/cgi-bin/carddisp.pl?gene=CABP1
ENSG00000160325	calcium channel flower domain containing 1	9	1	133470848	133459965	CACFD1	Q9UGQ2	Protein Coding	GC09P133459	0.51925	https://www.genecards.org/cgi-bin/carddisp.pl?gene=CACFD1
ENSG00000141837	calcium voltage-gated channel subunit alpha1 A	19	-1	13633025	13206442	CACNA1A	O00555	Protein Coding	GC19M013206	3.59895	https://www.genecards.org/cgi-bin/carddisp.pl?gene=CACNA1A
ENSG00000148408	calcium voltage-gated channel subunit alpha1 B	9	1	138124624	137877782	CACNA1B	Q00975	Protein Coding	GC09P137877	2.51617	https://www.genecards.org/cgi-bin/carddisp.pl?gene=CACNA1B
ENSG00000151067	calcium voltage-gated channel subunit alpha1 C	12	1	2697950	1970772	CACNA1C		Protein Coding	GC12P001970	3.67374	https://www.genecards.org/cgi-bin/carddisp.pl?gene=CACNA1C
ENSG00000157388	calcium voltage-gated channel subunit alpha1 D	3	1	53813733	53328963	CACNA1D		Protein Coding	GC03P053328	2.36154	https://www.genecards.org/cgi-bin/carddisp.pl?gene=CACNA1D
ENSG00000102001	calcium voltage-gated channel subunit alpha1 F	X	-1	49233371	49205063	CACNA1F	O60840	Protein Coding	GC0XM049205	1.78112	https://www.genecards.org/cgi-bin/carddisp.pl?gene=CACNA1F
ENSG00000006283	calcium voltage-gated channel subunit alpha1 G	17	1	50627474	50560715	CACNA1G	O43497	Protein Coding	GC17P056070	6.28273	https://www.genecards.org/cgi-bin/carddisp.pl?gene=CACNA1G
ENSG00000196557	calcium voltage-gated channel subunit alpha1 H	16	1	1221771	1153106	CACNA1H	O95180	Protein Coding	GC16P001153	4.37976	https://www.genecards.org/cgi-bin/carddisp.pl?gene=CACNA1H
ENSG00000100346	calcium voltage-gated channel subunit alpha1 I	22	1	39689735	39570753	CACNA1I	Q9P0X4	Protein Coding	GC22P039570	0.5876	https://www.genecards.org/cgi-bin/carddisp.pl?gene=CACNA1I
ENSG00000081248	calcium voltage-gated channel subunit alpha1 S	1	-1	201112451	201039512	CACNA1S	Q13698	Protein Coding	GC01M201008	2.21334	https://www.genecards.org/cgi-bin/carddisp.pl?gene=CACNA1S
ENSG00000153956	calcium voltage-gated channel auxiliary subunit alpha2delta 1	7	-1	82443777	81946444	CACNA2D1	P54289	Protein Coding	GC07M081946	2.79072	https://www.genecards.org/cgi-bin/carddisp.pl?gene=CACNA2D1
ENSG00000007402	calcium voltage-gated channel auxiliary subunit alpha2delta 2	3	-1	50504244	50362613	CACNA2D2		Protein Coding	GC03M051262	5.94102	https://www.genecards.org/cgi-bin/carddisp.pl?gene=CACNA2D2
ENSG00000157445	calcium voltage-gated channel auxiliary subunit alpha2delta 3	3	1	55074557	54122547	CACNA2D3	Q8IZS8	Protein Coding	GC03P054156	1.63712	https://www.genecards.org/cgi-bin/carddisp.pl?gene=CACNA2D3
ENSG00000151062	calcium voltage-gated channel auxiliary subunit alpha2delta 4	12	-1	1918666	1791963	CACNA2D4		Protein Coding	GC12M001791	1.29348	https://www.genecards.org/cgi-bin/carddisp.pl?gene=CACNA2D4
ENSG00000067191	calcium voltage-gated channel auxiliary subunit beta 1	17	-1	39197703	39173453	CACNB1	Q02641	Protein Coding	GC17M039173	1.65735	https://www.genecards.org/cgi-bin/carddisp.pl?gene=CACNB1
ENSG00000165995	calcium voltage-gated channel auxiliary subunit beta 2	10	1	18543557	18140424	CACNB2	Q08289	Protein Coding	GC10P018165	3.32341	https://www.genecards.org/cgi-bin/carddisp.pl?gene=CACNB2
ENSG00000182389	calcium voltage-gated channel auxiliary subunit beta 4	2	-1	152099167	151832771	CACNB4	O00305	Protein Coding	GC02M151832	1.81846	https://www.genecards.org/cgi-bin/carddisp.pl?gene=CACNB4
ENSG00000108878	calcium voltage-gated channel auxiliary subunit gamma 1	17	1	67056797	67044554	CACNG1	Q06432	Protein Coding	GC17P067044	1.43634	https://www.genecards.org/cgi-bin/carddisp.pl?gene=CACNG1
ENSG00000166862	calcium voltage-gated channel auxiliary subunit gamma 2	22	-1	36703752	36560857	CACNG2	Q9Y698	Protein Coding	GC22M057349	1.08832	https://www.genecards.org/cgi-bin/carddisp.pl?gene=CACNG2
ENSG00000075461	calcium voltage-gated channel auxiliary subunit gamma 4	17	1	67033398	66964707	CACNG4	Q9UBN1	Protein Coding	GC17P066964	0.55535	https://www.genecards.org/cgi-bin/carddisp.pl?gene=CACNG4
ENSG00000075429	calcium voltage-gated channel auxiliary subunit gamma 5	17	1	66894751	66835117	CACNG5	Q9UF02	Protein Coding	GC17P066835	2.03276	https://www.genecards.org/cgi-bin/carddisp.pl?gene=CACNG5
ENSG00000130433	calcium voltage-gated channel auxiliary subunit gamma 6	19	1	54012666	53991637	CACNG6	Q9BXT2	Protein Coding	GC19P053991	0.565705	https://www.genecards.org/cgi-bin/carddisp.pl?gene=CACNG6
ENSG00000105298	cactin, spliceosome C complex subunit	19	-1	3626815	3610645	CACTIN		Protein Coding	GC19M003610	1.35111	https://www.genecards.org/cgi-bin/carddisp.pl?gene=CACTIN
ENSG00000151893	CDK2 associated cullin domain 1	10	-1	118755249	118674167	CACUL1	Q86Y37	Protein Coding	GC10M118674	2.6672	https://www.genecards.org/cgi-bin/carddisp.pl?gene=CACUL1
ENSG00000116161	calcyclin binding protein	1	1	175012027	174999163	CACYBP	Q9HB71	Protein Coding	GC01P175001	6.71282	https://www.genecards.org/cgi-bin/carddisp.pl?gene=CACYBP
ENSG00000084774	carbamoyl-phosphate synthetase 2, aspartate transcarbamylase, and dihydroorotase	2	1	27243943	27217369	CAD	P27708	Protein Coding	GC02P027217	5.31448	https://www.genecards.org/cgi-bin/carddisp.pl?gene=CAD
ENSG00000182985	cell adhesion molecule 1	11	-1	115504957	115169218	CADM1	Q9BY67	Protein Coding	GC11M115169	15.0115	https://www.genecards.org/cgi-bin/carddisp.pl?gene=CADM1
ENSG00000175161	cell adhesion molecule 2	3	1	86074429	84958989	CADM2	Q8N3J6	Protein Coding	GC03P085008	1.01265	https://www.genecards.org/cgi-bin/carddisp.pl?gene=CADM2
ENSG00000105767	cell adhesion molecule 4	19	-1	43639850	43622368	CADM4	Q8NFZ8	Protein Coding	GC19M043622	1.12157	https://www.genecards.org/cgi-bin/carddisp.pl?gene=CADM4
ENSG00000163618	calcium dependent secretion activator	3	-1	62875416	62398346	CADPS	Q9ULU8	Protein Coding	GC03M062398	2.15813	https://www.genecards.org/cgi-bin/carddisp.pl?gene=CADPS
ENSG00000081803	calcium dependent secretion activator 2	7	-1	122886759	122318411	CADPS2		Protein Coding	GC07M122318	0.485334	https://www.genecards.org/cgi-bin/carddisp.pl?gene=CADPS2
ENSG00000164304	cancer antigen 1	6	-1	7389742	7326656	CAGE1	Q8TC20	Protein Coding	GC06M007326	17.7241	https://www.genecards.org/cgi-bin/carddisp.pl?gene=CAGE1
ENSG00000104327	calbindin 1	8	-1	90095475	90058608	CALB1	P05937	Protein Coding	GC08M090058	3.0407	https://www.genecards.org/cgi-bin/carddisp.pl?gene=CALB1
ENSG00000172137	calbindin 2	16	1	71390436	71358713	CALB2		Protein Coding	GC16P071358	12.6088	https://www.genecards.org/cgi-bin/carddisp.pl?gene=CALB2
ENSG00000110680	calcitonin related polypeptide alpha	11	-1	14972351	14966668	CALCA	P06881	Protein Coding	GC11M014945	15.0141	https://www.genecards.org/cgi-bin/carddisp.pl?gene=CALCA
ENSG00000012822	calcium binding and coiled-coil domain 1	12	-1	53727745	53708517	CALCOCO1	Q9P1Z2	Protein Coding	GC12M053709	1.79654	https://www.genecards.org/cgi-bin/carddisp.pl?gene=CALCOCO1
ENSG00000136436	calcium binding and coiled-coil domain 2	17	1	48866522	48831018	CALCOCO2	Q13137	Protein Coding	GC17P055981	1.36306	https://www.genecards.org/cgi-bin/carddisp.pl?gene=CALCOCO2
ENSG00000004948	calcitonin receptor	7	-1	93574730	93424486	CALCR		Protein Coding	GC07M093424	4.08033	https://www.genecards.org/cgi-bin/carddisp.pl?gene=CALCR
ENSG00000122786	caldesmon 1	7	1	134970729	134744252	CALD1	Q05682	Protein Coding	GC07P134744	8.8092	https://www.genecards.org/cgi-bin/carddisp.pl?gene=CALD1
ENSG00000198668	calmodulin 1	14	1	90408268	90396502	CALM1		Protein Coding	GC14P090396	4.05016	https://www.genecards.org/cgi-bin/carddisp.pl?gene=CALM1
ENSG00000143933	calmodulin 2	2	-1	47176921	47160084	CALM2	P0DP24	Protein Coding	GC02M047124	3.54074	https://www.genecards.org/cgi-bin/carddisp.pl?gene=CALM2
ENSG00000178363	calmodulin like 3	10	1	5526771	5524961	CALML3	P27482	Protein Coding	GC10P005556	2.40576	https://www.genecards.org/cgi-bin/carddisp.pl?gene=CALML3
ENSG00000129007	calmodulin like 4	15	-1	68206079	68190705	CALML4	Q96GE6	Protein Coding	GC15M068190	16.247	https://www.genecards.org/cgi-bin/carddisp.pl?gene=CALML4
ENSG00000178372	calmodulin like 5	10	-1	5499570	5498697	CALML5	Q9NZT1	Protein Coding	GC10M005498	1.88324	https://www.genecards.org/cgi-bin/carddisp.pl?gene=CALML5
ENSG00000179218	calreticulin	19	1	12944489	12938578	CALR		Protein Coding	GC19P012938	17.2793	https://www.genecards.org/cgi-bin/carddisp.pl?gene=CALR
ENSG00000269058	calreticulin 3	19	-1	16496167	16479061	CALR3	Q96L12	Protein Coding	GC19M016450	2.48592	https://www.genecards.org/cgi-bin/carddisp.pl?gene=CALR3
ENSG00000128595	calumenin	7	1	128773400	128739292	CALU	O43852	Protein Coding	GC07P128739	1.71608	https://www.genecards.org/cgi-bin/carddisp.pl?gene=CALU
ENSG00000134072	calcium/calmodulin dependent protein kinase I	3	-1	9769992	9757347	CAMK1	Q14012	Protein Coding	GC03M009774	2.57809	https://www.genecards.org/cgi-bin/carddisp.pl?gene=CAMK1
ENSG00000183049	calcium/calmodulin dependent protein kinase ID	10	1	12835545	12349547	CAMK1D	Q8IU85	Protein Coding	GC10P012349	2.17298	https://www.genecards.org/cgi-bin/carddisp.pl?gene=CAMK1D
ENSG00000008118	calcium/calmodulin dependent protein kinase IG	1	1	209613939	209583714	CAMK1G		Protein Coding	GC01P209583	2.09568	https://www.genecards.org/cgi-bin/carddisp.pl?gene=CAMK1G
ENSG00000070808	calcium/calmodulin dependent protein kinase II alpha	5	-1	150290093	150219491	CAMK2A	Q9UQM7	Protein Coding	GC05M150219	1.89779	https://www.genecards.org/cgi-bin/carddisp.pl?gene=CAMK2A
ENSG00000058404	calcium/calmodulin dependent protein kinase II beta	7	-1	44334577	44217150	CAMK2B	Q13554	Protein Coding	GC07M044217	2.98208	https://www.genecards.org/cgi-bin/carddisp.pl?gene=CAMK2B
ENSG00000148660	calcium/calmodulin dependent protein kinase II gamma	10	-1	73874591	73812501	CAMK2G	Q13555	Protein Coding	GC10M073812	3.85613	https://www.genecards.org/cgi-bin/carddisp.pl?gene=CAMK2G
ENSG00000152495	calcium/calmodulin dependent protein kinase IV	5	1	111494886	111223653	CAMK4		Protein Coding	GC05P111223	2.14251	https://www.genecards.org/cgi-bin/carddisp.pl?gene=CAMK4
ENSG00000110931	calcium/calmodulin dependent protein kinase kinase 2	12	-1	121298308	121237675	CAMKK2	Q96RR4	Protein Coding	GC12M122269	4.37954	https://www.genecards.org/cgi-bin/carddisp.pl?gene=CAMKK2
ENSG00000143919	calmodulin-lysine N-methyltransferase	2	1	44772592	44361947	CAMKMT		Protein Coding	GC02P044361	2.09053	https://www.genecards.org/cgi-bin/carddisp.pl?gene=CAMKMT
ENSG00000130559	calmodulin regulated spectrin associated protein 1	9	-1	135907546	135808487	CAMSAP1	Q5T5Y3	Protein Coding	GC09M135808	2.13894	https://www.genecards.org/cgi-bin/carddisp.pl?gene=CAMSAP1
ENSG00000118200	calmodulin regulated spectrin associated protein family member 2	1	1	200860704	200738893	CAMSAP2	Q08AD1	Protein Coding	GC01P200739	2.64334	https://www.genecards.org/cgi-bin/carddisp.pl?gene=CAMSAP2
ENSG00000076826	calmodulin regulated spectrin associated protein family member 3	19	1	7618304	7595863	CAMSAP3	Q9P1Y5	Protein Coding	GC19P007595	1.36289	https://www.genecards.org/cgi-bin/carddisp.pl?gene=CAMSAP3
ENSG00000171735	calmodulin binding transcription activator 1	1	1	7769706	6785454	CAMTA1	Q9Y6Y1	Protein Coding	GC01P006966	4.81967	https://www.genecards.org/cgi-bin/carddisp.pl?gene=CAMTA1
ENSG00000111530	cullin associated and neddylation dissociated 1	12	1	67319953	67269358	CAND1	Q86VP6	Protein Coding	GC12P067270	2.39814	https://www.genecards.org/cgi-bin/carddisp.pl?gene=CAND1
ENSG00000171302	calcium activated nucleotidase 1	17	-1	79009867	78991716	CANT1	Q8WVQ1	Protein Coding	GC17M078992	2.28556	https://www.genecards.org/cgi-bin/carddisp.pl?gene=CANT1
ENSG00000127022	calnexin	5	1	179731641	179678628	CANX	P27824	Protein Coding	GC05P179678	4.24146	https://www.genecards.org/cgi-bin/carddisp.pl?gene=CANX
ENSG00000131236	cyclase associated actin cytoskeleton regulatory protein 1	1	1	40072649	40040233	CAP1	Q01518	Protein Coding	GC01P040129	3.24189	https://www.genecards.org/cgi-bin/carddisp.pl?gene=CAP1
ENSG00000112186	cyclase associated actin cytoskeleton regulatory protein 2	6	1	17557780	17393595	CAP2	P40123	Protein Coding	GC06P017393	2.31198	https://www.genecards.org/cgi-bin/carddisp.pl?gene=CAP2
ENSG00000042493	capping actin protein, gelsolin like	2	-1	85418432	85394753	CAPG		Protein Coding	GC02M085391	3.02606	https://www.genecards.org/cgi-bin/carddisp.pl?gene=CAPG
ENSG00000014216	calpain 1	11	1	65212006	65180566	CAPN1		Protein Coding	GC11P069958	3.40975	https://www.genecards.org/cgi-bin/carddisp.pl?gene=CAPN1
ENSG00000142330	calpain 10	2	1	240617705	240586734	CAPN10	Q9HC96	Protein Coding	GC02P240586	2.9529	https://www.genecards.org/cgi-bin/carddisp.pl?gene=CAPN10
ENSG00000162949	calpain 13	2	-1	30820542	30722771	CAPN13		Protein Coding	GC02M030722	0.778838	https://www.genecards.org/cgi-bin/carddisp.pl?gene=CAPN13
ENSG00000162909	calpain 2	1	1	223776018	223701593	CAPN2		Protein Coding	GC01P223701	3.45428	https://www.genecards.org/cgi-bin/carddisp.pl?gene=CAPN2
ENSG00000092529	calpain 3	15	1	42412949	42359498	CAPN3	P20807	Protein Coding	GC15P042359	3.1102	https://www.genecards.org/cgi-bin/carddisp.pl?gene=CAPN3
ENSG00000149260	calpain 5	11	1	77126155	77066961	CAPN5	O15484	Protein Coding	GC11P077066	3.41574	https://www.genecards.org/cgi-bin/carddisp.pl?gene=CAPN5
ENSG00000077274	calpain 6	X	-1	111270483	111245099	CAPN6	Q9Y6Q1	Protein Coding	GC0XM111245	3.26959	https://www.genecards.org/cgi-bin/carddisp.pl?gene=CAPN6
ENSG00000135773	calpain 9	1	1	230802003	230747384	CAPN9		Protein Coding	GC01P230747	6.63093	https://www.genecards.org/cgi-bin/carddisp.pl?gene=CAPN9
ENSG00000126247	calpain small subunit 1	19	1	36150353	36139953	CAPNS1		Protein Coding	GC19P066563	2.23114	https://www.genecards.org/cgi-bin/carddisp.pl?gene=CAPNS1
ENSG00000135387	cell cycle associated protein 1	11	1	34102610	34051731	CAPRIN1	Q14444	Protein Coding	GC11P034051	2.37438	https://www.genecards.org/cgi-bin/carddisp.pl?gene=CAPRIN1
ENSG00000105519	calcyphosine	19	1	5916211	5912339	CAPS	Q13938	Protein Coding	GC19P005920	0.419507	https://www.genecards.org/cgi-bin/carddisp.pl?gene=CAPS
ENSG00000116489	capping actin protein of muscle Z-line subunit alpha 1	1	1	112671616	112619805	CAPZA1	P52907	Protein Coding	GC01P112619	2.16549	https://www.genecards.org/cgi-bin/carddisp.pl?gene=CAPZA1
ENSG00000198898	capping actin protein of muscle Z-line subunit alpha 2	7	1	116922049	116811070	CAPZA2		Protein Coding	GC07P116811	1.52251	https://www.genecards.org/cgi-bin/carddisp.pl?gene=CAPZA2
ENSG00000077549	capping actin protein of muscle Z-line subunit beta	1	-1	19485539	19338775	CAPZB	P47756	Protein Coding	GC01M019339	2.82947	https://www.genecards.org/cgi-bin/carddisp.pl?gene=CAPZB
ENSG00000100065	caspase recruitment domain family member 10	22	-1	37519542	37490362	CARD10	Q9BWT7	Protein Coding	GC22M057585	2.56211	https://www.genecards.org/cgi-bin/carddisp.pl?gene=CARD10
ENSG00000198286	caspase recruitment domain family member 11	7	-1	3043867	2906142	CARD11	Q9BXL7	Protein Coding	GC07M002906	5.05276	https://www.genecards.org/cgi-bin/carddisp.pl?gene=CARD11
ENSG00000141527	caspase recruitment domain family member 14	17	1	80209331	80169992	CARD14		Protein Coding	GC17P080170	3.53736	https://www.genecards.org/cgi-bin/carddisp.pl?gene=CARD14
ENSG00000204397	caspase recruitment domain family member 16	11	-1	105101431	105041326	CARD16		Protein Coding	GC11M105041	2.11281	https://www.genecards.org/cgi-bin/carddisp.pl?gene=CARD16
ENSG00000132357	caspase recruitment domain family member 6	5	1	40860175	40841308	CARD6		Protein Coding	GC05P040841	1.31311	https://www.genecards.org/cgi-bin/carddisp.pl?gene=CARD6
ENSG00000105483	caspase recruitment domain family member 8	19	-1	48255946	48180770	CARD8		Protein Coding	GC19M066028	1.2915	https://www.genecards.org/cgi-bin/carddisp.pl?gene=CARD8
ENSG00000138380	calcium responsive transcription factor	2	1	202988263	202912214	CARF	Q8N187	Protein Coding	GC02P202912	0.490318	https://www.genecards.org/cgi-bin/carddisp.pl?gene=CARF
ENSG00000153048	calcium regulated heat stable protein 1	16	-1	8869012	8852942	CARHSP1	Q9Y2V2	Protein Coding	GC16M008852	1.0626	https://www.genecards.org/cgi-bin/carddisp.pl?gene=CARHSP1
ENSG00000142453	coactivator associated arginine methyltransferase 1	19	1	10923075	10871553	CARM1	Q86X55	Protein Coding	GC19P010871	5.00227	https://www.genecards.org/cgi-bin/carddisp.pl?gene=CARM1
ENSG00000079691	capping protein regulator and myosin 1 linker 1	6	1	25620530	25279078	CARMIL1		Protein Coding	GC06P025358	0.798831	https://www.genecards.org/cgi-bin/carddisp.pl?gene=CARMIL1
ENSG00000186648	capping protein regulator and myosin 1 linker 3	14	1	24069729	24052009	CARMIL3	Q8ND23	Protein Coding	GC14P024052	1.79943	https://www.genecards.org/cgi-bin/carddisp.pl?gene=CARMIL3
ENSG00000172508	carnosine synthase 1	11	1	67425607	67414968	CARNS1	A5YM72	Protein Coding	GC11P067414	0.878314	https://www.genecards.org/cgi-bin/carddisp.pl?gene=CARNS1
ENSG00000110619	cysteinyl-tRNA synthetase 1	11	-1	3057613	3000922	CARS1		Protein Coding	GC11M003000	5.87011	https://www.genecards.org/cgi-bin/carddisp.pl?gene=CARS1
ENSG00000134905	cysteinyl-tRNA synthetase 2, mitochondrial	13	-1	110713603	110641412	CARS2	Q9HA77	Protein Coding	GC13M110641	5.06807	https://www.genecards.org/cgi-bin/carddisp.pl?gene=CARS2
ENSG00000164326	CART prepropeptide	5	1	71721048	71719275	CARTPT	Q16568	Protein Coding	GC05P071719	4.15955	https://www.genecards.org/cgi-bin/carddisp.pl?gene=CARTPT
ENSG00000108349	CASC3 exon junction complex subunit	17	1	40172171	40140318	CASC3	O15234	Protein Coding	GC17P040140	9.31522	https://www.genecards.org/cgi-bin/carddisp.pl?gene=CASC3
ENSG00000127995	CAS1 domain containing 1	7	1	94557019	94509219	CASD1		Protein Coding	GC07P094509	1.21984	https://www.genecards.org/cgi-bin/carddisp.pl?gene=CASD1
ENSG00000147044	calcium/calmodulin dependent serine protein kinase	X	-1	41923554	41514934	CASK		Protein Coding	GC0XM041514	5.17916	https://www.genecards.org/cgi-bin/carddisp.pl?gene=CASK
ENSG00000177303	CASK interacting protein 2	17	-1	75515537	75500261	CASKIN2	Q8WXE0	Protein Coding	GC17M075500	1.01165	https://www.genecards.org/cgi-bin/carddisp.pl?gene=CASKIN2
ENSG00000137752	caspase 1	11	-1	105035250	105025397	CASP1		Protein Coding	GC11M105025	9.64355	https://www.genecards.org/cgi-bin/carddisp.pl?gene=CASP1
ENSG00000003400	caspase 10	2	1	201229428	201182872	CASP10	Q92851	Protein Coding	GC02P201182	34.8678	https://www.genecards.org/cgi-bin/carddisp.pl?gene=CASP10
ENSG00000105141	caspase 14	19	1	15058293	15049480	CASP14	P31944	Protein Coding	GC19P015049	2.48096	https://www.genecards.org/cgi-bin/carddisp.pl?gene=CASP14
ENSG00000106144	caspase 2	7	1	143307696	143288215	CASP2		Protein Coding	GC07P148375	18.9168	https://www.genecards.org/cgi-bin/carddisp.pl?gene=CASP2
ENSG00000164305	caspase 3	4	-1	184649509	184627696	CASP3		Protein Coding	GC04M184627	39.8839	https://www.genecards.org/cgi-bin/carddisp.pl?gene=CASP3
ENSG00000196954	caspase 4	11	-1	104969366	104942866	CASP4	P49662	Protein Coding	GC11M104942	3.09636	https://www.genecards.org/cgi-bin/carddisp.pl?gene=CASP4
ENSG00000137757	caspase 5	11	-1	105023168	104994235	CASP5		Protein Coding	GC11M104995	6.39127	https://www.genecards.org/cgi-bin/carddisp.pl?gene=CASP5
ENSG00000138794	caspase 6	4	-1	109703583	109688622	CASP6	P55212	Protein Coding	GC04M109688	8.62766	https://www.genecards.org/cgi-bin/carddisp.pl?gene=CASP6
ENSG00000165806	caspase 7	10	1	113730907	113679162	CASP7	P55210	Protein Coding	GC10P113679	24.7314	https://www.genecards.org/cgi-bin/carddisp.pl?gene=CASP7
ENSG00000064012	caspase 8	2	1	201361836	201233443	CASP8	Q14790	Protein Coding	GC02P201233	107.795	https://www.genecards.org/cgi-bin/carddisp.pl?gene=CASP8
ENSG00000118412	caspase 8 associated protein 2	6	1	89874436	89829894	CASP8AP2		Protein Coding	GC06P089829	1.22369	https://www.genecards.org/cgi-bin/carddisp.pl?gene=CASP8AP2
ENSG00000143318	calsequestrin 1	1	1	160201886	160190575	CASQ1	P31415	Protein Coding	GC01P160190	1.18171	https://www.genecards.org/cgi-bin/carddisp.pl?gene=CASQ1
ENSG00000118729	calsequestrin 2	1	-1	115768714	115700021	CASQ2	O14958	Protein Coding	GC01M115700	1.49259	https://www.genecards.org/cgi-bin/carddisp.pl?gene=CASQ2
ENSG00000036828	calcium sensing receptor	3	1	122291629	122183668	CASR	P41180	Protein Coding	GC03P122183	13.3663	https://www.genecards.org/cgi-bin/carddisp.pl?gene=CASR
ENSG00000087589	Cas scaffold protein family member 4	20	1	56460387	56412112	CASS4	Q9NQ75	Protein Coding	GC20P056411	0.672212	https://www.genecards.org/cgi-bin/carddisp.pl?gene=CASS4
ENSG00000153113	calpastatin	5	1	96779595	96525267	CAST		Protein Coding	GC05P096525	3.31566	https://www.genecards.org/cgi-bin/carddisp.pl?gene=CAST
ENSG00000274070	cytosolic arginine sensor for mTORC1 subunit 2	7	1	75031528	74964705	CASTOR2	A6NHX0	Protein Coding	GC07P075564	1.38894	https://www.genecards.org/cgi-bin/carddisp.pl?gene=CASTOR2
ENSG00000130940	castor zinc finger 1	1	-1	10796650	10636604	CASZ1	Q86V15	Protein Coding	GC01M010642	4.33678	https://www.genecards.org/cgi-bin/carddisp.pl?gene=CASZ1
ENSG00000121691	catalase	11	1	34472060	34438934	CAT	P04040	Protein Coding	GC11P034460	12.8921	https://www.genecards.org/cgi-bin/carddisp.pl?gene=CAT
ENSG00000166762	cation channel sperm associated 2	15	-1	43668118	43628503	CATSPER2	Q96P56	Protein Coding	GC15M043628	1.57225	https://www.genecards.org/cgi-bin/carddisp.pl?gene=CATSPER2
ENSG00000133962	cation channel sperm associated auxiliary subunit beta	14	-1	91780707	91580696	CATSPERB		Protein Coding	GC14M091580	1.34658	https://www.genecards.org/cgi-bin/carddisp.pl?gene=CATSPERB
ENSG00000179397	catsper channel auxiliary subunit epsilon	1	1	244641177	244454377	CATSPERE	Q5SY80	Protein Coding	GC01P244452	2.14944	https://www.genecards.org/cgi-bin/carddisp.pl?gene=CATSPERE
ENSG00000099338	cation channel sperm associated auxiliary subunit gamma	19	1	38370943	38335775	CATSPERG		Protein Coding	GC19P066608	1.10394	https://www.genecards.org/cgi-bin/carddisp.pl?gene=CATSPERG
ENSG00000105974	caveolin 1	7	1	116561179	116524994	CAV1		Protein Coding	GC07P116524	31.9519	https://www.genecards.org/cgi-bin/carddisp.pl?gene=CAV1
ENSG00000182533	caveolin 3	3	1	8841808	8733802	CAV3	P56539	Protein Coding	GC03P008733	2.84134	https://www.genecards.org/cgi-bin/carddisp.pl?gene=CAV3
ENSG00000177469	caveolae associated protein 1	17	-1	42423256	42402449	CAVIN1	Q6NZI2	Protein Coding	GC17M042490	4.51774	https://www.genecards.org/cgi-bin/carddisp.pl?gene=CAVIN1
ENSG00000168497	caveolae associated protein 2	2	-1	191847088	191834310	CAVIN2	O95810	Protein Coding	GC02M191835	2.17642	https://www.genecards.org/cgi-bin/carddisp.pl?gene=CAVIN2
ENSG00000170955	caveolae associated protein 3	11	-1	6320532	6318946	CAVIN3	Q969G5	Protein Coding	GC11M006564	9.11508	https://www.genecards.org/cgi-bin/carddisp.pl?gene=CAVIN3
ENSG00000078699	CBFA2/RUNX1 partner transcriptional co-repressor 2	20	1	33650036	33490075	CBFA2T2	O43439	Protein Coding	GC20P033490	2.60829	https://www.genecards.org/cgi-bin/carddisp.pl?gene=CBFA2T2
ENSG00000129993	CBFA2/RUNX1 partner transcriptional co-repressor 3	16	-1	88977207	88874858	CBFA2T3	O75081	Protein Coding	GC16M088874	6.02504	https://www.genecards.org/cgi-bin/carddisp.pl?gene=CBFA2T3
ENSG00000067955	core-binding factor subunit beta	16	1	67101058	67028984	CBFB		Protein Coding	GC16P067063	22.7968	https://www.genecards.org/cgi-bin/carddisp.pl?gene=CBFB
ENSG00000110395	Cbl proto-oncogene	11	1	119313926	119206298	CBL		Protein Coding	GC11P119206	17.5492	https://www.genecards.org/cgi-bin/carddisp.pl?gene=CBL
ENSG00000114423	Cbl proto-oncogene B	3	-1	105869552	105655461	CBLB	Q13191	Protein Coding	GC03M105655	5.03597	https://www.genecards.org/cgi-bin/carddisp.pl?gene=CBLB
ENSG00000142273	Cbl proto-oncogene C	19	1	44800652	44777869	CBLC	Q9ULV8	Protein Coding	GC19P044777	1.55818	https://www.genecards.org/cgi-bin/carddisp.pl?gene=CBLC
ENSG00000134812	cobalamin binding intrinsic factor	11	-1	59845499	59829273	CBLIF	P27352	Protein Coding	GC11M059829	1.67221	https://www.genecards.org/cgi-bin/carddisp.pl?gene=CBLIF
ENSG00000105879	Cbl proto-oncogene like 1	7	1	107761667	107743949	CBLL1		Protein Coding	GC07P107743	8.03519	https://www.genecards.org/cgi-bin/carddisp.pl?gene=CBLL1
ENSG00000159228	carbonyl reductase 1	21	1	36073166	36069941	CBR1	P16152	Protein Coding	GC21P036069	7.33412	https://www.genecards.org/cgi-bin/carddisp.pl?gene=CBR1
ENSG00000160200	cystathionine beta-synthase	21	-1	43076943	43053191	CBS	P35520	Protein Coding	GC21M043053	6.41516	https://www.genecards.org/cgi-bin/carddisp.pl?gene=CBS
ENSG00000108468	chromobox 1	17	-1	48101478	48070052	CBX1	P83916	Protein Coding	GC17M048070	3.95089	https://www.genecards.org/cgi-bin/carddisp.pl?gene=CBX1
ENSG00000173894	chromobox 2	17	1	79787983	79778148	CBX2	Q14781	Protein Coding	GC17P079778	8.46853	https://www.genecards.org/cgi-bin/carddisp.pl?gene=CBX2
ENSG00000122565	chromobox 3	7	1	26213607	26201162	CBX3	Q13185	Protein Coding	GC07P026201	2.80163	https://www.genecards.org/cgi-bin/carddisp.pl?gene=CBX3
ENSG00000141582	chromobox 4	17	-1	79839440	79833156	CBX4	O00257	Protein Coding	GC17M079833	5.74572	https://www.genecards.org/cgi-bin/carddisp.pl?gene=CBX4
ENSG00000094916	chromobox 5	12	-1	54280133	54230942	CBX5	P45973	Protein Coding	GC12M054230	3.46161	https://www.genecards.org/cgi-bin/carddisp.pl?gene=CBX5
ENSG00000183741	chromobox 6	22	-1	38872249	38861422	CBX6	O95503	Protein Coding	GC22M038861	1.21295	https://www.genecards.org/cgi-bin/carddisp.pl?gene=CBX6
ENSG00000141570	chromobox 8	17	-1	79801683	79792132	CBX8	Q9HC52	Protein Coding	GC17M079794	3.76338	https://www.genecards.org/cgi-bin/carddisp.pl?gene=CBX8
ENSG00000100211	chibby family member 1, beta catenin antagonist	22	1	38673854	38656636	CBY1	Q9Y3M2	Protein Coding	GC22P038656	2.15012	https://www.genecards.org/cgi-bin/carddisp.pl?gene=CBY1
ENSG00000174015	chibby family member 2	13	1	45714559	45702320	CBY2	Q8NA61	Protein Coding	GC13P045703	0.152622	https://www.genecards.org/cgi-bin/carddisp.pl?gene=CBY2
ENSG00000132024	coiled-coil and C2 domain containing 1A	19	1	13930879	13906201	CC2D1A	Q6P1N0	Protein Coding	GC19P014346	1.31437	https://www.genecards.org/cgi-bin/carddisp.pl?gene=CC2D1A
ENSG00000154222	coiled-coil and C2 domain containing 1B	1	-1	52366205	52345723	CC2D1B	Q5T0F9	Protein Coding	GC01M052346	0.8095	https://www.genecards.org/cgi-bin/carddisp.pl?gene=CC2D1B
ENSG00000048342	coiled-coil and C2 domain containing 2A	4	1	15601552	15469865	CC2D2A	Q9P2K1	Protein Coding	GC04P018185	3.13398	https://www.genecards.org/cgi-bin/carddisp.pl?gene=CC2D2A
ENSG00000188649	coiled-coil and C2 domain containing 2B	10	1	96033745	95907603	CC2D2B		Protein Coding	GC10P095975	0.955132	https://www.genecards.org/cgi-bin/carddisp.pl?gene=CC2D2B
ENSG00000060339	cell division cycle and apoptosis regulator 1	10	1	68792377	68721012	CCAR1		Protein Coding	GC10P068721	9.28434	https://www.genecards.org/cgi-bin/carddisp.pl?gene=CCAR1
ENSG00000158941	cell cycle and apoptosis regulator 2	8	1	22620964	22604757	CCAR2	Q8N163	Protein Coding	GC08P022604	19.5821	https://www.genecards.org/cgi-bin/carddisp.pl?gene=CCAR2
ENSG00000183287	collagen and calcium binding EGF domains 1	18	-1	59697662	59430939	CCBE1	Q6UXH8	Protein Coding	GC18M059430	7.08407	https://www.genecards.org/cgi-bin/carddisp.pl?gene=CCBE1
ENSG00000135736	coiled-coil domain containing 102A	16	-1	57536571	57512181	CCDC102A	Q96A19	Protein Coding	GC16M057512	0.922893	https://www.genecards.org/cgi-bin/carddisp.pl?gene=CCDC102A
ENSG00000173581	coiled-coil domain containing 106	19	1	55653161	55641062	CCDC106		Protein Coding	GC19P055641	0.8782	https://www.genecards.org/cgi-bin/carddisp.pl?gene=CCDC106
ENSG00000161180	coiled-coil domain containing 116	22	1	21637329	21632716	CCDC116	Q8IYX3	Protein Coding	GC22P037047	0.542219	https://www.genecards.org/cgi-bin/carddisp.pl?gene=CCDC116
ENSG00000159873	coiled-coil domain containing 117	22	1	28789301	28772674	CCDC117	Q8IWD4	Protein Coding	GC22P028772	0.787616	https://www.genecards.org/cgi-bin/carddisp.pl?gene=CCDC117
ENSG00000160799	coiled-coil domain containing 12	3	-1	46982010	46921726	CCDC12	Q8WUD4	Protein Coding	GC03M046933	1.48003	https://www.genecards.org/cgi-bin/carddisp.pl?gene=CCDC12
ENSG00000147144	coiled-coil domain containing 120	X	1	49069857	49053572	CCDC120	Q96HB5	Protein Coding	GC0XP050741	1.55232	https://www.genecards.org/cgi-bin/carddisp.pl?gene=CCDC120
ENSG00000151773	coiled-coil domain containing 122	13	-1	43879740	43823909	CCDC122	Q5T0U0	Protein Coding	GC13M043823	0.682965	https://www.genecards.org/cgi-bin/carddisp.pl?gene=CCDC122
ENSG00000007080	coiled-coil domain containing 124	19	1	17943991	17933015	CCDC124	Q96CT7	Protein Coding	GC19P066234	1.4764	https://www.genecards.org/cgi-bin/carddisp.pl?gene=CCDC124
ENSG00000183323	coiled-coil domain containing 125	5	-1	69332809	69280175	CCDC125	Q86Z20	Protein Coding	GC05M069273	0.65296	https://www.genecards.org/cgi-bin/carddisp.pl?gene=CCDC125
ENSG00000164366	coiled-coil domain containing 127	5	-1	218153	196868	CCDC127	Q96BQ5	Protein Coding	GC05M000204	1.15503	https://www.genecards.org/cgi-bin/carddisp.pl?gene=CCDC127
ENSG00000100147	coiled-coil domain containing 134	22	1	41832164	41800679	CCDC134		Protein Coding	GC22P041800	1.08026	https://www.genecards.org/cgi-bin/carddisp.pl?gene=CCDC134
ENSG00000128596	coiled-coil domain containing 136	7	1	128822132	128790757	CCDC136		Protein Coding	GC07P131927	5.07915	https://www.genecards.org/cgi-bin/carddisp.pl?gene=CCDC136
ENSG00000185298	coiled-coil domain containing 137	17	1	81673904	81666737	CCDC137	Q6PK04	Protein Coding	GC17P081666	1.47161	https://www.genecards.org/cgi-bin/carddisp.pl?gene=CCDC137
ENSG00000163006	coiled-coil domain containing 138	2	1	108885477	108786757	CCDC138	Q96M89	Protein Coding	GC02P108786	0.8951	https://www.genecards.org/cgi-bin/carddisp.pl?gene=CCDC138
ENSG00000175455	coiled-coil domain containing 14	3	-1	123961408	123897305	CCDC14		Protein Coding	GC03M123897	1.07445	https://www.genecards.org/cgi-bin/carddisp.pl?gene=CCDC14
ENSG00000163492	coiled-coil domain containing 141	2	-1	179050137	178829757	CCDC141	Q6ZP82	Protein Coding	GC02M178829	7.18808	https://www.genecards.org/cgi-bin/carddisp.pl?gene=CCDC141
ENSG00000149548	coiled-coil domain containing 15	11	1	125041489	124954121	CCDC15		Protein Coding	GC11P124954	0.915756	https://www.genecards.org/cgi-bin/carddisp.pl?gene=CCDC15
ENSG00000197599	coiled-coil domain containing 154	16	-1	1444556	1434383	CCDC154		Protein Coding	GC16M001434	1.77319	https://www.genecards.org/cgi-bin/carddisp.pl?gene=CCDC154
ENSG00000187860	coiled-coil domain containing 157	22	1	30378673	30356635	CCDC157		Protein Coding	GC22P030356	0.51925	https://www.genecards.org/cgi-bin/carddisp.pl?gene=CCDC157
ENSG00000280670	coiled-coil domain containing 163	1	-1	45500079	45493866	CCDC163	A0A0D9SF12	Protein Coding	GC01M045495	0.476223	https://www.genecards.org/cgi-bin/carddisp.pl?gene=CCDC163
ENSG00000175820	coiled-coil domain containing 168	13	-1	102759072	102729367	CCDC168	Q8NDH2	Protein Coding	GC13M102729	0.348739	https://www.genecards.org/cgi-bin/carddisp.pl?gene=CCDC168
ENSG00000159588	coiled-coil domain containing 17	1	-1	45624057	45620044	CCDC17		Protein Coding	GC01M045620	0.507721	https://www.genecards.org/cgi-bin/carddisp.pl?gene=CCDC17
ENSG00000120262	coiled-coil domain containing 170	6	1	151621193	151494017	CCDC170	Q8IYT3	Protein Coding	GC06P151494	18.1114	https://www.genecards.org/cgi-bin/carddisp.pl?gene=CCDC170
ENSG00000182645	coiled-coil domain containing 172	10	1	116380029	116324448	CCDC172	P0C7W6	Protein Coding	GC10P116324	0.913718	https://www.genecards.org/cgi-bin/carddisp.pl?gene=CCDC172
ENSG00000154781	coiled-coil domain containing 174	3	1	14672659	14651762	CCDC174	Q6PII3	Protein Coding	GC03P014657	0.588355	https://www.genecards.org/cgi-bin/carddisp.pl?gene=CCDC174
ENSG00000122483	coiled-coil domain containing 18	1	1	93278730	93179919	CCDC18	Q5T9S5	Protein Coding	GC01P093179	1.70194	https://www.genecards.org/cgi-bin/carddisp.pl?gene=CCDC18
ENSG00000197816	coiled-coil domain containing 180	9	1	97378751	97307304	CCDC180		Protein Coding	GC09P097307	1.14985	https://www.genecards.org/cgi-bin/carddisp.pl?gene=CCDC180
ENSG00000213213	coiled-coil domain containing 183	9	1	136807741	136796338	CCDC183	Q5T5S1	Protein Coding	GC09P136796	0.455044	https://www.genecards.org/cgi-bin/carddisp.pl?gene=CCDC183
ENSG00000178395	coiled-coil domain containing 185	1	1	223395465	223393415	CCDC185	Q8N715	Protein Coding	GC01P223393	0.478652	https://www.genecards.org/cgi-bin/carddisp.pl?gene=CCDC185
ENSG00000165813	coiled-coil domain containing 186	10	-1	114174232	114120862	CCDC186	Q7Z3E2	Protein Coding	GC10M114120	0.508201	https://www.genecards.org/cgi-bin/carddisp.pl?gene=CCDC186
ENSG00000101997	coiled-coil domain containing 22	X	1	49250520	49235470	CCDC22	O60826	Protein Coding	GC0XP050747	1.63732	https://www.genecards.org/cgi-bin/carddisp.pl?gene=CCDC22
ENSG00000159214	coiled-coil domain containing 24	1	1	43996528	43991359	CCDC24		Protein Coding	GC01P043991	0.152622	https://www.genecards.org/cgi-bin/carddisp.pl?gene=CCDC24
ENSG00000147419	coiled-coil domain containing 25	8	-1	27772653	27733316	CCDC25	Q86WR0	Protein Coding	GC08M027733	2.83197	https://www.genecards.org/cgi-bin/carddisp.pl?gene=CCDC25
ENSG00000160050	coiled-coil domain containing 28B	1	1	32205453	32200595	CCDC28B	Q9BUN5	Protein Coding	GC01P032200	0.791211	https://www.genecards.org/cgi-bin/carddisp.pl?gene=CCDC28B
ENSG00000186409	coiled-coil domain containing 30	1	1	42657190	42463221	CCDC30		Protein Coding	GC01P042463	1.22476	https://www.genecards.org/cgi-bin/carddisp.pl?gene=CCDC30
ENSG00000140481	coiled-coil domain containing 33	15	1	74336472	74202705	CCDC33		Protein Coding	GC15P117628	2.07862	https://www.genecards.org/cgi-bin/carddisp.pl?gene=CCDC33
ENSG00000108588	coiled-coil domain containing 47	17	-1	63776351	63745255	CCDC47	Q96A33	Protein Coding	GC17M063745	4.36584	https://www.genecards.org/cgi-bin/carddisp.pl?gene=CCDC47
ENSG00000152492	coiled-coil domain containing 50	3	1	191398659	191329085	CCDC50	Q8IVM0	Protein Coding	GC03P191329	1.81951	https://www.genecards.org/cgi-bin/carddisp.pl?gene=CCDC50
ENSG00000176155	coiled-coil domain containing 57	17	-1	82212878	82101460	CCDC57		Protein Coding	GC17M082101	1.06886	https://www.genecards.org/cgi-bin/carddisp.pl?gene=CCDC57
ENSG00000133773	coiled-coil domain containing 59	12	-1	82358805	82223681	CCDC59		Protein Coding	GC12M082223	1.2502	https://www.genecards.org/cgi-bin/carddisp.pl?gene=CCDC59
ENSG00000108091	coiled-coil domain containing 6	10	-1	59906556	59788747	CCDC6	Q16204	Protein Coding	GC10M059788	7.30621	https://www.genecards.org/cgi-bin/carddisp.pl?gene=CCDC6
ENSG00000130783	coiled-coil domain containing 62	12	1	122827528	122774526	CCDC62	Q6P9F0	Protein Coding	GC12P122774	3.76593	https://www.genecards.org/cgi-bin/carddisp.pl?gene=CCDC62
ENSG00000180376	coiled-coil domain containing 66	3	1	56621837	56557161	CCDC66		Protein Coding	GC03P056558	0.963024	https://www.genecards.org/cgi-bin/carddisp.pl?gene=CCDC66
ENSG00000166510	coiled-coil domain containing 68	18	-1	54959461	54901509	CCDC68	Q9H2F9	Protein Coding	GC18M054901	1.89501	https://www.genecards.org/cgi-bin/carddisp.pl?gene=CCDC68
ENSG00000198624	coiled-coil domain containing 69	5	-1	151224093	151181052	CCDC69	A6NI79	Protein Coding	GC05M151181	1.61063	https://www.genecards.org/cgi-bin/carddisp.pl?gene=CCDC69
ENSG00000216937	coiled-coil domain containing 7	10	1	32882874	32446140	CCDC7	Q96M83	Protein Coding	GC10P032454	4.31369	https://www.genecards.org/cgi-bin/carddisp.pl?gene=CCDC7
ENSG00000123171	coiled-coil domain containing 70	13	1	51866232	51861969	CCDC70	Q6NSX1	Protein Coding	GC13P051861	0.258698	https://www.genecards.org/cgi-bin/carddisp.pl?gene=CCDC70
ENSG00000186714	coiled-coil domain containing 73	11	-1	32794662	32602721	CCDC73	Q6ZRK6	Protein Coding	GC11M032603	0.666025	https://www.genecards.org/cgi-bin/carddisp.pl?gene=CCDC73
ENSG00000169515	coiled-coil domain containing 8	19	-1	46413564	46410329	CCDC8	Q9H0W5	Protein Coding	GC19M046410	1.01138	https://www.genecards.org/cgi-bin/carddisp.pl?gene=CCDC8
ENSG00000091986	coiled-coil domain containing 80	3	-1	112649530	112596797	CCDC80	Q76M96	Protein Coding	GC03M112604	1.79651	https://www.genecards.org/cgi-bin/carddisp.pl?gene=CCDC80
ENSG00000150676	coiled-coil domain containing 83	11	1	85920021	85855101	CCDC83	Q8IWF9	Protein Coding	GC11P085855	1.49387	https://www.genecards.org/cgi-bin/carddisp.pl?gene=CCDC83
ENSG00000055813	coiled-coil domain containing 85A	2	1	56386172	56183990	CCDC85A	Q96PX6	Protein Coding	GC02P056184	0.41305	https://www.genecards.org/cgi-bin/carddisp.pl?gene=CCDC85A
ENSG00000110104	coiled-coil domain containing 86	11	1	60851081	60842113	CCDC86	Q9H6F5	Protein Coding	GC11P060987	1.31056	https://www.genecards.org/cgi-bin/carddisp.pl?gene=CCDC86
ENSG00000182791	coiled-coil domain containing 87	11	-1	66593063	66590176	CCDC87	Q9NVE4	Protein Coding	GC11M066590	0.767174	https://www.genecards.org/cgi-bin/carddisp.pl?gene=CCDC87
ENSG00000115355	coiled-coil domain containing 88A	2	-1	55419895	55287842	CCDC88A	Q3V6T2	Protein Coding	GC02M055287	4.28497	https://www.genecards.org/cgi-bin/carddisp.pl?gene=CCDC88A
ENSG00000015133	coiled-coil domain containing 88C	14	-1	91417844	91271323	CCDC88C		Protein Coding	GC14M091271	4.26908	https://www.genecards.org/cgi-bin/carddisp.pl?gene=CCDC88C
ENSG00000137500	coiled-coil domain containing 90B	11	-1	83286390	83259081	CCDC90B	Q9GZT6	Protein Coding	GC11M083259	0.904535	https://www.genecards.org/cgi-bin/carddisp.pl?gene=CCDC90B
ENSG00000123106	coiled-coil domain containing 91	12	1	28581511	28133249	CCDC91		Protein Coding	GC12P028133	1.75283	https://www.genecards.org/cgi-bin/carddisp.pl?gene=CCDC91
ENSG00000125633	coiled-coil domain containing 93	2	-1	118014133	117915478	CCDC93	Q567U6	Protein Coding	GC02M117915	1.4846	https://www.genecards.org/cgi-bin/carddisp.pl?gene=CCDC93
ENSG00000188549	coiled-coil domain containing 9B	15	-1	40340939	40331452	CCDC9B	Q6ZUT6	Protein Coding	GC15M040374	1.53906	https://www.genecards.org/cgi-bin/carddisp.pl?gene=CCDC9B
ENSG00000204536	coiled-coil alpha-helical rod protein 1	6	-1	31158238	31142439	CCHCR1	Q8TD31	Protein Coding	GC06M065905	2.01486	https://www.genecards.org/cgi-bin/carddisp.pl?gene=CCHCR1
ENSG00000187094	cholecystokinin	3	-1	42266185	42257825	CCK	P06307	Protein Coding	GC03M042274	8.6355	https://www.genecards.org/cgi-bin/carddisp.pl?gene=CCK
ENSG00000163394	cholecystokinin A receptor	4	-1	26490484	26481396	CCKAR	P32238	Protein Coding	GC04M026483	5.53193	https://www.genecards.org/cgi-bin/carddisp.pl?gene=CCKAR
ENSG00000108702	C-C motif chemokine ligand 1	17	-1	34363233	34360328	CCL1	P22362	Protein Coding	GC17M035584	4.53758	https://www.genecards.org/cgi-bin/carddisp.pl?gene=CCL1
ENSG00000172156	C-C motif chemokine ligand 11	17	1	34288334	34285742	CCL11	P51671	Protein Coding	GC17P034285	8.19588	https://www.genecards.org/cgi-bin/carddisp.pl?gene=CCL11
ENSG00000276409	C-C motif chemokine ligand 14	17	-1	35987004	35983288	CCL14		Protein Coding	GC17M041940	1.87319	https://www.genecards.org/cgi-bin/carddisp.pl?gene=CCL14
ENSG00000102970	C-C motif chemokine ligand 17	16	1	57416063	57404767	CCL17	Q92583	Protein Coding	GC16P057414	4.08867	https://www.genecards.org/cgi-bin/carddisp.pl?gene=CCL17
ENSG00000172724	C-C motif chemokine ligand 19	9	-1	34691276	34689570	CCL19	Q99731	Protein Coding	GC09M034698	3.59025	https://www.genecards.org/cgi-bin/carddisp.pl?gene=CCL19
ENSG00000108691	C-C motif chemokine ligand 2	17	1	34257208	34255274	CCL2		Protein Coding	GC17P034255	28.4698	https://www.genecards.org/cgi-bin/carddisp.pl?gene=CCL2
ENSG00000115009	C-C motif chemokine ligand 20	2	1	227817564	227805739	CCL20		Protein Coding	GC02P227842	10.4383	https://www.genecards.org/cgi-bin/carddisp.pl?gene=CCL20
ENSG00000137077	C-C motif chemokine ligand 21	9	-1	34710136	34709005	CCL21	O00585	Protein Coding	GC09M034709	5.66407	https://www.genecards.org/cgi-bin/carddisp.pl?gene=CCL21
ENSG00000274736	C-C motif chemokine ligand 23	17	-1	36017972	36013056	CCL23	P55773	Protein Coding	GC17M036013	1.78579	https://www.genecards.org/cgi-bin/carddisp.pl?gene=CCL23
ENSG00000131142	C-C motif chemokine ligand 25	19	1	8062660	8052318	CCL25	O15444	Protein Coding	GC19P008052	2.66314	https://www.genecards.org/cgi-bin/carddisp.pl?gene=CCL25
ENSG00000006606	C-C motif chemokine ligand 26	7	-1	75789896	75769533	CCL26	Q9Y258	Protein Coding	GC07M075769	2.53573	https://www.genecards.org/cgi-bin/carddisp.pl?gene=CCL26
ENSG00000213927	C-C motif chemokine ligand 27	9	-1	34664048	34661880	CCL27	Q9Y4X3	Protein Coding	GC09M034662	5.76899	https://www.genecards.org/cgi-bin/carddisp.pl?gene=CCL27
ENSG00000151882	C-C motif chemokine ligand 28	5	-1	43412391	43376645	CCL28	Q9NRJ3	Protein Coding	GC05M043356	3.09742	https://www.genecards.org/cgi-bin/carddisp.pl?gene=CCL28
ENSG00000275302	C-C motif chemokine ligand 4	17	1	36105621	36103827	CCL4	P13236	Protein Coding	GC17P036103	8.92366	https://www.genecards.org/cgi-bin/carddisp.pl?gene=CCL4
ENSG00000142871	cellular communication network factor 1	1	1	85584589	85580761	CCN1	O00622	Protein Coding	GC01P085581	19.2041	https://www.genecards.org/cgi-bin/carddisp.pl?gene=CCN1
ENSG00000118523	cellular communication network factor 2	6	-1	131951372	131948176	CCN2	P29279	Protein Coding	GC06M131948	21.3892	https://www.genecards.org/cgi-bin/carddisp.pl?gene=CCN2
ENSG00000136999	cellular communication network factor 3	8	1	119424434	119416446	CCN3	P48745	Protein Coding	GC08P119416	4.52699	https://www.genecards.org/cgi-bin/carddisp.pl?gene=CCN3
ENSG00000104415	cellular communication network factor 4	8	1	133231690	133191039	CCN4		Protein Coding	GC08P133192	17.1896	https://www.genecards.org/cgi-bin/carddisp.pl?gene=CCN4
ENSG00000064205	cellular communication network factor 5	20	1	44728509	44714844	CCN5	O76076	Protein Coding	GC20P044715	7.23418	https://www.genecards.org/cgi-bin/carddisp.pl?gene=CCN5
ENSG00000112761	cellular communication network factor 6	6	1	112069686	112054075	CCN6		Protein Coding	GC06P112053	7.83298	https://www.genecards.org/cgi-bin/carddisp.pl?gene=CCN6
ENSG00000133101	cyclin A1	13	1	36442870	36431520	CCNA1	P78396	Protein Coding	GC13P036431	10.9786	https://www.genecards.org/cgi-bin/carddisp.pl?gene=CCNA1
ENSG00000145386	cyclin A2	4	-1	121823883	121816444	CCNA2	P20248	Protein Coding	GC04M121816	29.7917	https://www.genecards.org/cgi-bin/carddisp.pl?gene=CCNA2
ENSG00000134057	cyclin B1	5	1	69178245	69167135	CCNB1		Protein Coding	GC05P069167	29.2806	https://www.genecards.org/cgi-bin/carddisp.pl?gene=CCNB1
ENSG00000100814	cyclin B1 interacting protein 1	14	-1	20333312	20311368	CCNB1IP1	Q9NPC3	Protein Coding	GC14M020311	2.19445	https://www.genecards.org/cgi-bin/carddisp.pl?gene=CCNB1IP1
ENSG00000157456	cyclin B2	15	1	59125045	59105126	CCNB2	O95067	Protein Coding	GC15P059105	15.2386	https://www.genecards.org/cgi-bin/carddisp.pl?gene=CCNB2
ENSG00000147082	cyclin B3	X	1	50351914	50202713	CCNB3	Q8WWL7	Protein Coding	GC0XP050202	4.35076	https://www.genecards.org/cgi-bin/carddisp.pl?gene=CCNB3
ENSG00000112237	cyclin C	6	-1	99568825	99542387	CCNC		Protein Coding	GC06M099542	3.96472	https://www.genecards.org/cgi-bin/carddisp.pl?gene=CCNC
ENSG00000118971	cyclin D2	12	1	4305353	4269771	CCND2	P30279	Protein Coding	GC12P021011	28.6792	https://www.genecards.org/cgi-bin/carddisp.pl?gene=CCND2
ENSG00000112576	cyclin D3	6	-1	42050357	41934934	CCND3	P30281	Protein Coding	GC06M041934	25.3509	https://www.genecards.org/cgi-bin/carddisp.pl?gene=CCND3
ENSG00000166946	cyclin D1 binding protein 1	15	1	43197177	43185118	CCNDBP1	O95273	Protein Coding	GC15P043185	3.60181	https://www.genecards.org/cgi-bin/carddisp.pl?gene=CCNDBP1
ENSG00000162063	cyclin F	16	1	2458854	2429394	CCNF		Protein Coding	GC16P002429	2.09486	https://www.genecards.org/cgi-bin/carddisp.pl?gene=CCNF
ENSG00000138764	cyclin G2	4	1	77433388	77157207	CCNG2	Q16589	Protein Coding	GC04P077158	3.64642	https://www.genecards.org/cgi-bin/carddisp.pl?gene=CCNG2
ENSG00000134480	cyclin H	5	-1	87412930	87318416	CCNH		Protein Coding	GC05M087311	18.8889	https://www.genecards.org/cgi-bin/carddisp.pl?gene=CCNH
ENSG00000118816	cyclin I	4	-1	77076309	77047155	CCNI	Q14094	Protein Coding	GC04M077047	2.50229	https://www.genecards.org/cgi-bin/carddisp.pl?gene=CCNI
ENSG00000107443	cyclin J	10	1	96060870	96043394	CCNJ	Q5T5M9	Protein Coding	GC10P096043	1.32674	https://www.genecards.org/cgi-bin/carddisp.pl?gene=CCNJ
ENSG00000090061	cyclin K	14	1	99535044	99481169	CCNK	O75909	Protein Coding	GC14P099483	3.33839	https://www.genecards.org/cgi-bin/carddisp.pl?gene=CCNK
ENSG00000163660	cyclin L1	3	-1	157160760	157146508	CCNL1	Q9UK58	Protein Coding	GC03M157146	3.61909	https://www.genecards.org/cgi-bin/carddisp.pl?gene=CCNL1
ENSG00000221978	cyclin L2	1	-1	1399335	1385711	CCNL2	Q96S94	Protein Coding	GC01M001385	1.96454	https://www.genecards.org/cgi-bin/carddisp.pl?gene=CCNL2
ENSG00000152669	cyclin O	5	-1	55233608	55231152	CCNO	P22674	Protein Coding	GC05M055231	3.03829	https://www.genecards.org/cgi-bin/carddisp.pl?gene=CCNO
ENSG00000262919	cyclin Q	X	-1	153600045	153587925	CCNQ	Q8N1B3	Protein Coding	GC0XM153588	1.60301	https://www.genecards.org/cgi-bin/carddisp.pl?gene=CCNQ
ENSG00000129315	cyclin T1	12	-1	48716998	48688458	CCNT1	O60563	Protein Coding	GC12M048688	3.5319	https://www.genecards.org/cgi-bin/carddisp.pl?gene=CCNT1
ENSG00000082258	cyclin T2	2	1	134959342	134918235	CCNT2		Protein Coding	GC02P134918	13.2299	https://www.genecards.org/cgi-bin/carddisp.pl?gene=CCNT2
ENSG00000108100	cyclin Y	10	1	35572669	35247025	CCNY		Protein Coding	GC10P035254	1.8207	https://www.genecards.org/cgi-bin/carddisp.pl?gene=CCNY
ENSG00000163249	cyclin Y like 1	2	1	207761839	207711540	CCNYL1	Q8N7R7	Protein Coding	GC02P207712	0.803118	https://www.genecards.org/cgi-bin/carddisp.pl?gene=CCNYL1
ENSG00000103540	centriolar coiled-coil protein 110	16	1	19553408	19523811	CCP110	O43303	Protein Coding	GC16P019536	2.37824	https://www.genecards.org/cgi-bin/carddisp.pl?gene=CCP110
ENSG00000184451	C-C motif chemokine receptor 10	17	-1	42683917	42678889	CCR10	P46092	Protein Coding	GC17M042678	3.75428	https://www.genecards.org/cgi-bin/carddisp.pl?gene=CCR10
ENSG00000121807	C-C motif chemokine receptor 2	3	1	46360940	46353864	CCR2	P41597	Protein Coding	GC03P046775	6.05058	https://www.genecards.org/cgi-bin/carddisp.pl?gene=CCR2
ENSG00000183625	C-C motif chemokine receptor 3	3	1	46266706	46130890	CCR3	P51677	Protein Coding	GC03P046771	8.18672	https://www.genecards.org/cgi-bin/carddisp.pl?gene=CCR3
ENSG00000112486	C-C motif chemokine receptor 6	6	1	167139141	167111807	CCR6	P51684	Protein Coding	GC06P167111	24.3365	https://www.genecards.org/cgi-bin/carddisp.pl?gene=CCR6
ENSG00000126353	C-C motif chemokine receptor 7	17	-1	40565472	40553769	CCR7	P32248	Protein Coding	GC17M042422	22.1957	https://www.genecards.org/cgi-bin/carddisp.pl?gene=CCR7
ENSG00000173585	C-C motif chemokine receptor 9	3	1	45903174	45886509	CCR9	P51686	Protein Coding	GC03P046762	3.98658	https://www.genecards.org/cgi-bin/carddisp.pl?gene=CCR9
ENSG00000121797	C-C motif chemokine receptor like 2	3	1	46412997	46407166	CCRL2	O00421	Protein Coding	GC03P046407	2.24449	https://www.genecards.org/cgi-bin/carddisp.pl?gene=CCRL2
ENSG00000173992	copper chaperone for superoxide dismutase	11	1	66606019	66593153	CCS	O14618	Protein Coding	GC11P066593	1.10034	https://www.genecards.org/cgi-bin/carddisp.pl?gene=CCS
ENSG00000154429	centriole, cilia and spindle associated protein	1	-1	229343294	229321011	CCSAP	Q6IQ19	Protein Coding	GC01M229514	0.583352	https://www.genecards.org/cgi-bin/carddisp.pl?gene=CCSAP
ENSG00000184305	coiled-coil serine rich protein 1	4	1	91605295	90127394	CCSER1		Protein Coding	GC04P090127	1.32895	https://www.genecards.org/cgi-bin/carddisp.pl?gene=CCSER1
ENSG00000107771	coiled-coil serine rich protein 2	10	1	84518521	84328586	CCSER2	Q9H7U1	Protein Coding	GC10P084328	0.595485	https://www.genecards.org/cgi-bin/carddisp.pl?gene=CCSER2
ENSG00000166226	chaperonin containing TCP1 subunit 2	12	1	69601570	69585426	CCT2	P78371	Protein Coding	GC12P069585	3.56609	https://www.genecards.org/cgi-bin/carddisp.pl?gene=CCT2
ENSG00000163468	chaperonin containing TCP1 subunit 3	1	-1	156367873	156308968	CCT3	P49368	Protein Coding	GC01M156308	2.86655	https://www.genecards.org/cgi-bin/carddisp.pl?gene=CCT3
ENSG00000115484	chaperonin containing TCP1 subunit 4	2	-1	61888671	61868085	CCT4	P50991	Protein Coding	GC02M061868	3.72648	https://www.genecards.org/cgi-bin/carddisp.pl?gene=CCT4
ENSG00000150753	chaperonin containing TCP1 subunit 5	5	1	10266389	10249929	CCT5	P48643	Protein Coding	GC05P010236	3.17393	https://www.genecards.org/cgi-bin/carddisp.pl?gene=CCT5
ENSG00000146731	chaperonin containing TCP1 subunit 6A	7	1	56063989	56051685	CCT6A	P40227	Protein Coding	GC07P056051	2.92249	https://www.genecards.org/cgi-bin/carddisp.pl?gene=CCT6A
ENSG00000135624	chaperonin containing TCP1 subunit 7	2	1	73253021	73233420	CCT7	Q99832	Protein Coding	GC02P073233	3.69357	https://www.genecards.org/cgi-bin/carddisp.pl?gene=CCT7
ENSG00000156261	chaperonin containing TCP1 subunit 8	21	-1	29073797	29055805	CCT8		Protein Coding	GC21M029055	2.49561	https://www.genecards.org/cgi-bin/carddisp.pl?gene=CCT8
ENSG00000122674	CCZ1 homolog, vacuolar protein trafficking and biogenesis associated	7	1	5926550	5898725	CCZ1	P86791	Protein Coding	GC07P005898	1.68609	https://www.genecards.org/cgi-bin/carddisp.pl?gene=CCZ1
ENSG00000156535	CD109 molecule	6	1	73828316	73695785	CD109	Q6YHK3	Protein Coding	GC06P084244	3.89067	https://www.genecards.org/cgi-bin/carddisp.pl?gene=CD109
ENSG00000170458	CD14 molecule	5	-1	140633700	140631728	CD14		Protein Coding	GC05M140631	5.12893	https://www.genecards.org/cgi-bin/carddisp.pl?gene=CD14
ENSG00000177697	CD151 molecule (Raph blood group)	11	1	839831	832887	CD151		Protein Coding	GC11P001795	5.26909	https://www.genecards.org/cgi-bin/carddisp.pl?gene=CD151
ENSG00000117281	CD160 molecule	1	1	145739288	145719471	CD160	O95971	Protein Coding	GC01P145719	1.49471	https://www.genecards.org/cgi-bin/carddisp.pl?gene=CD160
ENSG00000177575	CD163 molecule	12	-1	7503893	7470811	CD163	Q86VB7	Protein Coding	GC12M007819	6.16426	https://www.genecards.org/cgi-bin/carddisp.pl?gene=CD163
ENSG00000135535	CD164 molecule	6	-1	109382467	109366514	CD164		Protein Coding	GC06M109366	8.02462	https://www.genecards.org/cgi-bin/carddisp.pl?gene=CD164
ENSG00000204936	CD177 molecule	19	1	43363172	43353686	CD177		Protein Coding	GC19P043353	2.6761	https://www.genecards.org/cgi-bin/carddisp.pl?gene=CD177
ENSG00000134061	CD180 molecule	5	-1	67196799	67179613	CD180	Q99467	Protein Coding	GC05M067181	1.28777	https://www.genecards.org/cgi-bin/carddisp.pl?gene=CD180
ENSG00000177455	CD19 molecule	16	1	28939342	28931965	CD19	P15391	Protein Coding	GC16P040925	9.55874	https://www.genecards.org/cgi-bin/carddisp.pl?gene=CD19
ENSG00000158477	CD1a molecule	1	1	158258269	158254424	CD1A	P06126	Protein Coding	GC01P158255	6.46484	https://www.genecards.org/cgi-bin/carddisp.pl?gene=CD1A
ENSG00000158473	CD1d molecule	1	1	158186427	158178030	CD1D	P15813	Protein Coding	GC01P158178	5.53825	https://www.genecards.org/cgi-bin/carddisp.pl?gene=CD1D
ENSG00000116824	CD2 molecule	1	1	116769229	116754430	CD2	P06729	Protein Coding	GC01P116754	7.57431	https://www.genecards.org/cgi-bin/carddisp.pl?gene=CD2
ENSG00000091972	CD200 molecule	3	1	112362812	112332347	CD200		Protein Coding	GC03P112332	2.89527	https://www.genecards.org/cgi-bin/carddisp.pl?gene=CD200
ENSG00000163606	CD200 receptor 1	3	-1	112975103	112921205	CD200R1	Q8TD46	Protein Coding	GC03M112921	0.963614	https://www.genecards.org/cgi-bin/carddisp.pl?gene=CD200R1
ENSG00000090659	CD209 molecule	19	-1	7747564	7739993	CD209	Q9NNX6	Protein Coding	GC19M007739	5.05193	https://www.genecards.org/cgi-bin/carddisp.pl?gene=CD209
ENSG00000012124	CD22 molecule	19	1	35347361	35319261	CD22		Protein Coding	GC19P035319	6.77766	https://www.genecards.org/cgi-bin/carddisp.pl?gene=CD22
ENSG00000150637	CD226 molecule	18	-1	69961803	69831158	CD226		Protein Coding	GC18M069831	6.59732	https://www.genecards.org/cgi-bin/carddisp.pl?gene=CD226
ENSG00000122223	CD244 molecule	1	-1	160862887	160830160	CD244	Q9BZW8	Protein Coding	GC01M160830	2.81491	https://www.genecards.org/cgi-bin/carddisp.pl?gene=CD244
ENSG00000198821	CD247 molecule	1	-1	167518610	167430640	CD247	P20963	Protein Coding	GC01M167399	6.86676	https://www.genecards.org/cgi-bin/carddisp.pl?gene=CD247
ENSG00000174807	CD248 molecule	11	-1	66317044	66314494	CD248	Q9HCU0	Protein Coding	GC11M066314	4.43473	https://www.genecards.org/cgi-bin/carddisp.pl?gene=CD248
ENSG00000139193	CD27 molecule	12	1	6451718	6444955	CD27	P26842	Protein Coding	GC12P021037	6.64133	https://www.genecards.org/cgi-bin/carddisp.pl?gene=CD27
ENSG00000120217	CD274 molecule	9	1	5470566	5450503	CD274	Q9NZQ7	Protein Coding	GC09P005450	40.092	https://www.genecards.org/cgi-bin/carddisp.pl?gene=CD274
ENSG00000103855	CD276 molecule	15	1	73714514	73683966	CD276		Protein Coding	GC15P073683	7.61526	https://www.genecards.org/cgi-bin/carddisp.pl?gene=CD276
ENSG00000178562	CD28 molecule	2	1	203738912	203706475	CD28	P10747	Protein Coding	GC02P203706	16.2311	https://www.genecards.org/cgi-bin/carddisp.pl?gene=CD28
ENSG00000198087	CD2 associated protein	6	1	47627263	47477789	CD2AP	Q9Y5K6	Protein Coding	GC06P083950	3.19613	https://www.genecards.org/cgi-bin/carddisp.pl?gene=CD2AP
ENSG00000169217	CD2 cytoplasmic tail binding protein 2	16	-1	30355308	30350773	CD2BP2	O95400	Protein Coding	GC16M030350	2.72725	https://www.genecards.org/cgi-bin/carddisp.pl?gene=CD2BP2
ENSG00000167851	CD300a molecule	17	1	74484794	74466399	CD300A		Protein Coding	GC17P074466	0.717166	https://www.genecards.org/cgi-bin/carddisp.pl?gene=CD300A
ENSG00000167850	CD300c molecule	17	-1	74546115	74541073	CD300C	Q08708	Protein Coding	GC17M074544	0.55535	https://www.genecards.org/cgi-bin/carddisp.pl?gene=CD300C
ENSG00000186407	CD300e molecule	17	-1	74623738	74609885	CD300E	Q496F6	Protein Coding	GC17M074609	1.91866	https://www.genecards.org/cgi-bin/carddisp.pl?gene=CD300E
ENSG00000186074	CD300 molecule like family member f	17	-1	74712978	74694311	CD300LF	Q8TDQ1	Protein Coding	GC17M074694	1.20542	https://www.genecards.org/cgi-bin/carddisp.pl?gene=CD300LF
ENSG00000161649	CD300 molecule like family member g	17	1	43863639	43847148	CD300LG	Q6UXG3	Protein Coding	GC17P055681	0.858486	https://www.genecards.org/cgi-bin/carddisp.pl?gene=CD300LG
ENSG00000105383	CD33 molecule	19	1	51243860	51225064	CD33		Protein Coding	GC19P067199	4.90762	https://www.genecards.org/cgi-bin/carddisp.pl?gene=CD33
ENSG00000174059	CD34 molecule	1	-1	207911402	207880972	CD34	P28906	Protein Coding	GC01M207880	20.5915	https://www.genecards.org/cgi-bin/carddisp.pl?gene=CD34
ENSG00000135218	CD36 molecule	7	1	80679277	80369575	CD36	P16671	Protein Coding	GC07P080369	15.826	https://www.genecards.org/cgi-bin/carddisp.pl?gene=CD36
ENSG00000167286	CD3d molecule	11	-1	118342705	118339075	CD3D	P04234	Protein Coding	GC11M118338	2.40082	https://www.genecards.org/cgi-bin/carddisp.pl?gene=CD3D
ENSG00000160654	CD3g molecule	11	1	118355161	118344344	CD3G		Protein Coding	GC11P118344	1.93946	https://www.genecards.org/cgi-bin/carddisp.pl?gene=CD3G
ENSG00000010610	CD4 molecule	12	1	6820799	6786858	CD4	P01730	Protein Coding	GC12P006786	13.9504	https://www.genecards.org/cgi-bin/carddisp.pl?gene=CD4
ENSG00000101017	CD40 molecule	20	1	46129863	46118271	CD40		Protein Coding	GC20P046118	14.9286	https://www.genecards.org/cgi-bin/carddisp.pl?gene=CD40
ENSG00000102245	CD40 ligand	X	1	136660390	136648158	CD40LG	P29965	Protein Coding	GC0XP136649	11.4381	https://www.genecards.org/cgi-bin/carddisp.pl?gene=CD40LG
ENSG00000026508	CD44 molecule (Indian blood group)	11	1	35232402	35138882	CD44		Protein Coding	GC11P035139	36.1235	https://www.genecards.org/cgi-bin/carddisp.pl?gene=CD44
ENSG00000117335	CD46 molecule	1	1	207795513	207752037	CD46		Protein Coding	GC01P207752	8.31013	https://www.genecards.org/cgi-bin/carddisp.pl?gene=CD46
ENSG00000196776	CD47 molecule	3	-1	108091862	108043091	CD47	Q08722	Protein Coding	GC03M108043	8.7181	https://www.genecards.org/cgi-bin/carddisp.pl?gene=CD47
ENSG00000110448	CD5 molecule	11	1	61127852	61102489	CD5	P06127	Protein Coding	GC11P061114	7.06138	https://www.genecards.org/cgi-bin/carddisp.pl?gene=CD5
ENSG00000196352	CD55 molecule (Cromer blood group)	1	1	207386804	207321519	CD55		Protein Coding	GC01P207321	8.03914	https://www.genecards.org/cgi-bin/carddisp.pl?gene=CD55
ENSG00000116815	CD58 molecule	1	-1	116571039	116514534	CD58	P19256	Protein Coding	GC01M116514	4.56594	https://www.genecards.org/cgi-bin/carddisp.pl?gene=CD58
ENSG00000085063	CD59 molecule (CD59 blood group)	11	-1	33736479	33703010	CD59	P13987	Protein Coding	GC11M033704	8.80965	https://www.genecards.org/cgi-bin/carddisp.pl?gene=CD59
ENSG00000135404	CD63 molecule	12	-1	55729707	55725323	CD63		Protein Coding	GC12M055725	7.22053	https://www.genecards.org/cgi-bin/carddisp.pl?gene=CD63
ENSG00000129226	CD68 molecule	17	1	7582111	7579491	CD68	P34810	Protein Coding	GC17P007579	7.92499	https://www.genecards.org/cgi-bin/carddisp.pl?gene=CD68
ENSG00000110848	CD69 molecule	12	-1	9760901	9752486	CD69	Q07108	Protein Coding	GC12M021100	4.07776	https://www.genecards.org/cgi-bin/carddisp.pl?gene=CD69
ENSG00000125726	CD70 molecule	19	-1	6604103	6583183	CD70	P32970	Protein Coding	GC19M006647	6.08731	https://www.genecards.org/cgi-bin/carddisp.pl?gene=CD70
ENSG00000019582	CD74 molecule	5	-1	150412969	150401637	CD74	P04233	Protein Coding	GC05M150378	3.8601	https://www.genecards.org/cgi-bin/carddisp.pl?gene=CD74
ENSG00000105369	CD79a molecule	19	1	41881372	41877279	CD79A	P11912	Protein Coding	GC19P041877	11.2364	https://www.genecards.org/cgi-bin/carddisp.pl?gene=CD79A
ENSG00000007312	CD79b molecule	17	-1	63932336	63928740	CD79B	P40259	Protein Coding	GC17M063928	4.81705	https://www.genecards.org/cgi-bin/carddisp.pl?gene=CD79B
ENSG00000110651	CD81 molecule	11	1	2397397	2376177	CD81		Protein Coding	GC11P002532	7.24467	https://www.genecards.org/cgi-bin/carddisp.pl?gene=CD81
ENSG00000085117	CD82 molecule	11	1	44620358	44564427	CD82		Protein Coding	GC11P044586	16.0315	https://www.genecards.org/cgi-bin/carddisp.pl?gene=CD82
ENSG00000112149	CD83 molecule	6	1	14136918	14117256	CD83	Q01151	Protein Coding	GC06P014117	4.72328	https://www.genecards.org/cgi-bin/carddisp.pl?gene=CD83
ENSG00000114013	CD86 molecule	3	1	122121139	122055362	CD86	P42081	Protein Coding	GC03P122055	8.94299	https://www.genecards.org/cgi-bin/carddisp.pl?gene=CD86
ENSG00000153563	CD8a molecule	2	-1	86808396	86784610	CD8A	P01732	Protein Coding	GC02M086784	11.5103	https://www.genecards.org/cgi-bin/carddisp.pl?gene=CD8A
ENSG00000010278	CD9 molecule	12	1	6238271	6199715	CD9	P21926	Protein Coding	GC12P021026	12.0456	https://www.genecards.org/cgi-bin/carddisp.pl?gene=CD9
ENSG00000125810	CD93 molecule	20	-1	23086324	23079360	CD93	Q9NPY3	Protein Coding	GC20M023079	2.32227	https://www.genecards.org/cgi-bin/carddisp.pl?gene=CD93
ENSG00000002586	CD99 molecule (Xg blood group)	X	1	2741309	2691187	CD99	P14209	Protein Coding	GC0XP002691	6.12635	https://www.genecards.org/cgi-bin/carddisp.pl?gene=CD99
ENSG00000102543	cytidine and dCMP deaminase domain containing 1	13	1	49293485	49247925	CDADC1	Q9BWV3	Protein Coding	GC13P049247	0.34038	https://www.genecards.org/cgi-bin/carddisp.pl?gene=CDADC1
ENSG00000151465	cell division cycle 123	10	1	12250589	12195965	CDC123		Protein Coding	GC10P012195	1.92885	https://www.genecards.org/cgi-bin/carddisp.pl?gene=CDC123
ENSG00000079335	cell division cycle 14A	1	1	100520277	100345001	CDC14A		Protein Coding	GC01P100351	4.25209	https://www.genecards.org/cgi-bin/carddisp.pl?gene=CDC14A
ENSG00000081377	cell division cycle 14B	9	-1	96619843	96490241	CDC14B	O60729	Protein Coding	GC09M096490	1.4028	https://www.genecards.org/cgi-bin/carddisp.pl?gene=CDC14B
ENSG00000130177	cell division cycle 16	13	1	114272723	114234887	CDC16		Protein Coding	GC13P114234	3.39959	https://www.genecards.org/cgi-bin/carddisp.pl?gene=CDC16
ENSG00000117399	cell division cycle 20	1	1	43363203	43358981	CDC20	Q12834	Protein Coding	GC01P043358	8.89176	https://www.genecards.org/cgi-bin/carddisp.pl?gene=CDC20
ENSG00000094880	cell division cycle 23	5	-1	138213343	138187650	CDC23	Q9UJX2	Protein Coding	GC05M138198	3.93938	https://www.genecards.org/cgi-bin/carddisp.pl?gene=CDC23
ENSG00000164045	cell division cycle 25A	3	-1	48188417	48157146	CDC25A	P30304	Protein Coding	GC03M048174	22.8767	https://www.genecards.org/cgi-bin/carddisp.pl?gene=CDC25A
ENSG00000101224	cell division cycle 25B	20	1	3806121	3786772	CDC25B		Protein Coding	GC20P004259	16.5734	https://www.genecards.org/cgi-bin/carddisp.pl?gene=CDC25B
ENSG00000158402	cell division cycle 25C	5	-1	138338355	138285269	CDC25C	P30307	Protein Coding	GC05M138285	21.5033	https://www.genecards.org/cgi-bin/carddisp.pl?gene=CDC25C
ENSG00000004897	cell division cycle 27	17	-1	47189422	47117703	CDC27	P30260	Protein Coding	GC17M047117	16.8213	https://www.genecards.org/cgi-bin/carddisp.pl?gene=CDC27
ENSG00000099804	cell division cycle 34, ubiqiutin conjugating enzyme	19	1	542092	531760	CDC34	P49427	Protein Coding	GC19P002782	2.13034	https://www.genecards.org/cgi-bin/carddisp.pl?gene=CDC34
ENSG00000105401	cell division cycle 37, HSP90 cochaperone	19	-1	10420121	10391133	CDC37	Q16543	Protein Coding	GC19M010391	4.36237	https://www.genecards.org/cgi-bin/carddisp.pl?gene=CDC37
ENSG00000106993	cell division cycle 37 like 1	9	1	4708399	4679559	CDC37L1		Protein Coding	GC09P004671	0.651749	https://www.genecards.org/cgi-bin/carddisp.pl?gene=CDC37L1
ENSG00000168438	cell division cycle 40	6	1	110254275	110180141	CDC40	O60508	Protein Coding	GC06P110180	1.34613	https://www.genecards.org/cgi-bin/carddisp.pl?gene=CDC40
ENSG00000143776	CDC42 binding protein kinase alpha	1	-1	227318492	226989865	CDC42BPA	Q5VT25	Protein Coding	GC01M226989	2.46074	https://www.genecards.org/cgi-bin/carddisp.pl?gene=CDC42BPA
ENSG00000198752	CDC42 binding protein kinase beta	14	-1	103057549	102932380	CDC42BPB	Q9Y5S2	Protein Coding	GC14M102932	2.67154	https://www.genecards.org/cgi-bin/carddisp.pl?gene=CDC42BPB
ENSG00000171219	CDC42 binding protein kinase gamma	11	-1	64844653	64823052	CDC42BPG	Q6DT37	Protein Coding	GC11M064823	1.2292	https://www.genecards.org/cgi-bin/carddisp.pl?gene=CDC42BPG
ENSG00000149798	CDC42 effector protein 2	11	1	65322417	65314866	CDC42EP2	O14613	Protein Coding	GC11P069974	0.945466	https://www.genecards.org/cgi-bin/carddisp.pl?gene=CDC42EP2
ENSG00000163171	CDC42 effector protein 3	2	-1	37738468	37641882	CDC42EP3	Q9UKI2	Protein Coding	GC02M037641	2.1072	https://www.genecards.org/cgi-bin/carddisp.pl?gene=CDC42EP3
ENSG00000179604	CDC42 effector protein 4	17	-1	73312005	73283624	CDC42EP4	Q9H3Q1	Protein Coding	GC17M073283	0.84747	https://www.genecards.org/cgi-bin/carddisp.pl?gene=CDC42EP4
ENSG00000197622	CDC42 small effector 1	1	-1	151070325	151050971	CDC42SE1	Q9NRR8	Protein Coding	GC01M151050	1.13359	https://www.genecards.org/cgi-bin/carddisp.pl?gene=CDC42SE1
ENSG00000158985	CDC42 small effector 2	5	1	131398447	131245493	CDC42SE2		Protein Coding	GC05P131212	2.02123	https://www.genecards.org/cgi-bin/carddisp.pl?gene=CDC42SE2
ENSG00000093009	cell division cycle 45	22	1	19520612	19479457	CDC45		Protein Coding	GC22P019479	10.6069	https://www.genecards.org/cgi-bin/carddisp.pl?gene=CDC45
ENSG00000096401	cell division cycle 5 like	6	1	44450425	44387706	CDC5L	Q99459	Protein Coding	GC06P044387	3.66889	https://www.genecards.org/cgi-bin/carddisp.pl?gene=CDC5L
ENSG00000094804	cell division cycle 6	17	1	40304657	40287879	CDC6	Q99741	Protein Coding	GC17P040287	16.1183	https://www.genecards.org/cgi-bin/carddisp.pl?gene=CDC6
ENSG00000097046	cell division cycle 7	1	1	91525764	91500851	CDC7	O00311	Protein Coding	GC01P091500	3.21425	https://www.genecards.org/cgi-bin/carddisp.pl?gene=CDC7
ENSG00000134371	cell division cycle 73	1	1	193254815	193121983	CDC73		Protein Coding	GC01P193121	74.5828	https://www.genecards.org/cgi-bin/carddisp.pl?gene=CDC73
ENSG00000184661	cell division cycle associated 2	8	1	25507911	25459199	CDCA2	Q69YH5	Protein Coding	GC08P025458	2.90749	https://www.genecards.org/cgi-bin/carddisp.pl?gene=CDCA2
ENSG00000111665	cell division cycle associated 3	12	-1	6851292	6844793	CDCA3		Protein Coding	GC12M006844	1.91291	https://www.genecards.org/cgi-bin/carddisp.pl?gene=CDCA3
ENSG00000170779	cell division cycle associated 4	14	-1	105021083	105009573	CDCA4	Q9BXL8	Protein Coding	GC14M105009	1.25765	https://www.genecards.org/cgi-bin/carddisp.pl?gene=CDCA4
ENSG00000146670	cell division cycle associated 5	11	-1	65084164	65066300	CDCA5		Protein Coding	GC11M089747	3.35167	https://www.genecards.org/cgi-bin/carddisp.pl?gene=CDCA5
ENSG00000144354	cell division cycle associated 7	2	1	173368997	173354820	CDCA7	Q9BWT1	Protein Coding	GC02P173354	3.73115	https://www.genecards.org/cgi-bin/carddisp.pl?gene=CDCA7
ENSG00000164649	cell division cycle associated 7 like	7	-1	21945903	21900899	CDCA7L	Q96GN5	Protein Coding	GC07M021900	2.75446	https://www.genecards.org/cgi-bin/carddisp.pl?gene=CDCA7L
ENSG00000134690	cell division cycle associated 8	1	1	37709719	37692481	CDCA8	Q53HL2	Protein Coding	GC01P037692	2.09835	https://www.genecards.org/cgi-bin/carddisp.pl?gene=CDCA8
ENSG00000163814	CUB domain containing protein 1	3	-1	45146422	45082277	CDCP1	Q9H5V8	Protein Coding	GC03M045082	10.4089	https://www.genecards.org/cgi-bin/carddisp.pl?gene=CDCP1
ENSG00000039068	cadherin 1	16	1	68835537	68737292	CDH1	P12830	Protein Coding	GC16P068737	186.818	https://www.genecards.org/cgi-bin/carddisp.pl?gene=CDH1
ENSG00000040731	cadherin 10	5	-1	24644978	24487100	CDH10	Q9Y6N8	Protein Coding	GC05M024522	4.03833	https://www.genecards.org/cgi-bin/carddisp.pl?gene=CDH10
ENSG00000140937	cadherin 11	16	-1	65126112	64943753	CDH11	P55287	Protein Coding	GC16M064943	9.50089	https://www.genecards.org/cgi-bin/carddisp.pl?gene=CDH11
ENSG00000154162	cadherin 12	5	-1	22853344	21750673	CDH12	P55289	Protein Coding	GC05M021786	1.28805	https://www.genecards.org/cgi-bin/carddisp.pl?gene=CDH12
ENSG00000140945	cadherin 13	16	1	83800640	82626965	CDH13	P55290	Protein Coding	GC16P082626	15.2102	https://www.genecards.org/cgi-bin/carddisp.pl?gene=CDH13
ENSG00000129910	cadherin 15	16	1	89195492	89171748	CDH15	P55291	Protein Coding	GC16P089171	3.18738	https://www.genecards.org/cgi-bin/carddisp.pl?gene=CDH15
ENSG00000166589	cadherin 16	16	-1	66918917	66908122	CDH16	O75309	Protein Coding	GC16M066908	2.99097	https://www.genecards.org/cgi-bin/carddisp.pl?gene=CDH16
ENSG00000079112	cadherin 17	8	-1	94217303	94127162	CDH17	Q12864	Protein Coding	GC08M094127	11.7709	https://www.genecards.org/cgi-bin/carddisp.pl?gene=CDH17
ENSG00000071991	cadherin 19	18	-1	66604138	66501083	CDH19	Q9H159	Protein Coding	GC18M066501	1.84902	https://www.genecards.org/cgi-bin/carddisp.pl?gene=CDH19
ENSG00000170558	cadherin 2	18	-1	28177946	27932879	CDH2		Protein Coding	GC18M027950	27.1548	https://www.genecards.org/cgi-bin/carddisp.pl?gene=CDH2
ENSG00000101542	cadherin 20	18	1	61555779	61333430	CDH20	Q9HBT6	Protein Coding	GC18P061333	4.17759	https://www.genecards.org/cgi-bin/carddisp.pl?gene=CDH20
ENSG00000149654	cadherin 22	20	-1	46308498	46173739	CDH22	Q9UJ99	Protein Coding	GC20M046173	1.14953	https://www.genecards.org/cgi-bin/carddisp.pl?gene=CDH22
ENSG00000107736	cadherin related 23	10	1	71815947	71396920	CDH23	Q9H251	Protein Coding	GC10P071396	11.3616	https://www.genecards.org/cgi-bin/carddisp.pl?gene=CDH23
ENSG00000139880	cadherin 24	14	-1	23057538	23047062	CDH24	Q86UP0	Protein Coding	GC14M023047	2.77238	https://www.genecards.org/cgi-bin/carddisp.pl?gene=CDH24
ENSG00000124215	cadherin 26	20	1	60034011	59958423	CDH26	Q8IXH8	Protein Coding	GC20P059958	0.909256	https://www.genecards.org/cgi-bin/carddisp.pl?gene=CDH26
ENSG00000062038	cadherin 3	16	1	68727468	68636189	CDH3	P22223	Protein Coding	GC16P068637	24.4647	https://www.genecards.org/cgi-bin/carddisp.pl?gene=CDH3
ENSG00000179242	cadherin 4	20	1	61940617	61252261	CDH4	P55283	Protein Coding	GC20P061252	3.74441	https://www.genecards.org/cgi-bin/carddisp.pl?gene=CDH4
ENSG00000179776	cadherin 5	16	1	66404784	66366622	CDH5	P33151	Protein Coding	GC16P066366	14.2761	https://www.genecards.org/cgi-bin/carddisp.pl?gene=CDH5
ENSG00000113361	cadherin 6	5	1	31329146	31193686	CDH6		Protein Coding	GC05P031193	1.70588	https://www.genecards.org/cgi-bin/carddisp.pl?gene=CDH6
ENSG00000081138	cadherin 7	18	1	65890337	65750252	CDH7	Q9ULB5	Protein Coding	GC18P065750	2.11313	https://www.genecards.org/cgi-bin/carddisp.pl?gene=CDH7
ENSG00000150394	cadherin 8	16	-1	62037035	61647242	CDH8		Protein Coding	GC16M061647	1.11475	https://www.genecards.org/cgi-bin/carddisp.pl?gene=CDH8
ENSG00000148600	cadherin related family member 1	10	1	84219621	84194537	CDHR1	Q96JP9	Protein Coding	GC10P084194	2.02608	https://www.genecards.org/cgi-bin/carddisp.pl?gene=CDHR1
ENSG00000186073	CDAN1 interacting nuclease 1	15	1	36810248	36579626	CDIN1	Q9Y2V0	Protein Coding	GC15P042401	1.48786	https://www.genecards.org/cgi-bin/carddisp.pl?gene=CDIN1
ENSG00000103502	CDP-diacylglycerol--inositol 3-phosphatidyltransferase	16	-1	29863414	29858357	CDIPT	O14735	Protein Coding	GC16M037106	1.65787	https://www.genecards.org/cgi-bin/carddisp.pl?gene=CDIPT
ENSG00000185324	cyclin dependent kinase 10	16	1	89696354	89680737	CDK10		Protein Coding	GC16P089680	4.66157	https://www.genecards.org/cgi-bin/carddisp.pl?gene=CDK10
ENSG00000008128	cyclin dependent kinase 11A	1	-1	1724357	1702379	CDK11A	Q9UQ88	Protein Coding	GC01M001702	3.95153	https://www.genecards.org/cgi-bin/carddisp.pl?gene=CDK11A
ENSG00000248333	cyclin dependent kinase 11B	1	-1	1659012	1635225	CDK11B	P21127	Protein Coding	GC01M005980	3.1825	https://www.genecards.org/cgi-bin/carddisp.pl?gene=CDK11B
ENSG00000167258	cyclin dependent kinase 12	17	1	39564907	39461486	CDK12	Q9NYV4	Protein Coding	GC17P039461	17.7608	https://www.genecards.org/cgi-bin/carddisp.pl?gene=CDK12
ENSG00000065883	cyclin dependent kinase 13	7	1	40099580	39950121	CDK13	Q14004	Protein Coding	GC07P039950	2.87946	https://www.genecards.org/cgi-bin/carddisp.pl?gene=CDK13
ENSG00000058091	cyclin dependent kinase 14	7	1	91210590	90466424	CDK14		Protein Coding	GC07P090471	2.22927	https://www.genecards.org/cgi-bin/carddisp.pl?gene=CDK14
ENSG00000138395	cyclin dependent kinase 15	2	1	201895550	201790461	CDK15		Protein Coding	GC02P201790	3.42278	https://www.genecards.org/cgi-bin/carddisp.pl?gene=CDK15
ENSG00000102225	cyclin dependent kinase 16	X	1	47229997	47217860	CDK16	Q00536	Protein Coding	GC0XP047217	1.71918	https://www.genecards.org/cgi-bin/carddisp.pl?gene=CDK16
ENSG00000059758	cyclin dependent kinase 17	12	-1	96400480	96278261	CDK17	Q00537	Protein Coding	GC12M096278	2.02965	https://www.genecards.org/cgi-bin/carddisp.pl?gene=CDK17
ENSG00000155111	cyclin dependent kinase 19	6	-1	110815958	110609978	CDK19	Q9BWU1	Protein Coding	GC06M110609	1.59707	https://www.genecards.org/cgi-bin/carddisp.pl?gene=CDK19
ENSG00000156345	cyclin dependent kinase 20	9	-1	87974753	87966441	CDK20	Q8IZL9	Protein Coding	GC09M087966	3.08245	https://www.genecards.org/cgi-bin/carddisp.pl?gene=CDK20
ENSG00000111328	cyclin dependent kinase 2 associated protein 1	12	-1	123272334	123250112	CDK2AP1	O14519	Protein Coding	GC12M123250	6.56387	https://www.genecards.org/cgi-bin/carddisp.pl?gene=CDK2AP1
ENSG00000167797	cyclin dependent kinase 2 associated protein 2	11	-1	67508649	67506497	CDK2AP2	O75956	Protein Coding	GC11M067506	2.50876	https://www.genecards.org/cgi-bin/carddisp.pl?gene=CDK2AP2
ENSG00000250506	cyclin dependent kinase 3	17	1	76005999	76000855	CDK3	Q00526	Protein Coding	GC17P076008	3.87595	https://www.genecards.org/cgi-bin/carddisp.pl?gene=CDK3
ENSG00000164885	cyclin dependent kinase 5	7	-1	151057897	151053815	CDK5	Q00535	Protein Coding	GC07M151053	8.42056	https://www.genecards.org/cgi-bin/carddisp.pl?gene=CDK5
ENSG00000176749	cyclin dependent kinase 5 regulatory subunit 1	17	1	32491253	32486993	CDK5R1	Q15078	Protein Coding	GC17P032486	1.32704	https://www.genecards.org/cgi-bin/carddisp.pl?gene=CDK5R1
ENSG00000101391	CDK5 regulatory subunit associated protein 1	20	-1	33401561	33358839	CDK5RAP1		Protein Coding	GC20M033358	1.61511	https://www.genecards.org/cgi-bin/carddisp.pl?gene=CDK5RAP1
ENSG00000136861	CDK5 regulatory subunit associated protein 2	9	-1	120580170	120388875	CDK5RAP2	Q96SN8	Protein Coding	GC09M120388	2.0339	https://www.genecards.org/cgi-bin/carddisp.pl?gene=CDK5RAP2
ENSG00000108465	CDK5 regulatory subunit associated protein 3	17	1	47981781	47967810	CDK5RAP3		Protein Coding	GC17P047967	2.46475	https://www.genecards.org/cgi-bin/carddisp.pl?gene=CDK5RAP3
ENSG00000105810	cyclin dependent kinase 6	7	-1	92836573	92604921	CDK6	Q00534	Protein Coding	GC07M092604	32.1408	https://www.genecards.org/cgi-bin/carddisp.pl?gene=CDK6
ENSG00000134058	cyclin dependent kinase 7	5	1	69277430	69234795	CDK7		Protein Coding	GC05P069385	19.9413	https://www.genecards.org/cgi-bin/carddisp.pl?gene=CDK7
ENSG00000132964	cyclin dependent kinase 8	13	1	26405238	26254104	CDK8		Protein Coding	GC13P026254	9.72417	https://www.genecards.org/cgi-bin/carddisp.pl?gene=CDK8
ENSG00000136807	cyclin dependent kinase 9	9	1	127790792	127785679	CDK9		Protein Coding	GC09P128023	4.98935	https://www.genecards.org/cgi-bin/carddisp.pl?gene=CDK9
ENSG00000145996	CDK5 regulatory subunit associated protein 1 like 1	6	1	21232404	20534457	CDKAL1	Q5VV42	Protein Coding	GC06P020534	2.62214	https://www.genecards.org/cgi-bin/carddisp.pl?gene=CDKAL1
ENSG00000100490	cyclin dependent kinase like 1	14	-1	50416461	50326265	CDKL1	Q00532	Protein Coding	GC14M050330	1.17204	https://www.genecards.org/cgi-bin/carddisp.pl?gene=CDKL1
ENSG00000138769	cyclin dependent kinase like 2	4	-1	75630716	75576496	CDKL2	Q92772	Protein Coding	GC04M075576	1.82206	https://www.genecards.org/cgi-bin/carddisp.pl?gene=CDKL2
ENSG00000006837	cyclin dependent kinase like 3	5	-1	134371047	134286350	CDKL3		Protein Coding	GC05M134315	1.19106	https://www.genecards.org/cgi-bin/carddisp.pl?gene=CDKL3
ENSG00000205111	cyclin dependent kinase like 4	2	-1	39243957	39175646	CDKL4		Protein Coding	GC02M039174	0.420396	https://www.genecards.org/cgi-bin/carddisp.pl?gene=CDKL4
ENSG00000008086	cyclin dependent kinase like 5	X	1	18653629	18425583	CDKL5	O76039	Protein Coding	GC0XP018425	4.43916	https://www.genecards.org/cgi-bin/carddisp.pl?gene=CDKL5
ENSG00000111276	cyclin dependent kinase inhibitor 1B	12	1	12722369	12685498	CDKN1B		Protein Coding	GC12P021339	59.7002	https://www.genecards.org/cgi-bin/carddisp.pl?gene=CDKN1B
ENSG00000129757	cyclin dependent kinase inhibitor 1C	11	-1	2885775	2883213	CDKN1C	P49918	Protein Coding	GC11M003318	18.2574	https://www.genecards.org/cgi-bin/carddisp.pl?gene=CDKN1C
ENSG00000147889	cyclin dependent kinase inhibitor 2A	9	-1	21995301	21967752	CDKN2A	P42771	Protein Coding	GC09M021967	115.046	https://www.genecards.org/cgi-bin/carddisp.pl?gene=CDKN2A
ENSG00000168564	CDKN2A interacting protein	4	1	183449064	183444635	CDKN2AIP	Q9NXV6	Protein Coding	GC04P183444	1.56237	https://www.genecards.org/cgi-bin/carddisp.pl?gene=CDKN2AIP
ENSG00000123080	cyclin dependent kinase inhibitor 2C	1	1	50974634	50960745	CDKN2C	P42773	Protein Coding	GC01P050960	18.4552	https://www.genecards.org/cgi-bin/carddisp.pl?gene=CDKN2C
ENSG00000129355	cyclin dependent kinase inhibitor 2D	19	-1	10569059	10566460	CDKN2D	P55273	Protein Coding	GC19M010566	5.12993	https://www.genecards.org/cgi-bin/carddisp.pl?gene=CDKN2D
ENSG00000100526	cyclin dependent kinase inhibitor 3	14	1	54420218	54396849	CDKN3		Protein Coding	GC14P054398	38.1117	https://www.genecards.org/cgi-bin/carddisp.pl?gene=CDKN3
ENSG00000129596	cysteine dioxygenase type 1	5	-1	115816659	115804733	CDO1	Q16878	Protein Coding	GC05M115804	4.36467	https://www.genecards.org/cgi-bin/carddisp.pl?gene=CDO1
ENSG00000064309	cell adhesion associated, oncogene regulated	11	-1	126063335	125955796	CDON	Q4KMG0	Protein Coding	GC11M125955	3.31163	https://www.genecards.org/cgi-bin/carddisp.pl?gene=CDON
ENSG00000205643	cysteine rich DPF motif domain containing 1	22	-1	46250311	46244011	CDPF1		Protein Coding	GC22M046244	0.441369	https://www.genecards.org/cgi-bin/carddisp.pl?gene=CDPF1
ENSG00000288642	cerebellar degeneration related protein 1	X	-1	140784366	140783578	CDR1	P51861	Protein Coding	GC0XM140782	4.75912	https://www.genecards.org/cgi-bin/carddisp.pl?gene=CDR1
ENSG00000140743	cerebellar degeneration related protein 2	16	-1	22437165	22345936	CDR2	Q01850	Protein Coding	GC16M023153	4.83687	https://www.genecards.org/cgi-bin/carddisp.pl?gene=CDR2
ENSG00000109089	cerebellar degeneration related protein 2 like	17	1	75005800	74987632	CDR2L	Q86X02	Protein Coding	GC17P074987	1.32947	https://www.genecards.org/cgi-bin/carddisp.pl?gene=CDR2L
ENSG00000223510	CMT1A duplicated region transcript 15	17	-1	14236862	14235673	CDRT15	Q96T59	Protein Coding	GC17M014235	0.565705	https://www.genecards.org/cgi-bin/carddisp.pl?gene=CDRT15
ENSG00000163624	CDP-diacylglycerol synthase 1	4	1	84651334	84583127	CDS1	Q92903	Protein Coding	GC04P084582	2.51134	https://www.genecards.org/cgi-bin/carddisp.pl?gene=CDS1
ENSG00000101290	CDP-diacylglycerol synthase 2	20	1	5197887	5126879	CDS2	O95674	Protein Coding	GC20P005126	0.916461	https://www.genecards.org/cgi-bin/carddisp.pl?gene=CDS2
ENSG00000167513	chromatin licensing and DNA replication factor 1	16	1	88809258	88803789	CDT1	Q9H211	Protein Coding	GC16P088803	10.9261	https://www.genecards.org/cgi-bin/carddisp.pl?gene=CDT1
ENSG00000091527	CDV3 homolog	3	1	133590261	133573686	CDV3		Protein Coding	GC03P133573	2.76653	https://www.genecards.org/cgi-bin/carddisp.pl?gene=CDV3
ENSG00000165556	caudal type homeobox 2	13	-1	27969315	27960918	CDX2	Q99626	Protein Coding	GC13M027962	18.3864	https://www.genecards.org/cgi-bin/carddisp.pl?gene=CDX2
ENSG00000153046	chromodomain Y like	6	1	4955551	4706159	CDYL	Q9Y232	Protein Coding	GC06P004706	1.84543	https://www.genecards.org/cgi-bin/carddisp.pl?gene=CDYL
ENSG00000166446	chromodomain Y like 2	16	-1	80804598	80597907	CDYL2	Q8N8U2	Protein Coding	GC16M080598	7.95794	https://www.genecards.org/cgi-bin/carddisp.pl?gene=CDYL2
ENSG00000079385	CEA cell adhesion molecule 1	19	-1	42561234	42507304	CEACAM1	P13688	Protein Coding	GC19M042507	9.38268	https://www.genecards.org/cgi-bin/carddisp.pl?gene=CEACAM1
ENSG00000186567	CEA cell adhesion molecule 19	19	1	44684359	44662278	CEACAM19		Protein Coding	GC19P066866	3.00527	https://www.genecards.org/cgi-bin/carddisp.pl?gene=CEACAM19
ENSG00000170956	CEA cell adhesion molecule 3	19	1	41811554	41796587	CEACAM3	P40198	Protein Coding	GC19P041796	13.2688	https://www.genecards.org/cgi-bin/carddisp.pl?gene=CEACAM3
ENSG00000105352	CEA cell adhesion molecule 4	19	-1	41627074	41619015	CEACAM4	O75871	Protein Coding	GC19M065811	1.36568	https://www.genecards.org/cgi-bin/carddisp.pl?gene=CEACAM4
ENSG00000105388	CEA cell adhesion molecule 5	19	1	41730433	41708585	CEACAM5	P06731	Protein Coding	GC19P066761	32.2138	https://www.genecards.org/cgi-bin/carddisp.pl?gene=CEACAM5
ENSG00000086548	CEA cell adhesion molecule 6	19	1	41772211	41750977	CEACAM6		Protein Coding	GC19P041750	11.3553	https://www.genecards.org/cgi-bin/carddisp.pl?gene=CEACAM6
ENSG00000007306	CEA cell adhesion molecule 7	19	-1	41706976	41673303	CEACAM7	Q14002	Protein Coding	GC19M041673	9.75851	https://www.genecards.org/cgi-bin/carddisp.pl?gene=CEACAM7
ENSG00000124469	CEA cell adhesion molecule 8	19	-1	42595055	42580243	CEACAM8	P31997	Protein Coding	GC19M042580	2.38702	https://www.genecards.org/cgi-bin/carddisp.pl?gene=CEACAM8
ENSG00000245848	CCAAT enhancer binding protein alpha	19	-1	33302534	33299934	CEBPA	P49715	Protein Coding	GC19M033299	11.0746	https://www.genecards.org/cgi-bin/carddisp.pl?gene=CEBPA
ENSG00000092067	CCAAT enhancer binding protein epsilon	14	-1	23120256	23117036	CEBPE	Q15744	Protein Coding	GC14M023117	1.54594	https://www.genecards.org/cgi-bin/carddisp.pl?gene=CEBPE
ENSG00000115816	CCAAT enhancer binding protein zeta	2	-1	37231596	37201612	CEBPZ	Q03701	Protein Coding	GC02M037201	2.16082	https://www.genecards.org/cgi-bin/carddisp.pl?gene=CEBPZ
ENSG00000099954	CECR2 histone acetyl-lysine reader	22	1	17558151	17359949	CECR2		Protein Coding	GC22P017359	1.03301	https://www.genecards.org/cgi-bin/carddisp.pl?gene=CECR2
ENSG00000139610	chymotrypsin like elastase 1	12	-1	51346679	51328442	CELA1	Q9UNI1	Protein Coding	GC12M051328	3.3067	https://www.genecards.org/cgi-bin/carddisp.pl?gene=CELA1
ENSG00000149187	CUGBP Elav-like family member 1	11	-1	47565569	47465933	CELF1	Q92879	Protein Coding	GC11M089371	3.8168	https://www.genecards.org/cgi-bin/carddisp.pl?gene=CELF1
ENSG00000048740	CUGBP Elav-like family member 2	10	1	11336675	10798397	CELF2		Protein Coding	GC10P010462	3.38595	https://www.genecards.org/cgi-bin/carddisp.pl?gene=CELF2
ENSG00000159409	CUGBP Elav-like family member 3	1	-1	151716803	151700058	CELF3	Q5SZQ8	Protein Coding	GC01M151700	1.12886	https://www.genecards.org/cgi-bin/carddisp.pl?gene=CELF3
ENSG00000140488	CUGBP Elav-like family member 6	15	-1	72320157	72284727	CELF6	Q96J87	Protein Coding	GC15M090140	0.916786	https://www.genecards.org/cgi-bin/carddisp.pl?gene=CELF6
ENSG00000075275	cadherin EGF LAG seven-pass G-type receptor 1	22	-1	46537620	46360834	CELSR1	Q9NYQ6	Protein Coding	GC22M046360	3.31723	https://www.genecards.org/cgi-bin/carddisp.pl?gene=CELSR1
ENSG00000143126	cadherin EGF LAG seven-pass G-type receptor 2	1	1	109275751	109249539	CELSR2	Q9HCU4	Protein Coding	GC01P109250	2.01903	https://www.genecards.org/cgi-bin/carddisp.pl?gene=CELSR2
ENSG00000103888	cell migration inducing hyaluronidase 1	15	1	80951776	80779343	CEMIP	Q8WUJ3	Protein Coding	GC15P080779	19.731	https://www.genecards.org/cgi-bin/carddisp.pl?gene=CEMIP
ENSG00000135048	cell migration inducing hyaluronidase 2	9	-1	71816690	71683366	CEMIP2	Q9UHN6	Protein Coding	GC09M071684	4.94907	https://www.genecards.org/cgi-bin/carddisp.pl?gene=CEMIP2
ENSG00000205923	cementum protein 1	16	-1	2531417	2530035	CEMP1	Q6PRD7	Protein Coding	GC16M007181	0.707798	https://www.genecards.org/cgi-bin/carddisp.pl?gene=CEMP1
ENSG00000125817	centromere protein B	20	-1	3786740	3783851	CENPB	P07199	Protein Coding	GC20M003783	2.34252	https://www.genecards.org/cgi-bin/carddisp.pl?gene=CENPB
ENSG00000145241	centromere protein C	4	-1	67545503	67468762	CENPC	Q03188	Protein Coding	GC04M067471	4.78564	https://www.genecards.org/cgi-bin/carddisp.pl?gene=CENPC
ENSG00000138778	centromere protein E	4	-1	103198445	103105349	CENPE	Q02224	Protein Coding	GC04M103105	3.45775	https://www.genecards.org/cgi-bin/carddisp.pl?gene=CENPE
ENSG00000117724	centromere protein F	1	1	214664571	214603195	CENPF	P49454	Protein Coding	GC01P214603	8.06711	https://www.genecards.org/cgi-bin/carddisp.pl?gene=CENPF
ENSG00000153044	centromere protein H	5	1	69210357	69189574	CENPH		Protein Coding	GC05P069189	2.58921	https://www.genecards.org/cgi-bin/carddisp.pl?gene=CENPH
ENSG00000102384	centromere protein I	X	1	101166126	101098188	CENPI		Protein Coding	GC0XP101098	0.497297	https://www.genecards.org/cgi-bin/carddisp.pl?gene=CENPI
ENSG00000151849	centromere protein J	13	-1	24922889	24882279	CENPJ	Q9HC77	Protein Coding	GC13M024882	1.96788	https://www.genecards.org/cgi-bin/carddisp.pl?gene=CENPJ
ENSG00000123219	centromere protein K	5	-1	65563168	65517766	CENPK	Q9BS16	Protein Coding	GC05M065517	0.706444	https://www.genecards.org/cgi-bin/carddisp.pl?gene=CENPK
ENSG00000100162	centromere protein M	22	-1	41947152	41938737	CENPM	Q9NSP4	Protein Coding	GC22M057606	1.29205	https://www.genecards.org/cgi-bin/carddisp.pl?gene=CENPM
ENSG00000166451	centromere protein N	16	1	81033114	81006552	CENPN	Q96H22	Protein Coding	GC16P081006	1.02145	https://www.genecards.org/cgi-bin/carddisp.pl?gene=CENPN
ENSG00000138092	centromere protein O	2	1	24822376	24793136	CENPO	Q9BU64	Protein Coding	GC02P024793	1.02885	https://www.genecards.org/cgi-bin/carddisp.pl?gene=CENPO
[truncated: 10,064 more rows]

## Sheet: Common Genes
Gene stable ID	Gene description	Chromosome/scaffold name	Strand	Gene end (bp)	Gene start (bp)	Gene Symbol	UniProtKB/Swiss-Prot ID	Category	Gene Card ID	Relevance score	GeneCards Link
ENSG00000170776	A-kinase anchoring protein 13	15	1	85749358	85380571	AKAP13		Protein Coding	GC15P118052	17.8585	https://www.genecards.org/cgi-bin/carddisp.pl?gene=AKAP13
ENSG00000109321	amphiregulin	4	1	74455005	74445136	AREG	P15514	Protein Coding	GC04P074445	28.1165	https://www.genecards.org/cgi-bin/carddisp.pl?gene=AREG
ENSG00000196914	Rho guanine nucleotide exchange factor 12	11	1	120489937	120336413	ARHGEF12	Q9NZN5	Protein Coding	GC11P120336	4.27927	https://www.genecards.org/cgi-bin/carddisp.pl?gene=ARHGEF12
ENSG00000125845	bone morphogenetic protein 2	20	1	6780246	6767686	BMP2	P12643	Protein Coding	GC20P006767	24.783	https://www.genecards.org/cgi-bin/carddisp.pl?gene=BMP2
ENSG00000153162	bone morphogenetic protein 6	6	1	7881728	7726099	BMP6	P22004	Protein Coding	GC06P007726	28.7868	https://www.genecards.org/cgi-bin/carddisp.pl?gene=BMP6
ENSG00000101144	bone morphogenetic protein 7	20	-1	57266641	57168753	BMP7	P18075	Protein Coding	GC20M057168	17.8146	https://www.genecards.org/cgi-bin/carddisp.pl?gene=BMP7
ENSG00000070831	cell division cycle 42	1	1	22101360	22052627	CDC42	P60953	Protein Coding	GC01P022052	21.9504	https://www.genecards.org/cgi-bin/carddisp.pl?gene=CDC42
ENSG00000124762	cyclin dependent kinase inhibitor 1A	6	1	36687337	36676460	CDKN1A	P38936	Protein Coding	GC06P083850	48.9972	https://www.genecards.org/cgi-bin/carddisp.pl?gene=CDKN1A
ENSG00000120875	dual specificity phosphatase 4	8	-1	29350684	29333064	DUSP4	Q13115	Protein Coding	GC08M029334	4.10537	https://www.genecards.org/cgi-bin/carddisp.pl?gene=DUSP4
ENSG00000184349	ephrin A5	5	-1	107670937	107376894	EFNA5	P52803	Protein Coding	GC05M107376	2.94935	https://www.genecards.org/cgi-bin/carddisp.pl?gene=EFNA5
ENSG00000172071	eukaryotic translation initiation factor 2 alpha kinase 3	2	-1	88691518	88556741	EIF2AK3		Protein Coding	GC02M088556	6.30303	https://www.genecards.org/cgi-bin/carddisp.pl?gene=EIF2AK3
ENSG00000127527	epidermal growth factor receptor pathway substrate 15 like 1	19	-1	16472085	16355239	EPS15L1		Protein Coding	GC19M016333	1.11567	https://www.genecards.org/cgi-bin/carddisp.pl?gene=EPS15L1
ENSG00000196924	filamin A	X	-1	154374634	154348524	FLNA		Protein Coding	GC0XM154348	9.17803	https://www.genecards.org/cgi-bin/carddisp.pl?gene=FLNA
ENSG00000170345	Fos proto-oncogene, AP-1 transcription factor subunit	14	1	75282230	75278826	FOS	P01100	Protein Coding	GC14P075278	28.3842	https://www.genecards.org/cgi-bin/carddisp.pl?gene=FOS
ENSG00000130513	growth differentiation factor 15	19	1	18389176	18374731	GDF15		Protein Coding	GC19P066244	23.3717	https://www.genecards.org/cgi-bin/carddisp.pl?gene=GDF15
ENSG00000113070	heparin binding EGF like growth factor	5	-1	140346603	140332843	HBEGF	Q99075	Protein Coding	GC05M140332	22.7681	https://www.genecards.org/cgi-bin/carddisp.pl?gene=HBEGF
ENSG00000140443	insulin like growth factor 1 receptor	15	1	98964530	98648539	IGF1R	P08069	Protein Coding	GC15P098648	39.1388	https://www.genecards.org/cgi-bin/carddisp.pl?gene=IGF1R
ENSG00000177606	Jun proto-oncogene, AP-1 transcription factor subunit	1	-1	58784048	58776845	JUN	P05412	Protein Coding	GC01M058780	36.2503	https://www.genecards.org/cgi-bin/carddisp.pl?gene=JUN
ENSG00000105835	nicotinamide phosphoribosyltransferase	7	-1	106285966	106248298	NAMPT		Protein Coding	GC07M106248	11.2812	https://www.genecards.org/cgi-bin/carddisp.pl?gene=NAMPT
ENSG00000123358	nuclear receptor subfamily 4 group A member 1	12	1	52059507	52022832	NR4A1		Protein Coding	GC12P052022	6.27404	https://www.genecards.org/cgi-bin/carddisp.pl?gene=NR4A1
ENSG00000004799	pyruvate dehydrogenase kinase 4	7	-1	95596516	95583499	PDK4	Q16654	Protein Coding	GC07M095583	2.38448	https://www.genecards.org/cgi-bin/carddisp.pl?gene=PDK4
ENSG00000087074	protein phosphatase 1 regulatory subunit 15A	19	1	48876058	48872421	PPP1R15A	O75807	Protein Coding	GC19P048872	3.54426	https://www.genecards.org/cgi-bin/carddisp.pl?gene=PPP1R15A
ENSG00000164327	RPTOR independent companion of MTOR complex 2	5	-1	39074399	38937920	RICTOR	Q6R327	Protein Coding	GC05M038937	9.47411	https://www.genecards.org/cgi-bin/carddisp.pl?gene=RICTOR
ENSG00000115310	reticulon 4	2	-1	55112621	54972187	RTN4	Q9NQC3	Protein Coding	GC02M054934	3.59564	https://www.genecards.org/cgi-bin/carddisp.pl?gene=RTN4
ENSG00000136603	SKI like proto-oncogene	3	1	170396835	170357678	SKIL		Protein Coding	GC03P170357	3.73623	https://www.genecards.org/cgi-bin/carddisp.pl?gene=SKIL
ENSG00000166949	SMAD family member 3	15	1	67195173	67063763	SMAD3		Protein Coding	GC15P067063	33.7658	https://www.genecards.org/cgi-bin/carddisp.pl?gene=SMAD3
ENSG00000161011	sequestosome 1	5	1	179838078	179806398	SQSTM1		Protein Coding	GC05P179806	16.2224	https://www.genecards.org/cgi-bin/carddisp.pl?gene=SQSTM1
ENSG00000177426	TGFB induced factor homeobox 1	18	1	3459978	3411608	TGIF1		Protein Coding	GC18P003411	10.6166	https://www.genecards.org/cgi-bin/carddisp.pl?gene=TGIF1
ENSG00000100354	trinucleotide repeat containing adaptor 6B	22	1	40335808	40044817	TNRC6B		Protein Coding	GC22P040044	4.47854	https://www.genecards.org/cgi-bin/carddisp.pl?gene=TNRC6B
ENSG00000141510	tumor protein p53	17	-1	7687538	7661779	TP53		Protein Coding	GC17M007661	247.225	https://www.genecards.org/cgi-bin/carddisp.pl?gene=TP53
ENSG00000038382	trio Rho guanine nucleotide exchange factor	5	1	14532128	14143342	TRIO	O75962	Protein Coding	GC05P014143	3.00918	https://www.genecards.org/cgi-bin/carddisp.pl?gene=TRIO

## Sheet: Unique Breast Cancer
Gene stable ID	Gene description	Chromosome/scaffold name	Strand	Gene end (bp)	Gene start (bp)	Gene Symbol	UniProtKB/Swiss-Prot ID	Category	Gene Card ID	Relevance score	GeneCards Link
ENSG00000101204	cholinergic receptor nicotinic alpha 4 subunit	20	-1	63378401	63343223	CHRNA4	P43681	Protein Coding	GC20M063343	2.51256	https://www.genecards.org/cgi-bin/carddisp.pl?gene=CHRNA4
ENSG00000080644	cholinergic receptor nicotinic alpha 3 subunit	15	-1	78621295	78593052	CHRNA3	P32297	Protein Coding	GC15M090421	10.88	https://www.genecards.org/cgi-bin/carddisp.pl?gene=CHRNA3
ENSG00000117971	cholinergic receptor nicotinic beta 4 subunit	15	-1	78727754	78624111	CHRNB4	P30926	Protein Coding	GC15M078624	6.23798	https://www.genecards.org/cgi-bin/carddisp.pl?gene=CHRNB4
ENSG00000113327	gamma-aminobutyric acid type A receptor subunit gamma2	5	1	162162977	162000057	GABRG2		Protein Coding	GC05P162000	2.10458	https://www.genecards.org/cgi-bin/carddisp.pl?gene=GABRG2
ENSG00000149554	checkpoint kinase 1	11	1	125676255	125625163	CHEK1		Protein Coding	GC11P125625	31.2379	https://www.genecards.org/cgi-bin/carddisp.pl?gene=CHEK1
ENSG00000117594	hydroxysteroid 11-beta dehydrogenase 1	1	1	209734949	209686178	HSD11B1		Protein Coding	GC01P209686	5.62721	https://www.genecards.org/cgi-bin/carddisp.pl?gene=HSD11B1
ENSG00000096968	Janus kinase 2	9	1	5129948	4984390	JAK2		Protein Coding	GC09P004985	37.3042	https://www.genecards.org/cgi-bin/carddisp.pl?gene=JAK2
ENSG00000112541	phosphodiesterase 10A	6	-1	165988117	165327287	PDE10A		Protein Coding	GC06M165327	1.26524	https://www.genecards.org/cgi-bin/carddisp.pl?gene=PDE10A
ENSG00000137193	Pim-1 proto-oncogene, serine/threonine kinase	6	1	37175428	37170152	PIM1	P11309	Protein Coding	GC06P083862	10.1326	https://www.genecards.org/cgi-bin/carddisp.pl?gene=PIM1
ENSG00000114200	butyrylcholinesterase	3	-1	165837462	165772904	BCHE	P06276	Protein Coding	GC03M165772	3.97768	https://www.genecards.org/cgi-bin/carddisp.pl?gene=BCHE
ENSG00000160791	C-C motif chemokine receptor 5	3	1	46376206	46370946	CCR5	P51681	Protein Coding	GC03P046776	10.8695	https://www.genecards.org/cgi-bin/carddisp.pl?gene=CCR5
ENSG00000109861	cathepsin C	11	-1	88359684	88265069	CTSC		Protein Coding	GC11M090619	3.12226	https://www.genecards.org/cgi-bin/carddisp.pl?gene=CTSC
ENSG00000149295	dopamine receptor D2	11	-1	113475691	113409605	DRD2	P14416	Protein Coding	GC11M113409	6.21336	https://www.genecards.org/cgi-bin/carddisp.pl?gene=DRD2
ENSG00000151577	dopamine receptor D3	3	-1	114199407	114127580	DRD3	P35462	Protein Coding	GC03M114128	4.11298	https://www.genecards.org/cgi-bin/carddisp.pl?gene=DRD3
ENSG00000069696	dopamine receptor D4	11	1	640706	637269	DRD4	P21917	Protein Coding	GC11P001768	2.99467	https://www.genecards.org/cgi-bin/carddisp.pl?gene=DRD4
ENSG00000186297	gamma-aminobutyric acid type A receptor subunit alpha5	15	1	26949208	26866911	GABRA5	P31644	Protein Coding	GC15P026866	0.864212	https://www.genecards.org/cgi-bin/carddisp.pl?gene=GABRA5
ENSG00000113749	histamine receptor H2	5	1	175710756	175658030	HRH2	P25021	Protein Coding	GC05P175659	5.46745	https://www.genecards.org/cgi-bin/carddisp.pl?gene=HRH2
ENSG00000102468	5-hydroxytryptamine receptor 2A	13	-1	46897076	46831546	HTR2A	P28223	Protein Coding	GC13M046831	6.73395	https://www.genecards.org/cgi-bin/carddisp.pl?gene=HTR2A
ENSG00000162434	Janus kinase 1	1	-1	65067754	64833229	JAK1	P23458	Protein Coding	GC01M064833	24.184	https://www.genecards.org/cgi-bin/carddisp.pl?gene=JAK1
ENSG00000189221	monoamine oxidase A	X	1	43746817	43654907	MAOA	P21397	Protein Coding	GC0XP043654	5.51672	https://www.genecards.org/cgi-bin/carddisp.pl?gene=MAOA
ENSG00000069535	monoamine oxidase B	X	-1	43882450	43766610	MAOB	P27338	Protein Coding	GC0XM043766	3.16356	https://www.genecards.org/cgi-bin/carddisp.pl?gene=MAOB
ENSG00000005381	myeloperoxidase	17	-1	58280935	58269855	MPO	P05164	Protein Coding	GC17M058269	13.503	https://www.genecards.org/cgi-bin/carddisp.pl?gene=MPO
ENSG00000124588	N-ribosyldihydronicotinamide:quinone reductase 2	6	1	3019755	2987987	NQO2		Protein Coding	GC06P003246	66.1654	https://www.genecards.org/cgi-bin/carddisp.pl?gene=NQO2
ENSG00000197635	dipeptidyl peptidase 4	2	-1	162074394	161992245	DPP4		Protein Coding	GC02M161992	11.436	https://www.genecards.org/cgi-bin/carddisp.pl?gene=DPP4
ENSG00000105639	Janus kinase 3	19	-1	17848071	17824780	JAK3	P52333	Protein Coding	GC19M017824	10.394	https://www.genecards.org/cgi-bin/carddisp.pl?gene=JAK3
ENSG00000055118	potassium voltage-gated channel subfamily H member 2	7	-1	150978321	150944961	KCNH2	Q12809	Protein Coding	GC07M150944	5.00277	https://www.genecards.org/cgi-bin/carddisp.pl?gene=KCNH2
ENSG00000282608	adenosine A3 receptor	1	-1	111503633	111499429	ADORA3	P0DMS8	Protein Coding	GC01M111499	3.38076	https://www.genecards.org/cgi-bin/carddisp.pl?gene=ADORA3
ENSG00000120907	adrenoceptor alpha 1A	8	-1	26867278	26748150	ADRA1A	P35348	Protein Coding	GC08M026747	4.30318	https://www.genecards.org/cgi-bin/carddisp.pl?gene=ADRA1A
ENSG00000170214	adrenoceptor alpha 1B	5	1	159973012	159865080	ADRA1B		Protein Coding	GC05P159867	3.34268	https://www.genecards.org/cgi-bin/carddisp.pl?gene=ADRA1B
ENSG00000150594	adrenoceptor alpha 2A	10	1	111080907	111077029	ADRA2A	P08913	Protein Coding	GC10P111077	1.99491	https://www.genecards.org/cgi-bin/carddisp.pl?gene=ADRA2A
ENSG00000274286	adrenoceptor alpha 2B	2	-1	96116571	96112876	ADRA2B	P18089	Protein Coding	GC02M096112	0.723901	https://www.genecards.org/cgi-bin/carddisp.pl?gene=ADRA2B
ENSG00000184160	adrenoceptor alpha 2C	4	1	3768526	3766348	ADRA2C		Protein Coding	GC04P003766	1.80797	https://www.genecards.org/cgi-bin/carddisp.pl?gene=ADRA2C
ENSG00000142208	AKT serine/threonine kinase 1	14	-1	104795751	104769349	AKT1	P31749	Protein Coding	GC14M104769	140.042	https://www.genecards.org/cgi-bin/carddisp.pl?gene=AKT1
ENSG00000010671	Bruton tyrosine kinase	X	-1	101390796	101349338	BTK		Protein Coding	GC0XM101349	19.3274	https://www.genecards.org/cgi-bin/carddisp.pl?gene=BTK
ENSG00000145349	calcium/calmodulin dependent protein kinase II delta	4	-1	113761927	113418054	CAMK2D		Protein Coding	GC04M113418	2.79814	https://www.genecards.org/cgi-bin/carddisp.pl?gene=CAMK2D
ENSG00000138435	cholinergic receptor nicotinic alpha 1 subunit	2	-1	174787935	174747592	CHRNA1	P02708	Protein Coding	GC02M174747	2.64688	https://www.genecards.org/cgi-bin/carddisp.pl?gene=CHRNA1
ENSG00000169684	cholinergic receptor nicotinic alpha 5 subunit	15	1	78595269	78565520	CHRNA5	P30532	Protein Coding	GC15P078565	11.262	https://www.genecards.org/cgi-bin/carddisp.pl?gene=CHRNA5
ENSG00000135902	cholinergic receptor nicotinic delta subunit	2	1	232536667	232525993	CHRND		Protein Coding	GC02P232525	2.76873	https://www.genecards.org/cgi-bin/carddisp.pl?gene=CHRND
ENSG00000196811	cholinergic receptor nicotinic gamma subunit	2	1	232548115	232539692	CHRNG	P07510	Protein Coding	GC02P232539	3.29491	https://www.genecards.org/cgi-bin/carddisp.pl?gene=CHRNG
ENSG00000165841	cytochrome P450 family 2 subfamily C member 19	10	1	94855547	94762681	CYP2C19		Protein Coding	GC10P094762	10.6865	https://www.genecards.org/cgi-bin/carddisp.pl?gene=CYP2C19
ENSG00000100197	cytochrome P450 family 2 subfamily D member 6	22	-1	42130865	42126499	CYP2D6		Protein Coding	GC22M042126	27.0476	https://www.genecards.org/cgi-bin/carddisp.pl?gene=CYP2D6
ENSG00000074603	dipeptidyl peptidase 8	15	-1	65517704	65442463	DPP8	Q6V1X1	Protein Coding	GC15M065442	1.19277	https://www.genecards.org/cgi-bin/carddisp.pl?gene=DPP8
ENSG00000142002	dipeptidyl peptidase 9	19	-1	4724673	4675224	DPP9	Q86TI2	Protein Coding	GC19M004675	5.39849	https://www.genecards.org/cgi-bin/carddisp.pl?gene=DPP9
ENSG00000184845	dopamine receptor D1	5	-1	175444182	175440036	DRD1	P21728	Protein Coding	GC05M175440	3.47941	https://www.genecards.org/cgi-bin/carddisp.pl?gene=DRD1
ENSG00000169676	dopamine receptor D5	4	1	9784009	9781634	DRD5	P21918	Protein Coding	GC04P009783	2.46766	https://www.genecards.org/cgi-bin/carddisp.pl?gene=DRD5
ENSG00000146648	epidermal growth factor receptor	7	1	55211628	55019017	EGFR	P00533	Protein Coding	GC07P055019	135.573	https://www.genecards.org/cgi-bin/carddisp.pl?gene=EGFR
ENSG00000197561	elastase, neutrophil expressed	19	1	856247	851014	ELANE	P08246	Protein Coding	GC19P002810	8.70916	https://www.genecards.org/cgi-bin/carddisp.pl?gene=ELANE
ENSG00000078098	fibroblast activation protein alpha	2	-1	162245151	162170684	FAP		Protein Coding	GC02M162170	14.055	https://www.genecards.org/cgi-bin/carddisp.pl?gene=FAP
ENSG00000168522	farnesyltransferase, CAAX box, alpha	8	1	43085788	43034194	FNTA		Protein Coding	GC08P043034	1.2219	https://www.genecards.org/cgi-bin/carddisp.pl?gene=FNTA
ENSG00000257365	farnesyltransferase, CAAX box, beta	14	1	65062652	64986895	FNTB	P49356	Protein Coding	GC14P064986	0.841767	https://www.genecards.org/cgi-bin/carddisp.pl?gene=FNTB
ENSG00000196639	histamine receptor H1	3	1	11263557	11137093	HRH1	P35367	Protein Coding	GC03P012473	2.79341	https://www.genecards.org/cgi-bin/carddisp.pl?gene=HRH1
ENSG00000101180	histamine receptor H3	20	-1	62220278	62214960	HRH3	Q9Y5N1	Protein Coding	GC20M062214	2.05595	https://www.genecards.org/cgi-bin/carddisp.pl?gene=HRH3
ENSG00000134489	histamine receptor H4	18	1	24479961	24460637	HRH4	Q9H3N8	Protein Coding	GC18P024460	2.79464	https://www.genecards.org/cgi-bin/carddisp.pl?gene=HRH4
ENSG00000166598	heat shock protein 90 beta family member 1	12	1	103953931	103930107	HSP90B1		Protein Coding	GC12P103930	9.33104	https://www.genecards.org/cgi-bin/carddisp.pl?gene=HSP90B1
ENSG00000178394	5-hydroxytryptamine receptor 1A	5	-1	63962507	63957874	HTR1A	P08908	Protein Coding	GC05M063960	2.57602	https://www.genecards.org/cgi-bin/carddisp.pl?gene=HTR1A
ENSG00000135312	5-hydroxytryptamine receptor 1B	6	-1	77463491	77460924	HTR1B	P28222	Protein Coding	GC06M077478	2.66321	https://www.genecards.org/cgi-bin/carddisp.pl?gene=HTR1B
ENSG00000166736	5-hydroxytryptamine receptor 3A	11	1	113990313	113975075	HTR3A	P46098	Protein Coding	GC11P113974	4.94868	https://www.genecards.org/cgi-bin/carddisp.pl?gene=HTR3A
ENSG00000158748	5-hydroxytryptamine receptor 6	1	1	19680966	19664875	HTR6	P50406	Protein Coding	GC01P019666	1.03108	https://www.genecards.org/cgi-bin/carddisp.pl?gene=HTR6
ENSG00000148680	5-hydroxytryptamine receptor 7	10	-1	90858039	90740823	HTR7	P34969	Protein Coding	GC10M090740	0.974752	https://www.genecards.org/cgi-bin/carddisp.pl?gene=HTR7
ENSG00000197386	huntingtin	4	1	3243957	3041363	HTT		Protein Coding	GC04P003041	5.03001	https://www.genecards.org/cgi-bin/carddisp.pl?gene=HTT
ENSG00000198001	interleukin 1 receptor associated kinase 4	12	1	43798307	43758944	IRAK4	Q9NWZ3	Protein Coding	GC12P043758	2.40844	https://www.genecards.org/cgi-bin/carddisp.pl?gene=IRAK4
ENSG00000156113	potassium calcium-activated channel subfamily M alpha 1	10	-1	77638369	76869601	KCNMA1		Protein Coding	GC10M076869	3.72449	https://www.genecards.org/cgi-bin/carddisp.pl?gene=KCNMA1
ENSG00000004487	lysine demethylase 1A	1	1	23083689	23019443	KDM1A		Protein Coding	GC01P023019	14.6109	https://www.genecards.org/cgi-bin/carddisp.pl?gene=KDM1A
ENSG00000185513	L3MBTL histone methyl-lysine binding protein 1	20	1	43550954	43489442	L3MBTL1		Protein Coding	GC20P043572	3.31319	https://www.genecards.org/cgi-bin/carddisp.pl?gene=L3MBTL1
ENSG00000198945	L3MBTL histone methyl-lysine binding protein 3	6	1	130141449	130013699	L3MBTL3		Protein Coding	GC06P130013	2.2303	https://www.genecards.org/cgi-bin/carddisp.pl?gene=L3MBTL3
ENSG00000079435	lipase E, hormone sensitive type	19	-1	42427388	42401514	LIPE	Q05469	Protein Coding	GC19M042401	3.78503	https://www.genecards.org/cgi-bin/carddisp.pl?gene=LIPE
ENSG00000099810	methylthioadenosine phosphorylase	9	1	21937651	21802636	MTAP	Q13126	Protein Coding	GC09P021792	14.273	https://www.genecards.org/cgi-bin/carddisp.pl?gene=MTAP
ENSG00000089250	nitric oxide synthase 1	12	-1	117452170	117208142	NOS1	P29475	Protein Coding	GC12M117208	4.51971	https://www.genecards.org/cgi-bin/carddisp.pl?gene=NOS1
ENSG00000007171	nitric oxide synthase 2	17	-1	27800529	27756766	NOS2	P35228	Protein Coding	GC17M027756	24.5975	https://www.genecards.org/cgi-bin/carddisp.pl?gene=NOS2
ENSG00000164867	nitric oxide synthase 3	7	1	151014588	150991017	NOS3	P29474	Protein Coding	GC07P150990	14.5714	https://www.genecards.org/cgi-bin/carddisp.pl?gene=NOS3
ENSG00000126368	nuclear receptor subfamily 1 group D member 1	17	-1	40100589	40092793	NR1D1	P20393	Protein Coding	GC17M040092	2.13134	https://www.genecards.org/cgi-bin/carddisp.pl?gene=NR1D1
ENSG00000116329	opioid receptor delta 1	1	1	28871267	28812170	OPRD1	P41143	Protein Coding	GC01P028812	2.45077	https://www.genecards.org/cgi-bin/carddisp.pl?gene=OPRD1
ENSG00000082556	opioid receptor kappa 1	8	-1	53251637	53225724	OPRK1	P41145	Protein Coding	GC08M053227	1.51449	https://www.genecards.org/cgi-bin/carddisp.pl?gene=OPRK1
ENSG00000125510	opioid related nociceptin receptor 1	20	1	64100643	64080082	OPRL1	P41146	Protein Coding	GC20P064080	1.58688	https://www.genecards.org/cgi-bin/carddisp.pl?gene=OPRL1
ENSG00000112038	opioid receptor mu 1	6	1	154246867	154010496	OPRM1		Protein Coding	GC06P154075	5.94483	https://www.genecards.org/cgi-bin/carddisp.pl?gene=OPRM1
ENSG00000143799	poly(ADP-ribose) polymerase 1	1	-1	226408154	226360210	PARP1	P09874	Protein Coding	GC01M226360	37.486	https://www.genecards.org/cgi-bin/carddisp.pl?gene=PARP1
ENSG00000113231	phosphodiesterase 8B	5	1	77428256	77210449	PDE8B		Protein Coding	GC05P077180	7.11374	https://www.genecards.org/cgi-bin/carddisp.pl?gene=PDE8B
ENSG00000082175	progesterone receptor	11	-1	101129813	101029624	PGR	P06401	Protein Coding	GC11M101030	54.5517	https://www.genecards.org/cgi-bin/carddisp.pl?gene=PGR
ENSG00000178209	plectin	8	-1	143976734	143915153	PLEC	Q15149	Protein Coding	GC08M144188	5.24213	https://www.genecards.org/cgi-bin/carddisp.pl?gene=PLEC
ENSG00000085377	prolyl endopeptidase	6	-1	105454062	105273218	PREP	P48147	Protein Coding	GC06M105277	2.33323	https://www.genecards.org/cgi-bin/carddisp.pl?gene=PREP
ENSG00000169398	protein tyrosine kinase 2	8	-1	141002216	140657900	PTK2	Q05397	Protein Coding	GC08M140657	31.2783	https://www.genecards.org/cgi-bin/carddisp.pl?gene=PTK2
ENSG00000165731	ret proto-oncogene	10	1	43130351	43077064	RET		Protein Coding	GC10P043182	110.497	https://www.genecards.org/cgi-bin/carddisp.pl?gene=RET
ENSG00000067900	Rho associated coiled-coil containing protein kinase 1	18	-1	21111813	20946906	ROCK1	Q13464	Protein Coding	GC18M020946	19.494	https://www.genecards.org/cgi-bin/carddisp.pl?gene=ROCK1
ENSG00000134318	Rho associated coiled-coil containing protein kinase 2	2	-1	11348330	11179759	ROCK2	O75116	Protein Coding	GC02M011309	15.6356	https://www.genecards.org/cgi-bin/carddisp.pl?gene=ROCK2
ENSG00000147955	sigma non-opioid intracellular receptor 1	9	-1	34637844	34634722	SIGMAR1		Protein Coding	GC09M034634	2.39336	https://www.genecards.org/cgi-bin/carddisp.pl?gene=SIGMAR1
ENSG00000103546	solute carrier family 6 member 2	16	1	55707645	55655988	SLC6A2	P23975	Protein Coding	GC16P055656	4.53452	https://www.genecards.org/cgi-bin/carddisp.pl?gene=SLC6A2
ENSG00000107854	tankyrase 2	10	1	91865475	91798426	TNKS2	Q9H2K2	Protein Coding	GC10P091798	4.49788	https://www.genecards.org/cgi-bin/carddisp.pl?gene=TNKS2
ENSG00000126602	TNF receptor associated protein 1	16	-1	3717553	3651639	TRAP1		Protein Coding	GC16M007296	3.72666	https://www.genecards.org/cgi-bin/carddisp.pl?gene=TRAP1
ENSG00000105397	tyrosine kinase 2	19	-1	10380572	10350529	TYK2		Protein Coding	GC19M010350	6.34065	https://www.genecards.org/cgi-bin/carddisp.pl?gene=TYK2
ENSG00000181408	urotensin 2 receptor	17	1	82377458	82371765	UTS2R	Q9UKP6	Protein Coding	GC17P082374	3.11012	https://www.genecards.org/cgi-bin/carddisp.pl?gene=UTS2R
ENSG00000176884	glutamate ionotropic receptor NMDA type subunit 1	9	1	137168756	137139154	GRIN1	Q05586	Protein Coding	GC09P137138	2.44361	https://www.genecards.org/cgi-bin/carddisp.pl?gene=GRIN1
ENSG00000087586	aurora kinase A	20	-1	56392337	56369389	AURKA	O14965	Protein Coding	GC20M056370	55.3118	https://www.genecards.org/cgi-bin/carddisp.pl?gene=AURKA
ENSG00000074410	carbonic anhydrase 12	15	-1	63381846	63321378	CA12	O43570	Protein Coding	GC15M063321	4.9735	https://www.genecards.org/cgi-bin/carddisp.pl?gene=CA12
ENSG00000104267	carbonic anhydrase 2	8	1	85481493	85463968	CA2	P00918	Protein Coding	GC08P085463	15.5774	https://www.genecards.org/cgi-bin/carddisp.pl?gene=CA2
ENSG00000107159	carbonic anhydrase 9	9	1	35681159	35673928	CA9	Q16790	Protein Coding	GC09P035673	24.8702	https://www.genecards.org/cgi-bin/carddisp.pl?gene=CA9
ENSG00000163823	C-C motif chemokine receptor 1	3	-1	46208313	46201711	CCR1	P32246	Protein Coding	GC03M046218	5.5334	https://www.genecards.org/cgi-bin/carddisp.pl?gene=CCR1
ENSG00000118432	cannabinoid receptor 1	6	-1	88166347	88139864	CNR1		Protein Coding	GC06M088139	5.44398	https://www.genecards.org/cgi-bin/carddisp.pl?gene=CNR1
ENSG00000137869	cytochrome P450 family 19 subfamily A member 1	15	-1	51338601	51208057	CYP19A1	P11511	Protein Coding	GC15M051208	54.1786	https://www.genecards.org/cgi-bin/carddisp.pl?gene=CYP19A1
ENSG00000120915	epoxide hydrolase 2	8	1	27545564	27490781	EPHX2	P34913	Protein Coding	GC08P027490	3.14754	https://www.genecards.org/cgi-bin/carddisp.pl?gene=EPHX2
ENSG00000140009	estrogen receptor 2	14	-1	64338112	64084232	ESR2		Protein Coding	GC14M064084	48.8205	https://www.genecards.org/cgi-bin/carddisp.pl?gene=ESR2
ENSG00000168959	glutamate metabotropic receptor 5	11	-1	89065982	88504576	GRM5	P41594	Protein Coding	GC11M088504	2.3952	https://www.genecards.org/cgi-bin/carddisp.pl?gene=GRM5
ENSG00000128052	kinase insert domain receptor	4	-1	55125595	55078481	KDR	P35968	Protein Coding	GC04M055078	34.1128	https://www.genecards.org/cgi-bin/carddisp.pl?gene=KDR
ENSG00000162736	nicastrin	1	1	160358952	160343316	NCSTN		Protein Coding	GC01P160343	4.40757	https://www.genecards.org/cgi-bin/carddisp.pl?gene=NCSTN
ENSG00000102096	Pim-2 proto-oncogene, serine/threonine kinase	X	-1	48919024	48913182	PIM2	Q9P1W9	Protein Coding	GC0XM048913	4.92916	https://www.genecards.org/cgi-bin/carddisp.pl?gene=PIM2
ENSG00000080815	presenilin 1	14	1	73223691	73136418	PSEN1		Protein Coding	GC14P073136	5.43967	https://www.genecards.org/cgi-bin/carddisp.pl?gene=PSEN1
ENSG00000143801	presenilin 2	1	1	226927726	226870184	PSEN2	P49810	Protein Coding	GC01P226870	18.9205	https://www.genecards.org/cgi-bin/carddisp.pl?gene=PSEN2
ENSG00000205155	presenilin enhancer, gamma-secretase subunit	19	1	35747519	35745600	PSENEN		Protein Coding	GC19P066549	3.81734	https://www.genecards.org/cgi-bin/carddisp.pl?gene=PSENEN
ENSG00000073756	prostaglandin-endoperoxide synthase 2	1	-1	186680922	186671791	PTGS2	P35354	Protein Coding	GC01M186640	42.0406	https://www.genecards.org/cgi-bin/carddisp.pl?gene=PTGS2
ENSG00000170989	sphingosine-1-phosphate receptor 1	1	1	101243713	101236865	S1PR1		Protein Coding	GC01P101236	3.54554	https://www.genecards.org/cgi-bin/carddisp.pl?gene=S1PR1
ENSG00000103222	ATP binding cassette subfamily C member 1	16	1	16143257	15949138	ABCC1	P33527	Protein Coding	GC16P015949	31.8283	https://www.genecards.org/cgi-bin/carddisp.pl?gene=ABCC1
ENSG00000087085	acetylcholinesterase (Cartwright blood group)	7	-1	100896974	100889994	ACHE	P22303	Protein Coding	GC07M100889	7.89666	https://www.genecards.org/cgi-bin/carddisp.pl?gene=ACHE
ENSG00000151694	ADAM metallopeptidase domain 17	2	-1	9556732	9488486	ADAM17	P78536	Protein Coding	GC02M009488	9.83974	https://www.genecards.org/cgi-bin/carddisp.pl?gene=ADAM17
ENSG00000111275	aldehyde dehydrogenase 2 family member	12	1	111817532	111766887	ALDH2	P05091	Protein Coding	GC12P111766	16.9983	https://www.genecards.org/cgi-bin/carddisp.pl?gene=ALDH2
ENSG00000162551	alkaline phosphatase, biomineralization associated	1	1	21578410	21509397	ALPL	P05186	Protein Coding	GC01P021508	5.28258	https://www.genecards.org/cgi-bin/carddisp.pl?gene=ALPL
ENSG00000169083	androgen receptor	X	1	67730619	67544021	AR	P10275	Protein Coding	GC0XP067544	87.1515	https://www.genecards.org/cgi-bin/carddisp.pl?gene=AR
ENSG00000140379	BCL2 related protein A1	15	-1	79971196	79960892	BCL2A1	Q16548	Protein Coding	GC15M090460	4.35066	https://www.genecards.org/cgi-bin/carddisp.pl?gene=BCL2A1
ENSG00000110092	cyclin D1	11	1	69654474	69641156	CCND1	P24385	Protein Coding	GC11P069641	81.4205	https://www.genecards.org/cgi-bin/carddisp.pl?gene=CCND1
ENSG00000105173	cyclin E1	19	1	29824312	29811991	CCNE1	P24864	Protein Coding	GC19P029811	29.0723	https://www.genecards.org/cgi-bin/carddisp.pl?gene=CCNE1
ENSG00000175305	cyclin E2	8	-1	94896678	94879770	CCNE2	O96020	Protein Coding	GC08M094879	18.7997	https://www.genecards.org/cgi-bin/carddisp.pl?gene=CCNE2
ENSG00000183813	C-C motif chemokine receptor 4	3	1	32956349	32951644	CCR4	P51679	Protein Coding	GC03P032951	4.98058	https://www.genecards.org/cgi-bin/carddisp.pl?gene=CCR4
ENSG00000123374	cyclin dependent kinase 2	12	1	55972789	55966781	CDK2		Protein Coding	GC12P055966	32.1358	https://www.genecards.org/cgi-bin/carddisp.pl?gene=CDK2
ENSG00000135446	cyclin dependent kinase 4	12	-1	57756013	57747727	CDK4	P11802	Protein Coding	GC12M057743	60.3547	https://www.genecards.org/cgi-bin/carddisp.pl?gene=CDK4
ENSG00000170835	carboxyl ester lipase	9	1	133071861	133061981	CEL	P19835	Protein Coding	GC09P133061	2.85527	https://www.genecards.org/cgi-bin/carddisp.pl?gene=CEL
ENSG00000133019	cholinergic receptor muscarinic 3	1	1	239915452	239386565	CHRM3	P20309	Protein Coding	GC01P239386	3.19034	https://www.genecards.org/cgi-bin/carddisp.pl?gene=CHRM3
ENSG00000213341	component of inhibitor of nuclear factor kappa B kinase complex	10	-1	100229596	100188300	CHUK	O15111	Protein Coding	GC10M100188	20.8857	https://www.genecards.org/cgi-bin/carddisp.pl?gene=CHUK
ENSG00000101266	casein kinase 2 alpha 1	20	-1	543835	472498	CSNK2A1	P68400	Protein Coding	GC20M000472	20.8599	https://www.genecards.org/cgi-bin/carddisp.pl?gene=CSNK2A1
ENSG00000164733	cathepsin B	8	-1	11869533	11842524	CTSB		Protein Coding	GC08M011842	25.2381	https://www.genecards.org/cgi-bin/carddisp.pl?gene=CTSB
ENSG00000143387	cathepsin K	1	-1	150809577	150794880	CTSK		Protein Coding	GC01M152112	10.8642	https://www.genecards.org/cgi-bin/carddisp.pl?gene=CTSK
ENSG00000135047	cathepsin L	9	1	87731469	87724051	CTSL	P07711	Protein Coding	GC09P087725	9.51201	https://www.genecards.org/cgi-bin/carddisp.pl?gene=CTSL
ENSG00000163131	cathepsin S	1	-1	150765957	150730079	CTSS	P25774	Protein Coding	GC01M150730	3.09205	https://www.genecards.org/cgi-bin/carddisp.pl?gene=CTSS
ENSG00000160882	cytochrome P450 family 11 subfamily B member 1	8	-1	142879846	142872356	CYP11B1	P15538	Protein Coding	GC08M142872	8.65689	https://www.genecards.org/cgi-bin/carddisp.pl?gene=CYP11B1
ENSG00000179142	cytochrome P450 family 11 subfamily B member 2	8	-1	142917843	142910559	CYP11B2	P19099	Protein Coding	GC08M142910	5.99978	https://www.genecards.org/cgi-bin/carddisp.pl?gene=CYP11B2
ENSG00000117480	fatty acid amide hydrolase	1	1	46413848	46394317	FAAH	O00519	Protein Coding	GC01P046394	4.48945	https://www.genecards.org/cgi-bin/carddisp.pl?gene=FAAH
ENSG00000151834	gamma-aminobutyric acid type A receptor subunit alpha2	4	-1	46475230	46243548	GABRA2	P47869	Protein Coding	GC04M046243	3.39009	https://www.genecards.org/cgi-bin/carddisp.pl?gene=GABRA2
ENSG00000011677	gamma-aminobutyric acid type A receptor subunit alpha3	X	-1	152451315	152166234	GABRA3	P34903	Protein Coding	GC0XM152166	2.63593	https://www.genecards.org/cgi-bin/carddisp.pl?gene=GABRA3
ENSG00000152578	glutamate ionotropic receptor AMPA type subunit 4	11	1	105982092	105609994	GRIA4		Protein Coding	GC11P105609	1.72079	https://www.genecards.org/cgi-bin/carddisp.pl?gene=GRIA4
ENSG00000183454	glutamate ionotropic receptor NMDA type subunit 2A	16	-1	10182928	9753404	GRIN2A	Q12879	Protein Coding	GC16M009753	5.10027	https://www.genecards.org/cgi-bin/carddisp.pl?gene=GRIN2A
ENSG00000273079	glutamate ionotropic receptor NMDA type subunit 2B	12	-1	13982002	13437942	GRIN2B		Protein Coding	GC12M013437	6.2001	https://www.genecards.org/cgi-bin/carddisp.pl?gene=GRIN2B
ENSG00000176387	hydroxysteroid 11-beta dehydrogenase 2	16	1	67437553	67430652	HSD11B2	P80365	Protein Coding	GC16P067433	5.47468	https://www.genecards.org/cgi-bin/carddisp.pl?gene=HSD11B2
ENSG00000147246	5-hydroxytryptamine receptor 2C	X	1	114910061	114584078	HTR2C	P28335	Protein Coding	GC0XP114584	1.76982	https://www.genecards.org/cgi-bin/carddisp.pl?gene=HTR2C
ENSG00000131203	indoleamine 2,3-dioxygenase 1	8	1	39928790	39902275	IDO1		Protein Coding	GC08P039891	18.0478	https://www.genecards.org/cgi-bin/carddisp.pl?gene=IDO1
ENSG00000106683	LIM domain kinase 1	7	1	74122525	74082933	LIMK1		Protein Coding	GC07P074082	17.6847	https://www.genecards.org/cgi-bin/carddisp.pl?gene=LIMK1
ENSG00000105976	MET proto-oncogene, receptor tyrosine kinase	7	1	116798377	116672196	MET	P08581	Protein Coding	GC07P116672	85.322	https://www.genecards.org/cgi-bin/carddisp.pl?gene=MET
ENSG00000074416	monoglyceride lipase	3	-1	128052190	127689062	MGLL	Q99685	Protein Coding	GC03M127689	3.90279	https://www.genecards.org/cgi-bin/carddisp.pl?gene=MGLL
ENSG00000196611	matrix metallopeptidase 1	11	-1	102798160	102789401	MMP1	P03956	Protein Coding	GC11M102810	32.3926	https://www.genecards.org/cgi-bin/carddisp.pl?gene=MMP1
ENSG00000137745	matrix metallopeptidase 13	11	-1	102955732	102942995	MMP13	P45452	Protein Coding	GC11M102942	22.4682	https://www.genecards.org/cgi-bin/carddisp.pl?gene=MMP13
ENSG00000149968	matrix metallopeptidase 3	11	-1	102843609	102835801	MMP3	P08254	Protein Coding	GC11M102835	23.7323	https://www.genecards.org/cgi-bin/carddisp.pl?gene=MMP3
ENSG00000118113	matrix metallopeptidase 8	11	-1	102727050	102711796	MMP8	P22894	Protein Coding	GC11M102617	6.45807	https://www.genecards.org/cgi-bin/carddisp.pl?gene=MMP8
ENSG00000065534	myosin light chain kinase	3	-1	123884332	123610049	MYLK		Protein Coding	GC03M123610	18.9106	https://www.genecards.org/cgi-bin/carddisp.pl?gene=MYLK
ENSG00000180914	oxytocin receptor	3	-1	8769628	8750381	OXTR	P30559	Protein Coding	GC03M008767	5.62562	https://www.genecards.org/cgi-bin/carddisp.pl?gene=OXTR
ENSG00000089041	purinergic receptor P2X 7	12	1	121188032	121132819	P2RX7		Protein Coding	GC12P126220	9.64613	https://www.genecards.org/cgi-bin/carddisp.pl?gene=P2RX7
ENSG00000169860	purinergic receptor P2Y1	3	1	152841439	152835131	P2RY1	P47900	Protein Coding	GC03P152835	1.8857	https://www.genecards.org/cgi-bin/carddisp.pl?gene=P2RY1
ENSG00000166908	phosphatidylinositol-5-phosphate 4-kinase type 2 gamma	12	1	57603418	57591174	PIP4K2C	Q8TBX8	Protein Coding	GC12P057591	0.65737	https://www.genecards.org/cgi-bin/carddisp.pl?gene=PIP4K2C
ENSG00000184381	phospholipase A2 group VI	22	-1	38214778	38111495	PLA2G6	O60733	Protein Coding	GC22M058815	5.08	https://www.genecards.org/cgi-bin/carddisp.pl?gene=PLA2G6
ENSG00000132170	peroxisome proliferator activated receptor gamma	3	1	12434356	12287368	PPARG		Protein Coding	GC03P012287	51.5731	https://www.genecards.org/cgi-bin/carddisp.pl?gene=PPARG
ENSG00000154229	protein kinase C alpha	17	1	66810743	66302613	PRKCA		Protein Coding	GC17P066302	28.275	https://www.genecards.org/cgi-bin/carddisp.pl?gene=PRKCA
ENSG00000169403	platelet activating factor receptor	1	-1	28193936	28147166	PTAFR	P25105	Protein Coding	GC01M028147	1.82044	https://www.genecards.org/cgi-bin/carddisp.pl?gene=PTAFR
ENSG00000095303	prostaglandin-endoperoxide synthase 1	9	1	122395703	122370530	PTGS1		Protein Coding	GC09P122370	14.4565	https://www.genecards.org/cgi-bin/carddisp.pl?gene=PTGS1
ENSG00000196396	protein tyrosine phosphatase non-receptor type 1	20	1	50585241	50510321	PTPN1		Protein Coding	GC20P050510	11.1067	https://www.genecards.org/cgi-bin/carddisp.pl?gene=PTPN1
ENSG00000142319	solute carrier family 6 member 3	5	-1	1445440	1392794	SLC6A3	Q01959	Protein Coding	GC05M001392	8.20352	https://www.genecards.org/cgi-bin/carddisp.pl?gene=SLC6A3
ENSG00000145545	steroid 5 alpha-reductase 1	5	1	6674386	6633427	SRD5A1		Protein Coding	GC05P006633	13.1598	https://www.genecards.org/cgi-bin/carddisp.pl?gene=SRD5A1
ENSG00000168610	signal transducer and activator of transcription 3	17	-1	42388540	42313324	STAT3	P40763	Protein Coding	GC17M042313	50.1933	https://www.genecards.org/cgi-bin/carddisp.pl?gene=STAT3
ENSG00000146399	trace amine associated receptor 1	6	-1	132659182	132643312	TAAR1	Q96RJ0	Protein Coding	GC06M132644	2.27469	https://www.genecards.org/cgi-bin/carddisp.pl?gene=TAAR1
ENSG00000059377	thromboxane A synthase 1	7	1	140020325	139777051	TBXAS1	P24557	Protein Coding	GC07P139777	4.15492	https://www.genecards.org/cgi-bin/carddisp.pl?gene=TBXAS1
ENSG00000164362	telomerase reverse transcriptase	5	-1	1295068	1253147	TERT	O14746	Protein Coding	GC05M001253	64.8817	https://www.genecards.org/cgi-bin/carddisp.pl?gene=TERT
ENSG00000129991	troponin I3, cardiac type	19	-1	55157773	55151767	TNNI3	P19429	Protein Coding	GC19M055151	4.62476	https://www.genecards.org/cgi-bin/carddisp.pl?gene=TNNI3
ENSG00000118194	troponin T2, cardiac type	1	-1	201377764	201359008	TNNT2		Protein Coding	GC01M201359	3.93684	https://www.genecards.org/cgi-bin/carddisp.pl?gene=TNNT2
ENSG00000131747	DNA topoisomerase II alpha	17	-1	40417896	40388525	TOP2A	P11388	Protein Coding	GC17M040388	35.7069	https://www.genecards.org/cgi-bin/carddisp.pl?gene=TOP2A
ENSG00000104321	transient receptor potential cation channel subfamily A member 1	8	-1	72075584	72019917	TRPA1		Protein Coding	GC08M072019	1.73142	https://www.genecards.org/cgi-bin/carddisp.pl?gene=TRPA1
ENSG00000136810	thioredoxin	9	-1	110256507	110243810	TXN	P10599	Protein Coding	GC09M110243	20.2956	https://www.genecards.org/cgi-bin/carddisp.pl?gene=TXN
ENSG00000178999	aurora kinase B	17	-1	8210600	8204733	AURKB	Q96GD4	Protein Coding	GC17M010440	21.1466	https://www.genecards.org/cgi-bin/carddisp.pl?gene=AURKB
ENSG00000163485	adenosine A1 receptor	1	1	203167405	203090654	ADORA1	P30542	Protein Coding	GC01P203090	3.01411	https://www.genecards.org/cgi-bin/carddisp.pl?gene=ADORA1
ENSG00000128271	adenosine A2a receptor	22	1	24442357	24417879	ADORA2A		Protein Coding	GC22P024417	2.43446	https://www.genecards.org/cgi-bin/carddisp.pl?gene=ADORA2A
ENSG00000144891	angiotensin II receptor type 1	3	1	148743008	148697784	AGTR1	P30556	Protein Coding	GC03P148697	8.00354	https://www.genecards.org/cgi-bin/carddisp.pl?gene=AGTR1
ENSG00000196139	aldo-keto reductase family 1 member C3	10	1	5107686	5035354	AKR1C3		Protein Coding	GC10P005035	19.503	https://www.genecards.org/cgi-bin/carddisp.pl?gene=AKR1C3
ENSG00000161905	arachidonate 15-lipoxygenase	17	-1	4642294	4630919	ALOX15	P16050	Protein Coding	GC17M004630	6.39522	https://www.genecards.org/cgi-bin/carddisp.pl?gene=ALOX15
ENSG00000012779	arachidonate 5-lipoxygenase	10	1	45446119	45374176	ALOX5	P09917	Protein Coding	GC10P045374	13.4757	https://www.genecards.org/cgi-bin/carddisp.pl?gene=ALOX5
ENSG00000142192	amyloid beta precursor protein	21	-1	26171128	25880550	APP	P05067	Protein Coding	GC21M025880	5.83846	https://www.genecards.org/cgi-bin/carddisp.pl?gene=APP
ENSG00000166148	arginine vasopressin receptor 1A	12	-1	63151201	63142759	AVPR1A	P37288	Protein Coding	GC12M063142	1.64546	https://www.genecards.org/cgi-bin/carddisp.pl?gene=AVPR1A
ENSG00000186318	beta-secretase 1	11	-1	117316259	117285232	BACE1	P56817	Protein Coding	GC11M117285	1.60841	https://www.genecards.org/cgi-bin/carddisp.pl?gene=BACE1
ENSG00000197405	complement C5a receptor 1	19	1	47322066	47290023	C5AR1		Protein Coding	GC19P047290	3.33675	https://www.genecards.org/cgi-bin/carddisp.pl?gene=C5AR1
ENSG00000133742	carbonic anhydrase 1	8	-1	85379014	85327608	CA1	P00915	Protein Coding	GC08M085327	2.02395	https://www.genecards.org/cgi-bin/carddisp.pl?gene=CA1
ENSG00000185015	carbonic anhydrase 13	8	1	85284073	85220587	CA13	Q8N1Q1	Protein Coding	GC08P085223	0.988308	https://www.genecards.org/cgi-bin/carddisp.pl?gene=CA13
ENSG00000118298	carbonic anhydrase 14	1	1	150265078	150257251	CA14	Q9ULX7	Protein Coding	GC01P150269	0.466758	https://www.genecards.org/cgi-bin/carddisp.pl?gene=CA14
ENSG00000167434	carbonic anhydrase 4	17	1	60170899	60149942	CA4	P22748	Protein Coding	GC17P060149	2.4666	https://www.genecards.org/cgi-bin/carddisp.pl?gene=CA4
ENSG00000110148	cholecystokinin B receptor	11	1	6272127	6259806	CCKBR	P32239	Protein Coding	GC11P006259	14.2076	https://www.genecards.org/cgi-bin/carddisp.pl?gene=CCKBR
ENSG00000004468	CD38 molecule	4	1	15853232	15778275	CD38	P28907	Protein Coding	GC04P018197	6.2873	https://www.genecards.org/cgi-bin/carddisp.pl?gene=CD38
ENSG00000170312	cyclin dependent kinase 1	10	1	60794852	60778331	CDK1		Protein Coding	GC10P060772	33.9667	https://www.genecards.org/cgi-bin/carddisp.pl?gene=CDK1
ENSG00000087237	cholesteryl ester transfer protein	16	1	56983845	56961923	CETP	P11597	Protein Coding	GC16P056961	4.07078	https://www.genecards.org/cgi-bin/carddisp.pl?gene=CETP
ENSG00000168539	cholinergic receptor muscarinic 1	11	-1	62921807	62908679	CHRM1	P11229	Protein Coding	GC11M089657	1.70305	https://www.genecards.org/cgi-bin/carddisp.pl?gene=CHRM1
ENSG00000188822	cannabinoid receptor 2	1	-1	23913362	23870515	CNR2	P34972	Protein Coding	GC01M023870	2.95455	https://www.genecards.org/cgi-bin/carddisp.pl?gene=CNR2
ENSG00000120088	corticotropin releasing hormone receptor 1	17	1	45835828	45784280	CRHR1		Protein Coding	GC17P045784	3.28547	https://www.genecards.org/cgi-bin/carddisp.pl?gene=CRHR1
ENSG00000182578	colony stimulating factor 1 receptor	5	-1	150113372	150053291	CSF1R		Protein Coding	GC05M150053	22.5405	https://www.genecards.org/cgi-bin/carddisp.pl?gene=CSF1R
ENSG00000117984	cathepsin D	11	-1	1764573	1752752	CTSD		Protein Coding	GC11M001752	35.7214	https://www.genecards.org/cgi-bin/carddisp.pl?gene=CTSD
ENSG00000169429	C-X-C motif chemokine ligand 8	4	1	73743716	73740519	CXCL8		Protein Coding	GC04P073740	35.0479	https://www.genecards.org/cgi-bin/carddisp.pl?gene=CXCL8
ENSG00000186810	C-X-C motif chemokine receptor 3	X	-1	71618511	71615916	CXCR3	P49682	Protein Coding	GC0XM071615	10.1946	https://www.genecards.org/cgi-bin/carddisp.pl?gene=CXCR3
ENSG00000148795	cytochrome P450 family 17 subfamily A member 1	10	-1	102837472	102830531	CYP17A1		Protein Coding	GC10M102830	33.5787	https://www.genecards.org/cgi-bin/carddisp.pl?gene=CYP17A1
ENSG00000001630	cytochrome P450 family 51 subfamily A member 1	7	-1	92134803	92084987	CYP51A1		Protein Coding	GC07M092112	1.80098	https://www.genecards.org/cgi-bin/carddisp.pl?gene=CYP51A1
ENSG00000196411	EPH receptor B4	7	-1	100827523	100802565	EPHB4		Protein Coding	GC07M101954	21.9358	https://www.genecards.org/cgi-bin/carddisp.pl?gene=EPHB4
ENSG00000091831	estrogen receptor 1	6	1	152129619	151656691	ESR1		Protein Coding	GC06P151656	145.665	https://www.genecards.org/cgi-bin/carddisp.pl?gene=ESR1
ENSG00000180210	coagulation factor II, thrombin	11	1	46739506	46719196	F2	P00734	Protein Coding	GC11P046720	10.5358	https://www.genecards.org/cgi-bin/carddisp.pl?gene=F2
ENSG00000079459	farnesyl-diphosphate farnesyltransferase 1	8	1	11839304	11795573	FDFT1	P37268	Protein Coding	GC08P011795	2.1369	https://www.genecards.org/cgi-bin/carddisp.pl?gene=FDFT1
ENSG00000122025	fms related receptor tyrosine kinase 3	13	-1	28100592	28003274	FLT3	P36888	Protein Coding	GC13M028003	17.8688	https://www.genecards.org/cgi-bin/carddisp.pl?gene=FLT3
ENSG00000106633	glucokinase	7	-1	44198170	44143213	GCK		Protein Coding	GC07M044467	3.15175	https://www.genecards.org/cgi-bin/carddisp.pl?gene=GCK
ENSG00000135821	glutamate-ammonia ligase	1	-1	182392206	182378098	GLUL		Protein Coding	GC01M182378	5.363	https://www.genecards.org/cgi-bin/carddisp.pl?gene=GLUL
ENSG00000181656	G protein-coupled receptor 88	1	1	100542021	100538139	GPR88	Q9GZN0	Protein Coding	GC01P100538	0.476223	https://www.genecards.org/cgi-bin/carddisp.pl?gene=GPR88
ENSG00000137252	hypocretin receptor 2	6	1	55282617	55106460	HCRTR2	O43614	Protein Coding	GC06P055106	1.96605	https://www.genecards.org/cgi-bin/carddisp.pl?gene=HCRTR2
ENSG00000080824	heat shock protein 90 alpha family class A member 1	14	-1	102139699	102080742	HSP90AA1	P07900	Protein Coding	GC14M102080	29.0777	https://www.genecards.org/cgi-bin/carddisp.pl?gene=HSP90AA1
[truncated: 11,824 more rows]
