# Supplementary material for: Mechanistic elucidation of Juglanthraquinone C targeting breast Cancer: A network Pharmacology-based investigation
Source: Saudi J Biol Sci. 2023 Jun 15;30(7):103705. doi: 10.1016/j.sjbs.2023.103705 (PMC10329161; doi:10.1016/j.sjbs.2023.103705)
Supplement: Supplementary data 2 [file mmc2.xlsx]

## Sheet: Sheet1
source	target
AKAP13	FLNA
AKAP13	JUN
AKAP13	ARHGEF12
AKAP13	CDC42
AREG	HBEGF
AREG	IGF1R
AREG	TP53
AREG	FOS
AREG	EPS15L1
AREG	CDC42
ARHGEF12	IGF1R
ARHGEF12	CDC42
BMP2	PPP1R15A
BMP2	IGF1R
BMP2	BMP6
BMP2	FOS
BMP2	SMAD3
BMP2	JUN
BMP2	BMP7
BMP6	SMAD3
BMP7	SMAD3
BMP7	SKIL
CDC42	HBEGF
CDC42	IGF1R
CDC42	TP53
CDC42	FOS
CDC42	TRIO
CDC42	FLNA
CDC42	JUN
CDKN1A	GDF15
CDKN1A	IGF1R
CDKN1A	TP53
CDKN1A	FOS
CDKN1A	SMAD3
CDKN1A	JUN
DUSP4	FOS
DUSP4	JUN
EFNA5	IGF1R
EIF2AK3	PPP1R15A
EIF2AK3	TP53
EIF2AK3	FOS
EIF2AK3	SQSTM1
EIF2AK3	JUN
EIF2AK3	FLNA
EPS15L1	HBEGF
EPS15L1	IGF1R
FLNA	SMAD3
FLNA	SQSTM1
FOS	PPP1R15A
FOS	HBEGF
FOS	IGF1R
FOS	TP53
FOS	NR4A1
FOS	SMAD3
FOS	JUN
GDF15	TP53
HBEGF	TP53
HBEGF	JUN
HBEGF	IGF1R
IGF1R	SMAD3
IGF1R	JUN
IGF1R	RICTOR
IGF1R	TP53
JUN	PPP1R15A
JUN	TP53
JUN	TGIF1
JUN	SMAD3
JUN	SQSTM1
JUN	NR4A1
NAMPT	TP53
NR4A1	TP53
PPP1R15A	TP53
RICTOR	TP53
SKIL	TP53
SKIL	TGIF1
SKIL	SMAD3
SMAD3	TP53
SMAD3	TGIF1
SQSTM1	TP53
TNRC6B	TP53
AREG	hsa04010
DUSP4	hsa04010
NR4A1	hsa04010
IGF1R	hsa04010
TP53	hsa04010
FOS	hsa04010
JUN	hsa04010
EFNA5	hsa04010
FLNA	hsa04010
CDC42	hsa05200
CDKN1A	hsa05200
BMP2	hsa05200
IGF1R	hsa05200
TP53	hsa05200
SMAD3	hsa05200
FOS	hsa05200
JUN	hsa05200
ARHGEF12	hsa05200
HBEGF	hsa01522
CDKN1A	hsa01522
IGF1R	hsa01522
TP53	hsa01522
FOS	hsa01522
JUN	hsa01522
AREG	hsa05210
CDKN1A	hsa05210
TP53	hsa05210
SMAD3	hsa05210
FOS	hsa05210
JUN	hsa05210
HBEGF	hsa05205
CDKN1A	hsa05205
IGF1R	hsa05205
TP53	hsa05205
ARHGEF12	hsa05205
FLNA	hsa05205
AREG	hsa04151
NR4A1	hsa04151
CDKN1A	hsa04151
IGF1R	hsa04151
TP53	hsa04151
EFNA5	hsa04151
BMP7	hsa04350
BMP2	hsa04350
BMP6	hsa04350
SMAD3	hsa04350
TGIF1	hsa04350
CDKN1A	hsa05224
IGF1R	hsa05224
TP53	hsa05224
FOS	hsa05224
JUN	hsa05224
BMP7	hsa04390
AREG	hsa04390
BMP2	hsa04390
BMP6	hsa04390
SMAD3	hsa04390
CDKN1A	hsa05161
TP53	hsa05161
SMAD3	hsa05161
FOS	hsa05161
JUN	hsa05161
