# Supplementary material for: Mechanistic elucidation of Juglanthraquinone C targeting breast Cancer: A network Pharmacology-based investigation
Source: Saudi J Biol Sci. 2023 Jun 15;30(7):103705. doi: 10.1016/j.sjbs.2023.103705 (PMC10329161; doi:10.1016/j.sjbs.2023.103705)
Supplement: Supplementary data 3 [file mmc3.xlsx]

## Sheet: Sheet1
name	Degree
TP53	17
JUN	15
IGF1R	13
FOS	13
SMAD3	11
CDC42	10
HBEGF	7
BMP2	7
AREG	6
CDKN1A	6
EIF2AK3	6
FLNA	5
PPP1R15A	5
AKAP13	4
SKIL	4
SQSTM1	4
ARHGEF12	3
EPS15L1	3
BMP7	3
NR4A1	3
TGIF1	3
BMP6	2
GDF15	2
DUSP4	2
RICTOR	2
TRIO	1
EFNA5	1
NAMPT	1
TNRC6B	1
