# Supplementary material for: Mechanistic elucidation of Juglanthraquinone C targeting breast Cancer: A network Pharmacology-based investigation
Source: Saudi J Biol Sci. 2023 Jun 15;30(7):103705. doi: 10.1016/j.sjbs.2023.103705 (PMC10329161; doi:10.1016/j.sjbs.2023.103705)
Supplement: Supplementary data 4 [file mmc4.xlsx]

## Sheet: Sheet1
Pathway	nGenes
Signaling receptor binding	15
Enzyme regulator activity	10
Protein-containing complex binding	10
Protein kinase binding	9
Kinase binding	9
Signaling receptor activator activity	8
Signaling receptor regulator activity	8
SMAD binding	7
Receptor ligand activity	7
Protein kinase activity	7
Transcription regulator complex	6
Chromatin	6
Nuclear protein-containing complex	6
Organelle subcompartment	6
Chromosome	6
Nuclear body	5
Endoplasmic reticulum membrane	5
Endoplasmic reticulum subcompartment	5
Nuclear outer membrane-endoplasmic reticulum membrane network	5
RNA polymerase II transcription regulator complex	4
Enzyme linked receptor protein signaling pathway	19
Regulation of cell death	19
Regulation of phosphate metabolic process	18
Regulation of phosphorus metabolic process	18
Regulation of apoptotic process	18
Regulation of programmed cell death	18
Regulation of intracellular signal transduction	18
Positive regulation of phosphorus metabolic process	16
Positive regulation of phosphate metabolic process	16
Protein phosphorylation	16
