# Supplementary material for: Mechanistic elucidation of Juglanthraquinone C targeting breast Cancer: A network Pharmacology-based investigation
Source: Saudi J Biol Sci. 2023 Jun 15;30(7):103705. doi: 10.1016/j.sjbs.2023.103705 (PMC10329161; doi:10.1016/j.sjbs.2023.103705)
Supplement: Supplementary data 5 [file mmc5.csv]

Enrichment FDR	nGenes	Pathway Genes	Fold Enrichment	Pathway	URL	Genes
2.43296551306116e-14	19	1122	12.4525329193261	Enzyme linked receptor protein signaling pathway	http://amigo.geneontology.org/amigo/term/GO:0007167	PDK4 TRIO CDC42 BMP7 AREG HBEGF RTN4 BMP2 EPS15L1 GDF15 SKIL IGF1R TP53 BMP6 SMAD3 FOS EIF2AK3 JUN EFNA5
8.85515037380833e-12	16	942	12.4901034175741	Positive regulation of phosphorus metabolic process	http://amigo.geneontology.org/amigo/term/GO:0010562	CDC42 PPP1R15A BMP7 AREG HBEGF CDKN1A BMP2 GDF15 IGF1R TP53 BMP6 SQSTM1 RICTOR SMAD3 AKAP13 EFNA5
8.85515037380833e-12	16	942	12.4901034175741	Positive regulation of phosphate metabolic process	http://amigo.geneontology.org/amigo/term/GO:0045937	CDC42 PPP1R15A BMP7 AREG HBEGF CDKN1A BMP2 GDF15 IGF1R TP53 BMP6 SQSTM1 RICTOR SMAD3 AKAP13 EFNA5
5.21892673535854e-11	19	1847	7.56455979181585	Regulation of cell death	http://amigo.geneontology.org/amigo/term/GO:0010941	PDK4 TRIO CDC42 BMP7 RTN4 NR4A1 CDKN1A BMP2 SKIL IGF1R TP53 SQSTM1 SMAD3 FOS AKAP13 EIF2AK3 JUN ARHGEF12 FLNA
5.21892673535854e-11	18	1595	8.29867529578319	Regulation of phosphate metabolic process	http://amigo.geneontology.org/amigo/term/GO:0019220	PDK4 CDC42 PPP1R15A BMP7 AREG HBEGF CDKN1A BMP2 GDF15 IGF1R TP53 BMP6 SQSTM1 RICTOR SMAD3 AKAP13 EIF2AK3 EFNA5
5.21892673535854e-11	18	1595	8.29867529578319	Regulation of phosphorus metabolic process	http://amigo.geneontology.org/amigo/term/GO:0051174	PDK4 CDC42 PPP1R15A BMP7 AREG HBEGF CDKN1A BMP2 GDF15 IGF1R TP53 BMP6 SQSTM1 RICTOR SMAD3 AKAP13 EIF2AK3 EFNA5
7.13588604869646e-11	18	1639	8.0758920663662	Regulation of apoptotic process	http://amigo.geneontology.org/amigo/term/GO:0042981	PDK4 TRIO CDC42 BMP7 RTN4 NR4A1 CDKN1A BMP2 SKIL IGF1R TP53 SQSTM1 SMAD3 AKAP13 EIF2AK3 JUN ARHGEF12 FLNA
9.9304554216229e-11	18	1684	7.86008734962838	Regulation of programmed cell death	http://amigo.geneontology.org/amigo/term/GO:0043067	PDK4 TRIO CDC42 BMP7 RTN4 NR4A1 CDKN1A BMP2 SKIL IGF1R TP53 SQSTM1 SMAD3 AKAP13 EIF2AK3 JUN ARHGEF12 FLNA
4.42448610551884e-10	14	862	11.9431180300876	Positive regulation of phosphorylation	http://amigo.geneontology.org/amigo/term/GO:0042327	CDC42 BMP7 AREG HBEGF CDKN1A BMP2 GDF15 IGF1R TP53 BMP6 SQSTM1 RICTOR AKAP13 EFNA5
5.99564515168878e-10	18	1896	6.98121682319314	Regulation of intracellular signal transduction	http://amigo.geneontology.org/amigo/term/GO:1902531	TRIO CDC42 BMP7 AREG HBEGF RTN4 DUSP4 BMP2 GDF15 SKIL IGF1R TP53 SQSTM1 RICTOR AKAP13 EIF2AK3 ARHGEF12 FLNA
6.46030908705648e-10	13	710	13.4642435256702	Positive regulation of cell death	http://amigo.geneontology.org/amigo/term/GO:0010942	TRIO CDC42 BMP7 NR4A1 CDKN1A BMP2 SKIL TP53 SQSTM1 FOS AKAP13 JUN ARHGEF12
3.87845067237651e-09	12	640	13.7879032258065	Positive regulation of programmed cell death	http://amigo.geneontology.org/amigo/term/GO:0043068	TRIO CDC42 BMP7 NR4A1 CDKN1A BMP2 SKIL TP53 SQSTM1 AKAP13 JUN ARHGEF12
4.66215071918775e-09	7	88	58.4941348973607	SMAD protein signal transduction	http://amigo.geneontology.org/amigo/term/GO:0060395	BMP7 BMP2 GDF15 BMP6 SMAD3 FOS JUN
8.17098487814207e-09	15	1355	8.14045946911082	Regulation of phosphorylation	http://amigo.geneontology.org/amigo/term/GO:0042325	CDC42 BMP7 AREG HBEGF CDKN1A BMP2 GDF15 IGF1R TP53 BMP6 SQSTM1 RICTOR AKAP13 EIF2AK3 EFNA5
1.19077240931711e-08	16	1678	7.011726709985	Protein phosphorylation	http://amigo.geneontology.org/amigo/term/GO:0006468	PDK4 TRIO BMP7 AREG HBEGF CDKN1A BMP2 GDF15 IGF1R TP53 BMP6 SQSTM1 RICTOR AKAP13 EIF2AK3 EFNA5
1.70706250120083e-08	14	1183	8.70242412674174	Anatomical structure formation involved in morphogenesis	http://amigo.geneontology.org/amigo/term/GO:0048646	CDC42 BMP7 RTN4 DUSP4 NR4A1 BMP2 GDF15 SKIL TP53 SMAD3 AKAP13 EIF2AK3 JUN FLNA
2.06774969776205e-08	12	767	11.5048996929806	Positive regulation of protein phosphorylation	http://amigo.geneontology.org/amigo/term/GO:0001934	BMP7 AREG HBEGF CDKN1A BMP2 GDF15 TP53 BMP6 SQSTM1 RICTOR AKAP13 EFNA5
2.06774969776205e-08	16	1769	6.65103302394281	Response to endogenous stimulus	http://amigo.geneontology.org/amigo/term/GO:0009719	PDK4 BMP7 NAMPT AREG NR4A1 CDKN1A BMP2 GDF15 SKIL IGF1R TP53 BMP6 SMAD3 FOS JUN FLNA
2.06774969776205e-08	15	1469	7.50872878192319	Positive regulation of cellular protein metabolic process	http://amigo.geneontology.org/amigo/term/GO:0032270	PPP1R15A BMP7 AREG HBEGF CDKN1A BMP2 GDF15 TP53 BMP6 SQSTM1 RICTOR SMAD3 AKAP13 EIF2AK3 EFNA5
2.9251744677648e-08	16	1817	6.47533154615016	Regulation of cell population proliferation	http://amigo.geneontology.org/amigo/term/GO:0042127	CDC42 BMP7 NAMPT AREG HBEGF RTN4 NR4A1 CDKN1A BMP2 IGF1R TP53 BMP6 RICTOR SMAD3 JUN FLNA
2.99927185897556e-08	13	1018	9.39058241967172	Positive regulation of protein modification process	http://amigo.geneontology.org/amigo/term/GO:0031401	PPP1R15A BMP7 AREG HBEGF CDKN1A BMP2 GDF15 TP53 BMP6 SQSTM1 RICTOR AKAP13 EFNA5
3.07840577979847e-08	16	1835	6.41181330755032	Positive regulation of cell communication	http://amigo.geneontology.org/amigo/term/GO:0010647	CDC42 BMP7 AREG HBEGF RTN4 BMP2 GDF15 SKIL IGF1R TP53 BMP6 SQSTM1 RICTOR SMAD3 AKAP13 FLNA
3.11571176473974e-08	16	1842	6.38744702462261	Positive regulation of signaling	http://amigo.geneontology.org/amigo/term/GO:0023056	CDC42 BMP7 AREG HBEGF RTN4 BMP2 GDF15 SKIL IGF1R TP53 BMP6 SQSTM1 RICTOR SMAD3 AKAP13 FLNA
3.20661762239557e-08	11	625	12.9422451612903	Positive regulation of apoptotic process	http://amigo.geneontology.org/amigo/term/GO:0043065	TRIO CDC42 BMP7 NR4A1 BMP2 SKIL TP53 SQSTM1 AKAP13 JUN ARHGEF12
3.27519186406401e-08	13	1042	9.17429261346047	Positive regulation of cell population proliferation	http://amigo.geneontology.org/amigo/term/GO:0008284	CDC42 NAMPT AREG HBEGF RTN4 NR4A1 CDKN1A BMP2 IGF1R BMP6 RICTOR JUN FLNA
3.27519186406401e-08	15	1563	7.05714816420036	Positive regulation of protein metabolic process	http://amigo.geneontology.org/amigo/term/GO:0051247	PPP1R15A BMP7 AREG HBEGF CDKN1A BMP2 GDF15 TP53 BMP6 SQSTM1 RICTOR SMAD3 AKAP13 EIF2AK3 EFNA5
6.3790959863231e-08	15	1644	6.7094419590299	Positive regulation of signal transduction	http://amigo.geneontology.org/amigo/term/GO:0009967	CDC42 BMP7 AREG HBEGF RTN4 BMP2 GDF15 SKIL IGF1R TP53 BMP6 RICTOR SMAD3 AKAP13 FLNA
9.67651575070002e-08	14	1409	7.30657753153689	Positive regulation of catalytic activity	http://amigo.geneontology.org/amigo/term/GO:0043085	CDC42 PPP1R15A AREG HBEGF CDKN1A BMP2 IGF1R RICTOR SMAD3 AKAP13 EIF2AK3 JUN EFNA5 ARHGEF12
1.1339952481273e-07	13	1167	8.19161345606325	Regulation of protein phosphorylation	http://amigo.geneontology.org/amigo/term/GO:0001932	BMP7 AREG HBEGF CDKN1A BMP2 GDF15 TP53 BMP6 SQSTM1 RICTOR AKAP13 EIF2AK3 EFNA5
1.1339952481273e-07	9	382	17.3251140010133	Transmembrane receptor protein serine/threonine kinase signaling pathway	http://amigo.geneontology.org/amigo/term/GO:0007178	BMP7 BMP2 GDF15 SKIL TP53 BMP6 SMAD3 FOS JUN
1.1339952481273e-07	11	722	11.2034670717541	Cellular response to growth factor stimulus	http://amigo.geneontology.org/amigo/term/GO:0071363	BMP7 NR4A1 BMP2 GDF15 SKIL TP53 BMP6 SMAD3 FOS TGIF1 JUN
1.16402687301505e-07	15	1738	6.3465607483574	Regulation of cell differentiation	http://amigo.geneontology.org/amigo/term/GO:0045595	TRIO CDC42 TNRC6B BMP7 AREG RTN4 BMP2 SKIL TP53 BMP6 SMAD3 FOS JUN EFNA5 FLNA
1.50517097262285e-07	12	962	9.17282543088995	Negative regulation of developmental process	http://amigo.geneontology.org/amigo/term/GO:0051093	TRIO BMP7 NAMPT AREG RTN4 CDKN1A BMP2 GDF15 SKIL TP53 SMAD3 EFNA5
1.53980725970492e-07	11	750	10.7852043010753	Response to growth factor	http://amigo.geneontology.org/amigo/term/GO:0070848	BMP7 NR4A1 BMP2 GDF15 SKIL TP53 BMP6 SMAD3 FOS TGIF1 JUN
1.76566646393654e-07	11	762	10.6153585640505	Transmembrane receptor protein tyrosine kinase signaling pathway	http://amigo.geneontology.org/amigo/term/GO:0007169	PDK4 CDC42 AREG HBEGF RTN4 BMP2 EPS15L1 GDF15 IGF1R EIF2AK3 EFNA5
1.77180186734683e-07	14	1505	6.84051012753188	Cellular response to endogenous stimulus	http://amigo.geneontology.org/amigo/term/GO:0071495	PDK4 BMP7 NAMPT NR4A1 BMP2 GDF15 SKIL IGF1R TP53 BMP6 SMAD3 FOS JUN FLNA
2.83638664294147e-07	12	1028	8.58390862307017	Positive regulation of intracellular signal transduction	http://amigo.geneontology.org/amigo/term/GO:1902533	CDC42 AREG HBEGF RTN4 BMP2 GDF15 SKIL IGF1R TP53 RICTOR AKAP13 FLNA
2.85209186822224e-07	5	46	79.929873772791	Positive regulation of pri-miRNA transcription by RNA polymerase II	http://amigo.geneontology.org/amigo/term/GO:1902895	BMP2 TP53 SMAD3 FOS JUN
4.382581687773e-07	7	196	26.2626728110599	Positive regulation of epithelial cell proliferation	http://amigo.geneontology.org/amigo/term/GO:0050679	CDC42 AREG RTN4 NR4A1 BMP2 BMP6 RICTOR
4.4983131916099e-07	14	1631	6.31205870137062	Negative regulation of cellular macromolecule biosynthetic process	http://amigo.geneontology.org/amigo/term/GO:2000113	TNRC6B BMP7 HBEGF CDKN1A BMP2 SKIL TP53 BMP6 SQSTM1 SMAD3 EIF2AK3 TGIF1 JUN FLNA
4.7438796908392e-07	14	1642	6.26977328985109	Negative regulation of macromolecule biosynthetic process	http://amigo.geneontology.org/amigo/term/GO:0010558	TNRC6B BMP7 HBEGF CDKN1A BMP2 SKIL TP53 BMP6 SQSTM1 SMAD3 EIF2AK3 TGIF1 JUN FLNA
4.7438796908392e-07	14	1644	6.26214582842791	Regulation of protein modification process	http://amigo.geneontology.org/amigo/term/GO:0031399	PPP1R15A BMP7 AREG HBEGF CDKN1A BMP2 GDF15 TP53 BMP6 SQSTM1 RICTOR AKAP13 EIF2AK3 EFNA5
6.43944986111226e-07	12	1121	7.87177347414463	Response to organonitrogen compound	http://amigo.geneontology.org/amigo/term/GO:0010243	PDK4 BMP7 NAMPT AREG NR4A1 CDKN1A GDF15 IGF1R TP53 FOS JUN FLNA
6.67931109533344e-07	12	1127	7.82986518590606	Circulatory system development	http://amigo.geneontology.org/amigo/term/GO:0072359	CDC42 BMP7 RTN4 NR4A1 CDKN1A BMP2 TP53 SMAD3 AKAP13 EIF2AK3 JUN FLNA
6.90375486336886e-07	14	1702	6.04874720442743	Negative regulation of cellular biosynthetic process	http://amigo.geneontology.org/amigo/term/GO:0031327	TNRC6B BMP7 HBEGF CDKN1A BMP2 SKIL TP53 BMP6 SQSTM1 SMAD3 EIF2AK3 TGIF1 JUN FLNA
8.53390247429533e-07	14	1734	5.9371209584403	Negative regulation of biosynthetic process	http://amigo.geneontology.org/amigo/term/GO:0009890	TNRC6B BMP7 HBEGF CDKN1A BMP2 SKIL TP53 BMP6 SQSTM1 SMAD3 EIF2AK3 TGIF1 JUN FLNA
8.53390247429533e-07	8	349	16.8562713744339	Regulation of epithelial cell proliferation	http://amigo.geneontology.org/amigo/term/GO:0050678	CDC42 AREG RTN4 NR4A1 BMP2 BMP6 RICTOR SMAD3
1.23458059014791e-06	5	64	57.4495967741935	Regulation of pri-miRNA transcription by RNA polymerase II	http://amigo.geneontology.org/amigo/term/GO:1902893	BMP2 TP53 SMAD3 FOS JUN
1.23473537879334e-06	8	368	15.9859747545582	Cellular response to external stimulus	http://amigo.geneontology.org/amigo/term/GO:0071496	PDK4 NAMPT CDKN1A TP53 BMP6 FOS EIF2AK3 JUN
1.28274245691059e-06	5	65	56.5657568238213	Pri-miRNA transcription by RNA polymerase II	http://amigo.geneontology.org/amigo/term/GO:0061614	BMP2 TP53 SMAD3 FOS JUN
1.37419765624843e-06	8	376	15.6458476321208	Striated muscle tissue development	http://amigo.geneontology.org/amigo/term/GO:0014706	CDC42 BMP7 NR4A1 BMP2 SKIL SMAD3 FOS AKAP13
1.37419765624843e-06	14	1816	5.66903510018474	Positive regulation of molecular function	http://amigo.geneontology.org/amigo/term/GO:0044093	CDC42 PPP1R15A AREG HBEGF CDKN1A BMP2 IGF1R RICTOR SMAD3 AKAP13 EIF2AK3 JUN EFNA5 ARHGEF12
1.41328533831044e-06	12	1226	7.19760037888754	Negative regulation of protein metabolic process	http://amigo.geneontology.org/amigo/term/GO:0051248	PPP1R15A TNRC6B BMP7 HBEGF RTN4 NR4A1 CDKN1A TP53 SQSTM1 SMAD3 EIF2AK3 FLNA
1.41638055464048e-06	8	380	15.4811544991511	Ras protein signal transduction	http://amigo.geneontology.org/amigo/term/GO:0007265	CDC42 RTN4 CDKN1A TP53 SQSTM1 AKAP13 JUN ARHGEF12
1.41638055464048e-06	12	1231	7.16836560886769	Response to nitrogen compound	http://amigo.geneontology.org/amigo/term/GO:1901698	PDK4 BMP7 NAMPT AREG NR4A1 CDKN1A GDF15 IGF1R TP53 FOS JUN FLNA
1.41638055464048e-06	14	1832	5.61952387660234	Response to oxygen-containing compound	http://amigo.geneontology.org/amigo/term/GO:1901700	PDK4 BMP7 NAMPT AREG NR4A1 CDKN1A GDF15 IGF1R TP53 BMP6 FOS JUN EFNA5 FLNA
1.48661314522829e-06	9	553	11.9678002683311	Small GTPase mediated signal transduction	http://amigo.geneontology.org/amigo/term/GO:0007264	TRIO CDC42 RTN4 CDKN1A TP53 SQSTM1 AKAP13 JUN ARHGEF12
1.65241835539641e-06	9	561	11.7971364498879	Response to extracellular stimulus	http://amigo.geneontology.org/amigo/term/GO:0009991	PDK4 BMP7 NAMPT CDKN1A GDF15 TP53 FOS EIF2AK3 JUN
1.73809628771194e-06	8	394	14.9310627149173	Muscle tissue development	http://amigo.geneontology.org/amigo/term/GO:0060537	CDC42 BMP7 NR4A1 BMP2 SKIL SMAD3 FOS AKAP13
2.22003144712068e-06	9	583	11.3519614895147	Heart development	http://amigo.geneontology.org/amigo/term/GO:0007507	CDC42 BMP7 RTN4 CDKN1A BMP2 TP53 SMAD3 AKAP13 FLNA
2.2420603527161e-06	8	409	14.3834687278177	Epithelial cell proliferation	http://amigo.geneontology.org/amigo/term/GO:0050673	CDC42 AREG RTN4 NR4A1 BMP2 BMP6 RICTOR SMAD3
2.26873141013448e-06	10	794	9.26139595352239	Regulation of cellular response to stress	http://amigo.geneontology.org/amigo/term/GO:0080135	CDC42 PPP1R15A BMP7 NAMPT BMP2 SKIL IGF1R TP53 EIF2AK3 FLNA
2.5325248708116e-06	12	1313	6.72068397906788	Cellular response to oxygen-containing compound	http://amigo.geneontology.org/amigo/term/GO:1901701	PDK4 BMP7 NAMPT NR4A1 GDF15 IGF1R TP53 BMP6 FOS JUN EFNA5 FLNA
2.7414015936054e-06	7	275	18.7181231671554	Regulation of transmembrane receptor protein serine/threonine kinase signaling pathway	http://amigo.geneontology.org/amigo/term/GO:0090092	BMP7 BMP2 GDF15 SKIL TP53 BMP6 SMAD3
2.80385585708237e-06	12	1329	6.63977281001966	Response to abiotic stimulus	http://amigo.geneontology.org/amigo/term/GO:0009628	BMP7 NAMPT RTN4 NR4A1 CDKN1A BMP2 TP53 BMP6 SMAD3 FOS EIF2AK3 JUN
2.80446958069613e-06	6	162	27.2353643966547	BMP signaling pathway	http://amigo.geneontology.org/amigo/term/GO:0030509	BMP7 BMP2 GDF15 SKIL BMP6 SMAD3
3.69663886619287e-06	9	627	10.5553326130576	Muscle structure development	http://amigo.geneontology.org/amigo/term/GO:0061061	CDC42 HBEGF NR4A1 BMP2 GDF15 SKIL SMAD3 FOS AKAP13
3.76617515248215e-06	11	1094	7.39387863419237	Tube development	http://amigo.geneontology.org/amigo/term/GO:0035295	CDC42 BMP7 AREG RTN4 NR4A1 CDKN1A BMP2 SMAD3 EIF2AK3 JUN FLNA
3.77407007888697e-06	12	1373	6.42699057867162	Positive regulation of developmental process	http://amigo.geneontology.org/amigo/term/GO:0051094	CDC42 BMP7 RTN4 BMP2 GDF15 SKIL TP53 BMP6 SMAD3 FOS JUN FLNA
3.95071410920122e-06	7	294	17.5084485407066	Cellular response to extracellular stimulus	http://amigo.geneontology.org/amigo/term/GO:0031668	PDK4 NAMPT CDKN1A TP53 FOS EIF2AK3 JUN
3.98852919927236e-06	13	1691	5.65323057553271	Regulation of response to stress	http://amigo.geneontology.org/amigo/term/GO:0080134	CDC42 PPP1R15A BMP7 NAMPT HBEGF BMP2 SKIL IGF1R TP53 RICTOR SMAD3 EIF2AK3 FLNA
4.008086119422e-06	6	175	25.2121658986175	Response to BMP	http://amigo.geneontology.org/amigo/term/GO:0071772	BMP7 BMP2 GDF15 SKIL BMP6 SMAD3
4.008086119422e-06	6	175	25.2121658986175	Cellular response to BMP stimulus	http://amigo.geneontology.org/amigo/term/GO:0071773	BMP7 BMP2 GDF15 SKIL BMP6 SMAD3
4.74138868852735e-06	12	1411	6.25390366018152	Negative regulation of signal transduction	http://amigo.geneontology.org/amigo/term/GO:0009968	CDC42 PPP1R15A BMP7 AREG HBEGF DUSP4 BMP2 EPS15L1 GDF15 SKIL TP53 SMAD3
5.05247713897848e-06	12	1421	6.20989307847722	Epithelium development	http://amigo.geneontology.org/amigo/term/GO:0060429	CDC42 BMP7 AREG HBEGF RTN4 CDKN1A BMP2 SKIL TP53 BMP6 SMAD3 FLNA
5.14809151846614e-06	10	886	8.29971601252458	Tube morphogenesis	http://amigo.geneontology.org/amigo/term/GO:0035239	CDC42 BMP7 AREG RTN4 NR4A1 BMP2 SMAD3 EIF2AK3 JUN FLNA
5.38465614536535e-06	5	94	39.114619080302	Regulation of ERBB signaling pathway	http://amigo.geneontology.org/amigo/term/GO:1901184	CDC42 AREG HBEGF RTN4 EPS15L1
5.73037856977005e-06	6	188	23.4687714481812	Positive regulation of protein kinase B signaling	http://amigo.geneontology.org/amigo/term/GO:0051897	AREG HBEGF RTN4 GDF15 IGF1R RICTOR
7.66180349709392e-06	4	40	73.5354838709677	Positive regulation of bone mineralization	http://amigo.geneontology.org/amigo/term/GO:0030501	BMP7 BMP2 BMP6 SMAD3
7.66180349709392e-06	11	1192	6.78599263909937	Positive regulation of cellular component organization	http://amigo.geneontology.org/amigo/term/GO:0051130	CDC42 PPP1R15A BMP7 BMP2 GDF15 SKIL IGF1R TP53 RICTOR SMAD3 FLNA
8.34295864566606e-06	8	504	11.6722990271377	Positive regulation of kinase activity	http://amigo.geneontology.org/amigo/term/GO:0033674	CDC42 AREG HBEGF CDKN1A IGF1R RICTOR AKAP13 EFNA5
8.92458969363488e-06	10	948	7.75690758132571	Regulation of transferase activity	http://amigo.geneontology.org/amigo/term/GO:0051338	CDC42 BMP7 AREG HBEGF CDKN1A IGF1R TP53 RICTOR AKAP13 EFNA5
9.22915655592228e-06	6	206	21.4181020983401	Transforming growth factor beta receptor signaling pathway	http://amigo.geneontology.org/amigo/term/GO:0007179	GDF15 SKIL TP53 SMAD3 FOS JUN
9.27765090242752e-06	9	718	9.21753976098482	Negative regulation of cell differentiation	http://amigo.geneontology.org/amigo/term/GO:0045596	TRIO BMP7 AREG RTN4 BMP2 SKIL TP53 SMAD3 EFNA5
9.7882354802817e-06	8	518	11.3568314858637	Regulation of cell development	http://amigo.geneontology.org/amigo/term/GO:0060284	CDC42 BMP7 RTN4 BMP2 SKIL TP53 EFNA5 FLNA
1.03187324512714e-05	12	1537	5.74122190274309	Negative regulation of cell communication	http://amigo.geneontology.org/amigo/term/GO:0010648	CDC42 PPP1R15A BMP7 AREG HBEGF DUSP4 BMP2 EPS15L1 GDF15 SKIL TP53 SMAD3
1.04170197213797e-05	12	1540	5.73003770423125	Negative regulation of signaling	http://amigo.geneontology.org/amigo/term/GO:0023057	CDC42 PPP1R15A BMP7 AREG HBEGF DUSP4 BMP2 EPS15L1 GDF15 SKIL TP53 SMAD3
1.05930035246741e-05	6	213	20.7142208087233	Positive regulation of peptidyl-tyrosine phosphorylation	http://amigo.geneontology.org/amigo/term/GO:0050731	AREG HBEGF TP53 BMP6 RICTOR EFNA5
1.1119714756528e-05	8	530	11.0996956786366	Response to nutrient levels	http://amigo.geneontology.org/amigo/term/GO:0031667	PDK4 BMP7 NAMPT CDKN1A GDF15 TP53 EIF2AK3 JUN
1.32040565013537e-05	4	47	62.5833905284832	Negative regulation of epidermal growth factor receptor signaling pathway	http://amigo.geneontology.org/amigo/term/GO:0042059	CDC42 AREG HBEGF EPS15L1
1.4232635690834e-05	4	48	61.2795698924731	Positive regulation of biomineral tissue development	http://amigo.geneontology.org/amigo/term/GO:0070169	BMP7 BMP2 BMP6 SMAD3
1.51501043919485e-05	13	1940	4.9276355171267	Negative regulation of response to stimulus	http://amigo.geneontology.org/amigo/term/GO:0048585	CDC42 PPP1R15A BMP7 NAMPT AREG HBEGF DUSP4 BMP2 EPS15L1 GDF15 SKIL TP53 SMAD3
1.51501043919485e-05	4	49	60.0289664252798	Positive regulation of biomineralization	http://amigo.geneontology.org/amigo/term/GO:0110151	BMP7 BMP2 BMP6 SMAD3
1.60528824687027e-05	5	122	30.1374933897409	Bone mineralization	http://amigo.geneontology.org/amigo/term/GO:0030282	BMP7 BMP2 BMP6 SMAD3 EIF2AK3
1.60528824687027e-05	4	50	58.8283870967742	Positive regulation of ossification	http://amigo.geneontology.org/amigo/term/GO:0045778	BMP7 BMP2 BMP6 SMAD3
1.60528824687027e-05	8	562	10.4676845367926	Response to peptide	http://amigo.geneontology.org/amigo/term/GO:1901652	PDK4 BMP7 NAMPT AREG NR4A1 GDF15 IGF1R TP53
1.70070413515001e-05	13	1970	4.85259538234813	Positive regulation of macromolecule biosynthetic process	http://amigo.geneontology.org/amigo/term/GO:0010557	CDC42 PPP1R15A BMP7 NAMPT NR4A1 BMP2 TP53 BMP6 SQSTM1 SMAD3 FOS EIF2AK3 JUN
1.70070413515001e-05	5	124	29.6514047866805	Regulation of osteoblast differentiation	http://amigo.geneontology.org/amigo/term/GO:0045667	BMP7 AREG BMP2 BMP6 SMAD3
1.81332158922544e-05	4	52	56.5657568238213	Negative regulation of ERBB signaling pathway	http://amigo.geneontology.org/amigo/term/GO:1901185	CDC42 AREG HBEGF EPS15L1
1.93989446834208e-05	4	53	55.4984783931832	Positive regulation of pathway-restricted SMAD protein phosphorylation	http://amigo.geneontology.org/amigo/term/GO:0010862	BMP7 BMP2 GDF15 BMP6
2.25637854982619e-05	8	592	9.93722755013078	Positive regulation of transferase activity	http://amigo.geneontology.org/amigo/term/GO:0051347	CDC42 AREG HBEGF CDKN1A IGF1R RICTOR AKAP13 EFNA5
2.38000787793122e-05	7	407	12.6473805183483	Peptidyl-tyrosine phosphorylation	http://amigo.geneontology.org/amigo/term/GO:0018108	AREG HBEGF IGF1R TP53 BMP6 RICTOR EFNA5
2.38000787793122e-05	9	824	8.03178828687754	Regulation of kinase activity	http://amigo.geneontology.org/amigo/term/GO:0043549	CDC42 BMP7 AREG HBEGF CDKN1A IGF1R RICTOR AKAP13 EFNA5
2.38000787793122e-05	6	251	17.5782033157692	Regulation of protein kinase B signaling	http://amigo.geneontology.org/amigo/term/GO:0051896	AREG HBEGF RTN4 GDF15 IGF1R RICTOR
2.47572064772798e-05	7	410	12.5548387096774	Peptidyl-tyrosine modification	http://amigo.geneontology.org/amigo/term/GO:0018212	AREG HBEGF IGF1R TP53 BMP6 RICTOR EFNA5
2.57594886929987e-05	6	256	17.2348790322581	Cellular response to transforming growth factor beta stimulus	http://amigo.geneontology.org/amigo/term/GO:0071560	GDF15 SKIL TP53 SMAD3 FOS JUN
2.67003577104137e-05	6	258	17.1012753188297	Heart morphogenesis	http://amigo.geneontology.org/amigo/term/GO:0003007	BMP7 RTN4 BMP2 TP53 SMAD3 FLNA
2.78177976209553e-05	7	419	12.2851643698514	Response to oxygen levels	http://amigo.geneontology.org/amigo/term/GO:0070482	BMP7 NAMPT RTN4 CDKN1A BMP2 TP53 SMAD3
2.86624410113681e-05	6	262	16.8401871460231	Response to transforming growth factor beta	http://amigo.geneontology.org/amigo/term/GO:0071559	GDF15 SKIL TP53 SMAD3 FOS JUN
2.96847183945115e-05	6	264	16.7126099706745	Cellular response to nutrient levels	http://amigo.geneontology.org/amigo/term/GO:0031669	PDK4 NAMPT CDKN1A TP53 EIF2AK3 JUN
3.01554950486934e-05	5	143	25.7117076471915	ERBB signaling pathway	http://amigo.geneontology.org/amigo/term/GO:0038127	CDC42 AREG HBEGF RTN4 EPS15L1
3.50714311731917e-05	11	1438	5.62510655480282	Regulation of multicellular organismal development	http://amigo.geneontology.org/amigo/term/GO:2000026	TNRC6B BMP7 RTN4 BMP2 SKIL TP53 BMP6 SMAD3 FOS EIF2AK3 JUN
3.89946512298951e-05	6	278	15.8709677419355	Protein kinase B signaling	http://amigo.geneontology.org/amigo/term/GO:0043491	AREG HBEGF RTN4 GDF15 IGF1R RICTOR
4.02908591756213e-05	6	280	15.7576036866359	Regulation of peptidyl-tyrosine phosphorylation	http://amigo.geneontology.org/amigo/term/GO:0050730	AREG HBEGF TP53 BMP6 RICTOR EFNA5
4.32666010853728e-05	9	897	7.37814219441148	Positive regulation of cell differentiation	http://amigo.geneontology.org/amigo/term/GO:0045597	CDC42 BMP7 BMP2 SKIL BMP6 SMAD3 FOS JUN FLNA
4.86284334901851e-05	4	69	42.6292660121552	Regulation of pathway-restricted SMAD protein phosphorylation	http://amigo.geneontology.org/amigo/term/GO:0060393	BMP7 BMP2 GDF15 BMP6
4.97374446634775e-05	5	160	22.9798387096774	Epithelial to mesenchymal transition	http://amigo.geneontology.org/amigo/term/GO:0001837	BMP7 RTN4 BMP2 SMAD3 FLNA
5.98479749678181e-05	9	937	7.06317347746755	Regulation of protein localization	http://amigo.geneontology.org/amigo/term/GO:0032880	CDC42 RTN4 TP53 BMP6 SQSTM1 SMAD3 EIF2AK3 EFNA5 FLNA
5.98479749678181e-05	4	73	40.2934158197084	Pathway-restricted SMAD protein phosphorylation	http://amigo.geneontology.org/amigo/term/GO:0060389	BMP7 BMP2 GDF15 BMP6
6.1582209126762e-05	3	21	105.05069124424	Pericardium development	http://amigo.geneontology.org/amigo/term/GO:0060039	BMP7 BMP2 SMAD3
6.25616184000356e-05	9	944	7.01079825041006	MAPK cascade	http://amigo.geneontology.org/amigo/term/GO:0000165	CDC42 BMP7 AREG HBEGF DUSP4 BMP2 GDF15 IGF1R AKAP13
6.72028780568399e-05	6	310	14.2326742976067	Protein localization to nucleus	http://amigo.geneontology.org/amigo/term/GO:0034504	BMP7 CDKN1A TP53 SMAD3 EIF2AK3 FLNA
6.72028780568399e-05	12	1895	4.65660056174994	Positive regulation of RNA metabolic process	http://amigo.geneontology.org/amigo/term/GO:0051254	TNRC6B BMP7 NAMPT NR4A1 BMP2 TP53 BMP6 SQSTM1 SMAD3 FOS EIF2AK3 JUN
7.07988105736961e-05	5	174	21.1308861698183	Biomineral tissue development	http://amigo.geneontology.org/amigo/term/GO:0031214	BMP7 BMP2 BMP6 SMAD3 EIF2AK3
7.4270409711553e-05	5	176	20.8907624633431	Biomineralization	http://amigo.geneontology.org/amigo/term/GO:0110148	BMP7 BMP2 BMP6 SMAD3 EIF2AK3
7.93108256330322e-05	10	1264	5.81768068599428	Positive regulation of transcription by RNA polymerase II	http://amigo.geneontology.org/amigo/term/GO:0045944	BMP7 NAMPT NR4A1 BMP2 TP53 BMP6 SQSTM1 SMAD3 FOS JUN
7.96076766895117e-05	9	978	6.76706906788047	Negative regulation of apoptotic process	http://amigo.geneontology.org/amigo/term/GO:0043066	PDK4 BMP7 NR4A1 CDKN1A IGF1R TP53 SQSTM1 SMAD3 FLNA
7.97876190224088e-05	4	80	36.7677419354839	Regulation of bone mineralization	http://amigo.geneontology.org/amigo/term/GO:0030500	BMP7 BMP2 BMP6 SMAD3
8.30686348466012e-05	9	985	6.71897822171279	Growth	http://amigo.geneontology.org/amigo/term/GO:0040007	CDC42 AREG HBEGF RTN4 CDKN1A GDF15 TP53 SMAD3 AKAP13
8.34254018283603e-05	6	325	13.5757816377171	Positive regulation of cellular protein localization	http://amigo.geneontology.org/amigo/term/GO:1903829	RTN4 TP53 SQSTM1 SMAD3 EIF2AK3 FLNA
8.74537085915194e-05	7	513	10.0340816198202	Cell growth	http://amigo.geneontology.org/amigo/term/GO:0016049	CDC42 HBEGF RTN4 CDKN1A TP53 SMAD3 AKAP13
8.78813504638534e-05	11	1607	5.03354276652548	Negative regulation of nucleobase-containing compound metabolic process	http://amigo.geneontology.org/amigo/term/GO:0045934	BMP7 CDKN1A BMP2 SKIL TP53 BMP6 SQSTM1 SMAD3 TGIF1 JUN FLNA
8.96549415660784e-05	9	998	6.63145646130972	Response to hormone	http://amigo.geneontology.org/amigo/term/GO:0009725	PDK4 BMP7 AREG NR4A1 CDKN1A GDF15 IGF1R BMP6 FOS
9.11869495582604e-05	9	1001	6.61158196642068	Negative regulation of programmed cell death	http://amigo.geneontology.org/amigo/term/GO:0043069	PDK4 BMP7 NR4A1 CDKN1A IGF1R TP53 SQSTM1 SMAD3 FLNA
9.48783751188138e-05	6	335	13.1705344246509	Regulation of protein stability	http://amigo.geneontology.org/amigo/term/GO:0031647	RTN4 CDKN1A BMP2 TP53 SMAD3 FLNA
9.48783751188138e-05	11	1624	4.9808517400286	Generation of neurons	http://amigo.geneontology.org/amigo/term/GO:0048699	TRIO CDC42 BMP7 AREG RTN4 BMP2 SKIL TP53 BMP6 EFNA5 FLNA
9.97664369637423e-05	7	527	9.76752157678888	Skeletal system development	http://amigo.geneontology.org/amigo/term/GO:0001501	BMP7 BMP2 TP53 BMP6 SMAD3 AKAP13 EIF2AK3
0.000101780819185179	6	340	12.9768500948767	Muscle organ development	http://amigo.geneontology.org/amigo/term/GO:0007517	HBEGF NR4A1 BMP2 SKIL SMAD3 FOS
0.000102721780791273	4	87	33.8094178717093	Regulation of epidermal growth factor receptor signaling pathway	http://amigo.geneontology.org/amigo/term/GO:0042058	CDC42 AREG HBEGF EPS15L1
0.000106743400403493	4	88	33.425219941349	Regulation of DNA-templated transcription, initiation	http://amigo.geneontology.org/amigo/term/GO:2000142	TNRC6B CDKN1A TP53 JUN
0.00011278442472878	9	1034	6.40057403132214	Response to organic cyclic compound	http://amigo.geneontology.org/amigo/term/GO:0014070	BMP7 NAMPT AREG CDKN1A BMP2 BMP6 FOS JUN FLNA
0.000112983666029153	6	348	12.678531701891	Regulation of small GTPase mediated signal transduction	http://amigo.geneontology.org/amigo/term/GO:0051056	TRIO CDC42 RTN4 SQSTM1 AKAP13 ARHGEF12
0.000127072663268671	5	202	18.2018524433088	Cartilage development	http://amigo.geneontology.org/amigo/term/GO:0051216	BMP7 BMP2 BMP6 SMAD3 EIF2AK3
0.000127073489554318	10	1353	5.43499511241447	Negative regulation of transcription, DNA-templated	http://amigo.geneontology.org/amigo/term/GO:0045892	BMP7 BMP2 SKIL TP53 BMP6 SQSTM1 SMAD3 TGIF1 JUN FLNA
0.000127857098239666	10	1355	5.42697297940721	Negative regulation of nucleic acid-templated transcription	http://amigo.geneontology.org/amigo/term/GO:1903507	BMP7 BMP2 SKIL TP53 BMP6 SQSTM1 SMAD3 TGIF1 JUN FLNA
0.000128648821884891	10	1357	5.41897449307058	Negative regulation of RNA biosynthetic process	http://amigo.geneontology.org/amigo/term/GO:1902679	BMP7 BMP2 SKIL TP53 BMP6 SQSTM1 SMAD3 TGIF1 JUN FLNA
0.000131006287852237	4	94	31.2916952642416	Positive regulation of endothelial cell proliferation	http://amigo.geneontology.org/amigo/term/GO:0001938	NR4A1 BMP2 BMP6 RICTOR
0.000131006287852237	5	205	17.9354838709677	Cellular response to starvation	http://amigo.geneontology.org/amigo/term/GO:0009267	PDK4 CDKN1A TP53 EIF2AK3 JUN
0.000131006287852237	7	556	9.25806451612903	Positive regulation of cell migration	http://amigo.geneontology.org/amigo/term/GO:0030335	BMP7 HBEGF RTN4 BMP2 IGF1R SMAD3 FLNA
0.000144259875600959	11	1716	4.71381306865178	Positive regulation of transcription, DNA-templated	http://amigo.geneontology.org/amigo/term/GO:0045893	BMP7 NAMPT NR4A1 BMP2 TP53 BMP6 SQSTM1 SMAD3 FOS EIF2AK3 JUN
0.000144259875600959	11	1717	4.71106769120935	Positive regulation of RNA biosynthetic process	http://amigo.geneontology.org/amigo/term/GO:1902680	BMP7 NAMPT NR4A1 BMP2 TP53 BMP6 SQSTM1 SMAD3 FOS EIF2AK3 JUN
0.000144259875600959	11	1716	4.71381306865178	Positive regulation of nucleic acid-templated transcription	http://amigo.geneontology.org/amigo/term/GO:1903508	BMP7 NAMPT NR4A1 BMP2 TP53 BMP6 SQSTM1 SMAD3 FOS EIF2AK3 JUN
0.000156039467460241	4	99	29.7113066145324	Regulation of biomineral tissue development	http://amigo.geneontology.org/amigo/term/GO:0070167	BMP7 BMP2 BMP6 SMAD3
0.000164394464057324	6	377	11.7032600325148	Regulation of actin cytoskeleton organization	http://amigo.geneontology.org/amigo/term/GO:0032956	CDC42 RICTOR SMAD3 AKAP13 EFNA5 FLNA
0.000165674789325037	4	101	29.1229639092942	Regulation of biomineralization	http://amigo.geneontology.org/amigo/term/GO:0110149	BMP7 BMP2 BMP6 SMAD3
0.000165674789325037	7	581	8.85969685192382	Positive regulation of cell motility	http://amigo.geneontology.org/amigo/term/GO:2000147	BMP7 HBEGF RTN4 BMP2 IGF1R SMAD3 FLNA
0.000169404937297332	2	4	367.677419354839	Regulation of lung blood pressure	http://amigo.geneontology.org/amigo/term/GO:0014916	NAMPT SMAD3
0.000171820201720222	11	1757	4.60381515413002	Neurogenesis	http://amigo.geneontology.org/amigo/term/GO:0022008	TRIO CDC42 BMP7 AREG RTN4 BMP2 SKIL TP53 BMP6 EFNA5 FLNA
0.000171820201720222	3	32	68.9395161290323	Positive regulation of cartilage development	http://amigo.geneontology.org/amigo/term/GO:0061036	BMP2 BMP6 SMAD3
0.000176362670817065	7	589	8.73936141081111	Regulation of cellular protein localization	http://amigo.geneontology.org/amigo/term/GO:1903827	CDC42 RTN4 TP53 SQSTM1 SMAD3 EIF2AK3 FLNA
0.000177162010687943	6	385	11.4600754084625	In utero embryonic development	http://amigo.geneontology.org/amigo/term/GO:0001701	BMP7 RTN4 BMP2 SKIL TP53 SMAD3
0.000180407688461788	9	1115	5.93559959496601	Negative regulation of cell death	http://amigo.geneontology.org/amigo/term/GO:0060548	PDK4 BMP7 NR4A1 CDKN1A IGF1R TP53 SQSTM1 SMAD3 FLNA
0.000184872614264048	7	595	8.65123339658444	Positive regulation of cellular component movement	http://amigo.geneontology.org/amigo/term/GO:0051272	BMP7 HBEGF RTN4 BMP2 IGF1R SMAD3 FLNA
0.000186645548367452	7	597	8.62225104014697	Positive regulation of locomotion	http://amigo.geneontology.org/amigo/term/GO:0040017	BMP7 HBEGF RTN4 BMP2 IGF1R SMAD3 FLNA
0.000186645548367452	5	225	16.3412186379928	Protein stabilization	http://amigo.geneontology.org/amigo/term/GO:0050821	RTN4 CDKN1A TP53 SMAD3 FLNA
0.000187576618095777	6	391	11.2842174738058	Response to decreased oxygen levels	http://amigo.geneontology.org/amigo/term/GO:0036293	BMP7 NAMPT RTN4 BMP2 TP53 SMAD3
0.000195575468633274	5	228	16.1262026032824	Osteoblast differentiation	http://amigo.geneontology.org/amigo/term/GO:0001649	BMP7 AREG BMP2 BMP6 SMAD3
0.000197810514976181	9	1133	5.84130057227458	Animal organ morphogenesis	http://amigo.geneontology.org/amigo/term/GO:0009887	CDC42 BMP7 AREG RTN4 BMP2 TP53 BMP6 SMAD3 FLNA
0.000200760143125461	7	606	8.49419780687746	Morphogenesis of an epithelium	http://amigo.geneontology.org/amigo/term/GO:0002009	CDC42 BMP7 AREG HBEGF BMP2 SMAD3 FLNA
0.000202414704683079	8	855	6.88051311073382	Epithelial cell differentiation	http://amigo.geneontology.org/amigo/term/GO:0030855	CDC42 BMP7 CDKN1A BMP2 SKIL BMP6 SMAD3 FLNA
0.000209941189981107	3	35	63.0304147465438	Insulin-like growth factor receptor signaling pathway	http://amigo.geneontology.org/amigo/term/GO:0048009	BMP2 IGF1R EIF2AK3
0.00021066481966525	4	110	26.7401759530792	Positive regulation of neuron death	http://amigo.geneontology.org/amigo/term/GO:1901216	CDC42 TP53 FOS JUN
0.000216787196530791	4	111	26.4992734670154	Chondrocyte differentiation	http://amigo.geneontology.org/amigo/term/GO:0002062	BMP2 BMP6 SMAD3 EIF2AK3
0.000216787196530791	10	1469	5.00581918794879	Negative regulation of RNA metabolic process	http://amigo.geneontology.org/amigo/term/GO:0051253	BMP7 BMP2 SKIL TP53 BMP6 SQSTM1 SMAD3 TGIF1 JUN FLNA
0.000220730737420625	10	1473	4.99222565315463	Neuron differentiation	http://amigo.geneontology.org/amigo/term/GO:0030182	TRIO CDC42 BMP7 AREG RTN4 BMP2 SKIL BMP6 EFNA5 FLNA
0.000225463439092205	8	872	6.74637466706126	Regulation of cellular localization	http://amigo.geneontology.org/amigo/term/GO:0060341	CDC42 RTN4 TP53 SQSTM1 SMAD3 EIF2AK3 EFNA5 FLNA
0.000226954772472453	5	238	15.4486310653294	Fat cell differentiation	http://amigo.geneontology.org/amigo/term/GO:0045444	TRIO BMP7 NR4A1 BMP2 SMAD3
0.000230282346802145	5	239	15.383992441625	Mesenchymal cell differentiation	http://amigo.geneontology.org/amigo/term/GO:0048762	BMP7 RTN4 BMP2 SMAD3 FLNA
0.000237657851515603	3	37	59.6233653007847	Positive regulation of phosphatase activity	http://amigo.geneontology.org/amigo/term/GO:0010922	PPP1R15A BMP2 SMAD3
0.000244873822260157	6	416	10.6060794044665	Ossification	http://amigo.geneontology.org/amigo/term/GO:0001503	BMP7 AREG BMP2 BMP6 SMAD3 EIF2AK3
0.000244873822260157	7	632	8.144752960392	Circulatory system process	http://amigo.geneontology.org/amigo/term/GO:0003013	CDC42 NAMPT HBEGF BMP6 SMAD3 AKAP13 FLNA
0.000244873822260157	6	417	10.5806451612903	Regulation of actin filament-based process	http://amigo.geneontology.org/amigo/term/GO:0032970	CDC42 RICTOR SMAD3 AKAP13 EFNA5 FLNA
0.000244873822260157	6	417	10.5806451612903	Positive regulation of protein kinase activity	http://amigo.geneontology.org/amigo/term/GO:0045860	AREG HBEGF CDKN1A RICTOR AKAP13 EFNA5
0.000257013204094715	6	421	10.4801164661712	Cellular response to peptide	http://amigo.geneontology.org/amigo/term/GO:1901653	PDK4 NAMPT NR4A1 GDF15 IGF1R TP53
0.000260818607931061	7	640	8.0429435483871	Developmental growth	http://amigo.geneontology.org/amigo/term/GO:0048589	AREG RTN4 CDKN1A GDF15 TP53 SMAD3 AKAP13
0.000263256015707369	5	248	14.8257023933403	Response to starvation	http://amigo.geneontology.org/amigo/term/GO:0042594	PDK4 CDKN1A TP53 EIF2AK3 JUN
0.000273987990874426	7	646	7.96824128632777	Regulation of MAPK cascade	http://amigo.geneontology.org/amigo/term/GO:0043408	CDC42 BMP7 DUSP4 BMP2 GDF15 IGF1R AKAP13
0.000280675039272137	4	121	24.3092508664356	Epidermal growth factor receptor signaling pathway	http://amigo.geneontology.org/amigo/term/GO:0007173	CDC42 AREG HBEGF EPS15L1
0.000281323983432886	11	1885	4.29119534525541	Cell-cell signaling	http://amigo.geneontology.org/amigo/term/GO:0007267	CDC42 TNRC6B NAMPT AREG BMP2 GDF15 BMP6 SQSTM1 SMAD3 EFNA5 FLNA
0.000286862822040424	4	122	24.1099947117927	Regulation of ossification	http://amigo.geneontology.org/amigo/term/GO:0030278	BMP7 BMP2 BMP6 SMAD3
0.000291619870726313	4	123	23.9139784946237	Gland morphogenesis	http://amigo.geneontology.org/amigo/term/GO:0022612	CDC42 BMP7 AREG RTN4
0.000291619870726313	4	123	23.9139784946237	Positive regulation of transmembrane receptor protein serine/threonine kinase signaling pathway	http://amigo.geneontology.org/amigo/term/GO:0090100	BMP7 BMP2 GDF15 BMP6
0.000291619870726313	7	655	7.85875400147747	Apoptotic signaling pathway	http://amigo.geneontology.org/amigo/term/GO:0097190	PPP1R15A CDKN1A SKIL TP53 SMAD3 EIF2AK3 JUN
0.000299736694423356	3	41	53.8064516129032	Positive regulation of ERBB signaling pathway	http://amigo.geneontology.org/amigo/term/GO:1901186	AREG HBEGF RTN4
0.000302918066692115	7	661	7.78741886681958	Embryo development ending in birth or egg hatching	http://amigo.geneontology.org/amigo/term/GO:0009792	BMP7 RTN4 BMP2 SKIL TP53 RICTOR SMAD3
0.000302918066692115	5	258	14.2510627656914	Negative regulation of growth	http://amigo.geneontology.org/amigo/term/GO:0045926	RTN4 CDKN1A GDF15 TP53 SMAD3
0.000308216484062539	9	1222	5.41587033419566	Regulation of organelle organization	http://amigo.geneontology.org/amigo/term/GO:0033043	CDC42 BMP7 TP53 SQSTM1 RICTOR SMAD3 AKAP13 EFNA5 FLNA
0.000327752841044731	5	263	13.980130013492	Connective tissue development	http://amigo.geneontology.org/amigo/term/GO:0061448	BMP7 BMP2 BMP6 SMAD3 EIF2AK3
0.0003287157043798	6	446	9.89266599161001	Regulation of cell growth	http://amigo.geneontology.org/amigo/term/GO:0001558	CDC42 HBEGF RTN4 CDKN1A TP53 SMAD3
0.000387259399679565	8	957	6.14716688576533	Negative regulation of transcription by RNA polymerase II	http://amigo.geneontology.org/amigo/term/GO:0000122	BMP2 SKIL TP53 BMP6 SQSTM1 SMAD3 TGIF1 JUN
0.00038852964096881	6	461	9.57077881183962	Gland development	http://amigo.geneontology.org/amigo/term/GO:0048732	CDC42 BMP7 AREG RTN4 BMP2 SMAD3
0.00038852964096881	6	461	9.57077881183962	Regulation of nervous system development	http://amigo.geneontology.org/amigo/term/GO:0051960	BMP7 RTN4 BMP2 SKIL TP53 EIF2AK3
0.00038852964096881	7	691	7.44932542831801	Cellular response to organonitrogen compound	http://amigo.geneontology.org/amigo/term/GO:0071417	PDK4 NAMPT NR4A1 GDF15 IGF1R TP53 FLNA
0.000390210312061349	7	692	7.43856050717882	Regulation of growth	http://amigo.geneontology.org/amigo/term/GO:0040008	CDC42 HBEGF RTN4 CDKN1A GDF15 TP53 SMAD3
0.000406558268629191	7	697	7.38519924098672	Regulation of protein kinase activity	http://amigo.geneontology.org/amigo/term/GO:0045859	BMP7 AREG HBEGF CDKN1A RICTOR AKAP13 EFNA5
0.000412211847576724	11	1982	4.08118225318186	Locomotion	http://amigo.geneontology.org/amigo/term/GO:0040011	TRIO CDC42 BMP7 HBEGF RTN4 NR4A1 BMP2 IGF1R SMAD3 EFNA5 FLNA
0.000412211847576724	10	1614	4.5561018507415	Positive regulation of multicellular organismal process	http://amigo.geneontology.org/amigo/term/GO:0051240	BMP7 RTN4 BMP2 SKIL IGF1R BMP6 SMAD3 FOS EIF2AK3 JUN
0.000420941935849033	4	138	21.3146330060776	Regulation of endothelial cell proliferation	http://amigo.geneontology.org/amigo/term/GO:0001936	NR4A1 BMP2 BMP6 RICTOR
0.000420941935849033	4	138	21.3146330060776	Endocrine system development	http://amigo.geneontology.org/amigo/term/GO:0035270	BMP2 BMP6 SMAD3 EIF2AK3
0.000420941935849033	4	138	21.3146330060776	Regulation of fat cell differentiation	http://amigo.geneontology.org/amigo/term/GO:0045598	TRIO BMP7 BMP2 SMAD3
0.000430794473692858	6	473	9.32796835572529	Response to peptide hormone	http://amigo.geneontology.org/amigo/term/GO:0043434	PDK4 BMP7 AREG NR4A1 GDF15 IGF1R
0.000435922068950258	2	7	210.101382488479	Regulation of aldosterone metabolic process	http://amigo.geneontology.org/amigo/term/GO:0032344	BMP2 BMP6
0.000435922068950258	2	7	210.101382488479	Regulation of aldosterone biosynthetic process	http://amigo.geneontology.org/amigo/term/GO:0032347	BMP2 BMP6
0.00045812321394227	7	715	7.19927814121363	Tissue morphogenesis	http://amigo.geneontology.org/amigo/term/GO:0048729	CDC42 BMP7 AREG HBEGF BMP2 SMAD3 FLNA
0.000464163677221927	7	717	7.17919647275836	Blood vessel development	http://amigo.geneontology.org/amigo/term/GO:0001568	CDC42 BMP7 RTN4 NR4A1 EIF2AK3 JUN FLNA
0.00049089429043401	3	50	44.1212903225806	Positive regulation of epithelial to mesenchymal transition	http://amigo.geneontology.org/amigo/term/GO:0010718	BMP7 BMP2 SMAD3
0.000534055236659743	5	297	12.3797110893885	Mesenchyme development	http://amigo.geneontology.org/amigo/term/GO:0060485	BMP7 RTN4 BMP2 SMAD3 FLNA
0.00054524519969655	8	1017	5.78450217274083	Response to lipid	http://amigo.geneontology.org/amigo/term/GO:0033993	PDK4 BMP7 AREG NR4A1 CDKN1A BMP6 FOS JUN
0.00054524519969655	4	149	19.7410694955618	Negative regulation of transmembrane receptor protein serine/threonine kinase signaling pathway	http://amigo.geneontology.org/amigo/term/GO:0090101	BMP2 SKIL TP53 SMAD3
0.000557032671937737	9	1336	4.95373768591849	Positive regulation of gene expression	http://amigo.geneontology.org/amigo/term/GO:0010628	PPP1R15A TNRC6B BMP7 RTN4 BMP2 TP53 BMP6 SMAD3 EIF2AK3
0.000557193244298577	2	8	183.838709677419	Regulation of translation initiation in response to endoplasmic reticulum stress	http://amigo.geneontology.org/amigo/term/GO:0036491	PPP1R15A EIF2AK3
0.000557193244298577	2	8	183.838709677419	Stress-induced premature senescence	http://amigo.geneontology.org/amigo/term/GO:0090400	CDKN1A TP53
0.000566734355955928	3	53	41.6238587948874	Mesenchyme morphogenesis	http://amigo.geneontology.org/amigo/term/GO:0072132	BMP7 BMP2 SMAD3
0.000582702111397171	7	748	6.88166292910126	Vasculature development	http://amigo.geneontology.org/amigo/term/GO:0001944	CDC42 BMP7 RTN4 NR4A1 EIF2AK3 JUN FLNA
0.000602885060646551	4	154	19.1001256807708	Endothelial cell proliferation	http://amigo.geneontology.org/amigo/term/GO:0001935	NR4A1 BMP2 BMP6 RICTOR
0.000609368632597105	5	308	11.9375785504818	Intrinsic apoptotic signaling pathway	http://amigo.geneontology.org/amigo/term/GO:0097193	PPP1R15A CDKN1A SKIL TP53 EIF2AK3
0.000616249625707069	8	1040	5.65657568238213	Protein localization to organelle	http://amigo.geneontology.org/amigo/term/GO:0033365	PPP1R15A BMP7 RTN4 CDKN1A TP53 SMAD3 EIF2AK3 FLNA
0.000625597335117473	4	156	18.8552522746071	Response to glucocorticoid	http://amigo.geneontology.org/amigo/term/GO:0051384	AREG CDKN1A BMP6 FOS
0.000631920098608107	8	1045	5.62951072696404	Neuron projection development	http://amigo.geneontology.org/amigo/term/GO:0031175	TRIO CDC42 BMP7 AREG RTN4 SKIL EFNA5 FLNA
0.00063576789538522	4	157	18.7351551263612	Regulation of smooth muscle cell proliferation	http://amigo.geneontology.org/amigo/term/GO:0048660	NAMPT HBEGF CDKN1A JUN
0.000638115790595515	9	1368	4.83786078098472	Peptidyl-amino acid modification	http://amigo.geneontology.org/amigo/term/GO:0018193	BMP7 AREG HBEGF IGF1R TP53 BMP6 RICTOR EIF2AK3 EFNA5
0.000642824186570678	3	56	39.3940092165899	ER-nucleus signaling pathway	http://amigo.geneontology.org/amigo/term/GO:0006984	PPP1R15A TP53 EIF2AK3
0.000675512063953278	4	160	18.3838709677419	Smooth muscle cell proliferation	http://amigo.geneontology.org/amigo/term/GO:0048659	NAMPT HBEGF CDKN1A JUN
0.000680913350290301	7	772	6.66772522146081	Cellular response to nitrogen compound	http://amigo.geneontology.org/amigo/term/GO:1901699	PDK4 NAMPT NR4A1 GDF15 IGF1R TP53 FLNA
0.000694790758791369	7	775	6.64191467221644	Cell morphogenesis involved in differentiation	http://amigo.geneontology.org/amigo/term/GO:0000904	TRIO CDC42 BMP7 RTN4 SKIL EFNA5 FLNA
0.000699903457170029	4	162	18.1569095977698	Protein import into nucleus	http://amigo.geneontology.org/amigo/term/GO:0006606	CDKN1A TP53 SMAD3 FLNA
0.000727690501753797	5	323	11.3832018376111	DNA-templated transcription, initiation	http://amigo.geneontology.org/amigo/term/GO:0006352	TNRC6B NR4A1 CDKN1A TP53 JUN
0.000741322525747114	6	533	8.27791563275434	Axon development	http://amigo.geneontology.org/amigo/term/GO:0061564	TRIO BMP7 RTN4 SKIL EFNA5 FLNA
0.000745901145779583	6	534	8.26241391808626	Negative regulation of cell cycle	http://amigo.geneontology.org/amigo/term/GO:0045786	BMP7 NR4A1 CDKN1A BMP2 TP53 SMAD3
0.000764287616416086	3	60	36.7677419354839	Regulation of substrate adhesion-dependent cell spreading	http://amigo.geneontology.org/amigo/term/GO:1900024	CDC42 EFNA5 FLNA
0.000786755183747434	6	540	8.17060931899642	Regulation of cellular amide metabolic process	http://amigo.geneontology.org/amigo/term/GO:0034248	PDK4 PPP1R15A TNRC6B RTN4 TP53 EIF2AK3
0.000804871473775898	9	1418	4.66727330633787	Regulation of hydrolase activity	http://amigo.geneontology.org/amigo/term/GO:0051336	PPP1R15A NR4A1 BMP2 RICTOR SMAD3 EIF2AK3 JUN EFNA5 ARHGEF12
0.000812682773540108	6	544	8.11053130929791	Angiogenesis	http://amigo.geneontology.org/amigo/term/GO:0001525	CDC42 RTN4 NR4A1 EIF2AK3 JUN FLNA
0.000813367461838402	2	10	147.070967741935	Aldosterone biosynthetic process	http://amigo.geneontology.org/amigo/term/GO:0032342	BMP2 BMP6
0.000814247802335056	6	545	8.09564960047351	Blood circulation	http://amigo.geneontology.org/amigo/term/GO:0008015	CDC42 NAMPT HBEGF BMP6 SMAD3 FLNA
0.000819243949433951	3	62	35.5816857440166	Morphogenesis of an epithelial sheet	http://amigo.geneontology.org/amigo/term/GO:0002011	BMP7 HBEGF FLNA
0.000819243949433951	3	62	35.5816857440166	Positive regulation of osteoblast differentiation	http://amigo.geneontology.org/amigo/term/GO:0045669	BMP7 BMP2 BMP6
0.000847815130682756	8	1102	5.33832913763831	Embryo development	http://amigo.geneontology.org/amigo/term/GO:0009790	BMP7 RTN4 DUSP4 BMP2 SKIL TP53 RICTOR SMAD3
0.000891177936891037	4	175	16.8081105990783	Response to corticosteroid	http://amigo.geneontology.org/amigo/term/GO:0031960	AREG CDKN1A BMP6 FOS
0.000891177936891037	3	64	34.4697580645161	Positive regulation of dephosphorylation	http://amigo.geneontology.org/amigo/term/GO:0035306	PPP1R15A BMP2 SMAD3
0.000892300510616905	7	815	6.31593113002177	Cellular component morphogenesis	http://amigo.geneontology.org/amigo/term/GO:0032989	TRIO CDC42 BMP7 RTN4 SKIL AKAP13 EFNA5
0.00092087798522941	5	344	10.6882970742686	Positive regulation of protein transport	http://amigo.geneontology.org/amigo/term/GO:0051222	CDC42 TP53 BMP6 SMAD3 FLNA
0.000921195442529162	3	65	33.9394540942928	Positive regulation of neuron apoptotic process	http://amigo.geneontology.org/amigo/term/GO:0043525	CDC42 TP53 JUN
0.000950426021079455	2	11	133.700879765396	Aldosterone metabolic process	http://amigo.geneontology.org/amigo/term/GO:0032341	BMP2 BMP6
0.000950426021079455	2	11	133.700879765396	Regulation of steroid hormone biosynthetic process	http://amigo.geneontology.org/amigo/term/GO:0090030	BMP2 BMP6
0.000952875319543341	3	66	33.425219941349	Positive regulation of nucleocytoplasmic transport	http://amigo.geneontology.org/amigo/term/GO:0046824	TP53 SMAD3 FLNA
0.000955639218926225	6	566	7.79528097572096	Regulation of cytoskeleton organization	http://amigo.geneontology.org/amigo/term/GO:0051493	CDC42 RICTOR SMAD3 AKAP13 EFNA5 FLNA
0.000988898079223603	3	67	32.9263360616273	Positive regulation of actin filament bundle assembly	http://amigo.geneontology.org/amigo/term/GO:0032233	CDC42 SMAD3 FLNA
0.00102136205532421	7	837	6.149920992793	Regulation of cell adhesion	http://amigo.geneontology.org/amigo/term/GO:0030155	CDC42 BMP7 BMP2 BMP6 SMAD3 EFNA5 FLNA
0.00105659927326917	8	1145	5.13785040146499	Negative regulation of cellular protein metabolic process	http://amigo.geneontology.org/amigo/term/GO:0032269	PPP1R15A TNRC6B BMP7 NR4A1 CDKN1A TP53 SQSTM1 EIF2AK3
0.00105803323929657	4	185	15.8995640802092	Import into nucleus	http://amigo.geneontology.org/amigo/term/GO:0051170	CDKN1A TP53 SMAD3 FLNA
0.00108191825712617	6	581	7.59402587307756	Regulation of protein transport	http://amigo.geneontology.org/amigo/term/GO:0051223	CDC42 TP53 BMP6 SMAD3 EFNA5 FLNA
0.00109611080105795	5	361	10.184970065231	Aging	http://amigo.geneontology.org/amigo/term/GO:0007568	NAMPT CDKN1A TP53 FOS JUN
0.00109611080105795	6	584	7.55501546619532	Response to inorganic substance	http://amigo.geneontology.org/amigo/term/GO:0010035	BMP7 AREG BMP6 FOS EIF2AK3 JUN
0.00109611080105795	2	12	122.559139784946	Regulation of translation in response to endoplasmic reticulum stress	http://amigo.geneontology.org/amigo/term/GO:0036490	PPP1R15A EIF2AK3
0.00109611080105795	5	361	10.184970065231	Positive regulation of establishment of protein localization	http://amigo.geneontology.org/amigo/term/GO:1904951	CDC42 TP53 BMP6 SMAD3 FLNA
0.00116964582978992	4	191	15.4001013342341	Negative regulation of cell development	http://amigo.geneontology.org/amigo/term/GO:0010721	BMP7 RTN4 TP53 EFNA5
0.0011889477491703	4	192	15.3198924731183	Positive regulation of intracellular protein transport	http://amigo.geneontology.org/amigo/term/GO:0090316	CDC42 TP53 SMAD3 FLNA
0.00122008902364654	6	597	7.39050089155455	Positive regulation of cellular component biogenesis	http://amigo.geneontology.org/amigo/term/GO:0044089	CDC42 BMP7 TP53 RICTOR SMAD3 FLNA
0.00122008902364654	3	73	30.2200618647813	Intrinsic apoptotic signaling pathway in response to endoplasmic reticulum stress	http://amigo.geneontology.org/amigo/term/GO:0070059	PPP1R15A TP53 EIF2AK3
0.00124773168126934	2	13	113.131513647643	ER overload response	http://amigo.geneontology.org/amigo/term/GO:0006983	TP53 EIF2AK3
0.00124773168126934	2	13	113.131513647643	Primary alcohol biosynthetic process	http://amigo.geneontology.org/amigo/term/GO:0034309	BMP2 BMP6
0.00124773168126934	2	13	113.131513647643	Positive regulation of epidermal growth factor-activated receptor activity	http://amigo.geneontology.org/amigo/term/GO:0045741	AREG HBEGF
0.00124773168126934	3	74	29.8116826503923	Regulation of cartilage development	http://amigo.geneontology.org/amigo/term/GO:0061035	BMP2 BMP6 SMAD3
0.00124773168126934	3	74	29.8116826503923	Cellular response to ionizing radiation	http://amigo.geneontology.org/amigo/term/GO:0071479	NAMPT CDKN1A TP53
0.00125969181559221	5	375	9.8047311827957	Cellular response to chemical stress	http://amigo.geneontology.org/amigo/term/GO:0062197	BMP7 TP53 FOS EIF2AK3 JUN
0.00126627519146563	5	376	9.7786547700755	Response to hypoxia	http://amigo.geneontology.org/amigo/term/GO:0001666	BMP7 RTN4 BMP2 TP53 SMAD3
0.00126627519146563	4	197	14.9310627149173	Gastrulation	http://amigo.geneontology.org/amigo/term/GO:0007369	BMP7 DUSP4 TP53 SMAD3
0.00127747575807822	5	377	9.7527166937623	Regulation of binding	http://amigo.geneontology.org/amigo/term/GO:0051098	CDC42 CDKN1A BMP2 SMAD3 JUN
0.00128874611961891	5	378	9.72691585594811	Regulation of neurogenesis	http://amigo.geneontology.org/amigo/term/GO:0050767	BMP7 RTN4 BMP2 SKIL TP53
0.00130436495740175	6	609	7.24487525822342	Regulation of establishment of protein localization	http://amigo.geneontology.org/amigo/term/GO:0070201	CDC42 TP53 BMP6 SMAD3 EFNA5 FLNA
0.00132196935392625	4	200	14.7070967741935	Negative regulation of cell growth	http://amigo.geneontology.org/amigo/term/GO:0030308	RTN4 CDKN1A TP53 SMAD3
0.00132297825247372	5	381	9.6503259673186	Nucleocytoplasmic transport	http://amigo.geneontology.org/amigo/term/GO:0006913	CDKN1A TP53 SMAD3 AKAP13 FLNA
0.0013626111114685	8	1203	4.89014024079586	Neuron development	http://amigo.geneontology.org/amigo/term/GO:0048666	TRIO CDC42 BMP7 AREG RTN4 SKIL EFNA5 FLNA
0.0013626111114685	5	384	9.57493279569893	Nuclear transport	http://amigo.geneontology.org/amigo/term/GO:0051169	CDKN1A TP53 SMAD3 AKAP13 FLNA
0.00140055253613726	8	1209	4.86587155473732	Regulation of cell cycle	http://amigo.geneontology.org/amigo/term/GO:0051726	CDC42 BMP7 NR4A1 CDKN1A BMP2 TP53 SMAD3 JUN
0.00140773084942377	6	620	7.11633714880333	Cell morphogenesis involved in neuron differentiation	http://amigo.geneontology.org/amigo/term/GO:0048667	TRIO CDC42 BMP7 RTN4 SKIL EFNA5
0.00147197274274885	4	207	14.2097553373851	Morphogenesis of a branching structure	http://amigo.geneontology.org/amigo/term/GO:0001763	BMP7 AREG RTN4 BMP2
0.00147197274274885	4	207	14.2097553373851	Cellular response to metal ion	http://amigo.geneontology.org/amigo/term/GO:0071248	BMP6 FOS EIF2AK3 JUN
0.00151654647481024	10	1960	3.75181040157999	Cellular protein localization	http://amigo.geneontology.org/amigo/term/GO:0034613	CDC42 PPP1R15A BMP7 RTN4 CDKN1A TP53 SQSTM1 SMAD3 EIF2AK3 FLNA
0.00154153914658486	3	81	27.2353643966547	Regulation of transcription initiation from RNA polymerase II promoter	http://amigo.geneontology.org/amigo/term/GO:0060260	TNRC6B CDKN1A TP53
0.00155279947299552	5	397	9.26139595352239	Neuron death	http://amigo.geneontology.org/amigo/term/GO:0070997	CDC42 NAMPT TP53 FOS JUN
0.00156842896940857	2	15	98.047311827957	Aldehyde biosynthetic process	http://amigo.geneontology.org/amigo/term/GO:0046184	BMP2 BMP6
0.00156842896940857	6	635	6.94823469646939	Blood vessel morphogenesis	http://amigo.geneontology.org/amigo/term/GO:0048514	CDC42 RTN4 NR4A1 EIF2AK3 JUN FLNA
0.00158117612836829	10	1974	3.72520181717162	Cellular macromolecule localization	http://amigo.geneontology.org/amigo/term/GO:0070727	CDC42 PPP1R15A BMP7 RTN4 CDKN1A TP53 SQSTM1 SMAD3 EIF2AK3 FLNA
0.0015812414157264	9	1590	4.16238587948874	Cell migration	http://amigo.geneontology.org/amigo/term/GO:0016477	CDC42 BMP7 HBEGF RTN4 NR4A1 BMP2 IGF1R SMAD3 FLNA
0.00162973732224676	6	641	6.88319661818731	Chordate embryonic development	http://amigo.geneontology.org/amigo/term/GO:0043009	BMP7 RTN4 BMP2 SKIL TP53 SMAD3
0.00164505812370878	4	215	13.6810202550638	Muscle cell proliferation	http://amigo.geneontology.org/amigo/term/GO:0033002	NAMPT HBEGF CDKN1A JUN
0.00164505812370878	4	215	13.6810202550638	Cardiac muscle tissue development	http://amigo.geneontology.org/amigo/term/GO:0048738	CDC42 BMP7 BMP2 AKAP13
0.00165806371473495	5	405	9.07845479888491	Response to steroid hormone	http://amigo.geneontology.org/amigo/term/GO:0048545	BMP7 AREG CDKN1A BMP6 FOS
0.00169301639755475	4	217	13.5549279024825	Response to reactive oxygen species	http://amigo.geneontology.org/amigo/term/GO:0000302	BMP7 AREG FOS JUN
0.00174184946763108	4	219	13.4311386065694	Bone development	http://amigo.geneontology.org/amigo/term/GO:0060348	BMP2 TP53 BMP6 AKAP13
0.00174184946763108	2	16	91.9193548387097	Replicative senescence	http://amigo.geneontology.org/amigo/term/GO:0090399	CDKN1A TP53
0.00177150217161692	5	412	8.92420920764172	Regulation of supramolecular fiber organization	http://amigo.geneontology.org/amigo/term/GO:1902903	CDC42 RICTOR SMAD3 AKAP13 FLNA
0.00179156307054365	4	221	13.3095898408991	Regulation of cell-substrate adhesion	http://amigo.geneontology.org/amigo/term/GO:0010810	CDC42 SMAD3 EFNA5 FLNA
0.0018435090253746	7	946	5.44131487417309	Regulation of cell migration	http://amigo.geneontology.org/amigo/term/GO:0030334	BMP7 HBEGF RTN4 BMP2 IGF1R SMAD3 FLNA
0.00186728851451941	3	88	25.0689149560117	Negative regulation of transforming growth factor beta receptor signaling pathway	http://amigo.geneontology.org/amigo/term/GO:0030512	SKIL TP53 SMAD3
0.00192959878562323	2	17	86.5123339658444	DNA damage response, signal transduction by p53 class mediator resulting in transcription of p21 class mediator	http://amigo.geneontology.org/amigo/term/GO:0006978	CDKN1A TP53
0.00192959878562323	2	17	86.5123339658444	Regulation of ketone biosynthetic process	http://amigo.geneontology.org/amigo/term/GO:0010566	BMP2 BMP6
0.00198751732523003	9	1649	4.01345879222989	Plasma membrane bounded cell projection organization	http://amigo.geneontology.org/amigo/term/GO:0120036	TRIO CDC42 BMP7 AREG RTN4 SKIL IGF1R EFNA5 FLNA
0.00201219285772275	4	229	12.8446260036625	Cell-cell junction organization	http://amigo.geneontology.org/amigo/term/GO:0045216	CDC42 BMP6 SMAD3 FLNA
0.00203931084826602	4	230	12.7887798036466	Protein import	http://amigo.geneontology.org/amigo/term/GO:0017038	CDKN1A TP53 SMAD3 FLNA
0.00208158440786948	3	92	23.9789621318373	Columnar/cuboidal epithelial cell differentiation	http://amigo.geneontology.org/amigo/term/GO:0002065	CDKN1A BMP2 BMP6
0.00208158440786948	3	92	23.9789621318373	Positive regulation of protein localization to nucleus	http://amigo.geneontology.org/amigo/term/GO:1900182	SMAD3 EIF2AK3 FLNA
0.00208758422615917	4	232	12.678531701891	Cellular response to decreased oxygen levels	http://amigo.geneontology.org/amigo/term/GO:0036294	BMP7 NAMPT RTN4 TP53
0.00210757379754166	2	18	81.7060931899642	Mineralocorticoid biosynthetic process	http://amigo.geneontology.org/amigo/term/GO:0006705	BMP2 BMP6
0.00210757379754166	2	18	81.7060931899642	DNA damage response, signal transduction resulting in transcription	http://amigo.geneontology.org/amigo/term/GO:0042772	CDKN1A TP53
0.00210757379754166	2	18	81.7060931899642	Regulation of translational initiation in response to stress	http://amigo.geneontology.org/amigo/term/GO:0043558	PPP1R15A EIF2AK3
0.0021726760693797	3	94	23.4687714481812	Ureteric bud development	http://amigo.geneontology.org/amigo/term/GO:0001657	BMP7 BMP2 SMAD3
0.0021726760693797	4	236	12.4636413340623	Positive regulation of intracellular transport	http://amigo.geneontology.org/amigo/term/GO:0032388	CDC42 TP53 SMAD3 FLNA
0.0021726760693797	6	686	6.43167497413712	Neuron projection morphogenesis	http://amigo.geneontology.org/amigo/term/GO:0048812	TRIO CDC42 BMP7 RTN4 SKIL EFNA5
0.0021726760693797	4	236	12.4636413340623	Cellular response to inorganic substance	http://amigo.geneontology.org/amigo/term/GO:0071241	BMP6 FOS EIF2AK3 JUN
0.0021726760693797	4	236	12.4636413340623	Reactive oxygen species metabolic process	http://amigo.geneontology.org/amigo/term/GO:0072593	PDK4 BMP7 CDKN1A TP53
0.00219705337836873	3	95	23.2217317487267	Positive regulation of neuron differentiation	http://amigo.geneontology.org/amigo/term/GO:0045666	BMP7 BMP2 BMP6
0.00219705337836873	3	95	23.2217317487267	Mesonephric epithelium development	http://amigo.geneontology.org/amigo/term/GO:0072163	BMP7 BMP2 SMAD3
0.00219705337836873	3	95	23.2217317487267	Mesonephric tubule development	http://amigo.geneontology.org/amigo/term/GO:0072164	BMP7 BMP2 SMAD3
0.00219705337836873	4	237	12.4110521301211	Positive regulation of supramolecular fiber organization	http://amigo.geneontology.org/amigo/term/GO:1902905	CDC42 RICTOR SMAD3 FLNA
0.00225206768949588	9	1690	3.91609085703379	Cell projection organization	http://amigo.geneontology.org/amigo/term/GO:0030030	TRIO CDC42 BMP7 AREG RTN4 SKIL IGF1R EFNA5 FLNA
0.00225206768949588	3	96	22.9798387096774	Response to cAMP	http://amigo.geneontology.org/amigo/term/GO:0051591	AREG FOS JUN
0.00226794526467448	2	19	77.4057724957555	Mineralocorticoid metabolic process	http://amigo.geneontology.org/amigo/term/GO:0008212	BMP2 BMP6
0.00233154560921724	6	699	6.31205870137062	Chemotaxis	http://amigo.geneontology.org/amigo/term/GO:0006935	TRIO BMP7 HBEGF NR4A1 SMAD3 EFNA5
0.00234238901437191	6	700	6.30304147465438	Plasma membrane bounded cell projection morphogenesis	http://amigo.geneontology.org/amigo/term/GO:0120039	TRIO CDC42 BMP7 RTN4 SKIL EFNA5
0.0023641818216661	3	98	22.5108624094799	Regulation of epithelial to mesenchymal transition	http://amigo.geneontology.org/amigo/term/GO:0010717	BMP7 BMP2 SMAD3
0.00236420407643819	6	702	6.2850840915357	Taxis	http://amigo.geneontology.org/amigo/term/GO:0042330	TRIO BMP7 HBEGF NR4A1 SMAD3 EFNA5
0.00239331364477076	6	704	6.26722873900293	Cell projection morphogenesis	http://amigo.geneontology.org/amigo/term/GO:0048858	TRIO CDC42 BMP7 RTN4 SKIL EFNA5
0.00241407366069265	3	99	22.2834799608993	Mesonephros development	http://amigo.geneontology.org/amigo/term/GO:0001823	BMP7 BMP2 SMAD3
0.0024378101477611	4	246	11.9569892473118	Myeloid leukocyte differentiation	http://amigo.geneontology.org/amigo/term/GO:0002573	CDC42 CDKN1A FOS JUN
0.00244375142637458	2	20	73.5354838709677	MRNA transcription	http://amigo.geneontology.org/amigo/term/GO:0009299	TP53 FLNA
0.00244375142637458	2	20	73.5354838709677	Positive regulation of chondrocyte differentiation	http://amigo.geneontology.org/amigo/term/GO:0032332	BMP6 SMAD3
0.00244375142637458	2	20	73.5354838709677	Cell proliferation involved in kidney development	http://amigo.geneontology.org/amigo/term/GO:0072111	BMP7 BMP2
0.00244999060705064	3	100	22.0606451612903	Regulation of cell morphogenesis involved in differentiation	http://amigo.geneontology.org/amigo/term/GO:0010769	CDC42 EFNA5 FLNA
0.00245906354126467	7	1010	5.09651868412648	Regulation of cell motility	http://amigo.geneontology.org/amigo/term/GO:2000145	BMP7 HBEGF RTN4 BMP2 IGF1R SMAD3 FLNA
0.00253873143361574	4	250	11.7656774193548	Transcription initiation from RNA polymerase II promoter	http://amigo.geneontology.org/amigo/term/GO:0006367	TNRC6B NR4A1 CDKN1A TP53
0.00253873143361574	6	715	6.17080983532596	Cellular response to hormone stimulus	http://amigo.geneontology.org/amigo/term/GO:0032870	PDK4 BMP7 NR4A1 GDF15 IGF1R FOS
0.00254777700946593	6	717	6.15359697665002	Negative regulation of cellular component organization	http://amigo.geneontology.org/amigo/term/GO:0051129	CDC42 BMP7 RTN4 TP53 BMP6 FLNA
0.00254777700946593	4	251	11.7188022105128	Cellular response to oxygen levels	http://amigo.geneontology.org/amigo/term/GO:0071453	BMP7 NAMPT RTN4 TP53
0.00254777700946593	3	102	21.6280834914611	Cellular senescence	http://amigo.geneontology.org/amigo/term/GO:0090398	NAMPT CDKN1A TP53
0.00254777700946593	3	102	21.6280834914611	Regulation of actomyosin structure organization	http://amigo.geneontology.org/amigo/term/GO:0110020	CDC42 SMAD3 AKAP13
0.00260966792226701	6	721	6.11945774238289	Cell part morphogenesis	http://amigo.geneontology.org/amigo/term/GO:0032990	TRIO CDC42 BMP7 RTN4 SKIL EFNA5
0.00262159480513144	2	21	70.0337941628264	Regulation of hormone biosynthetic process	http://amigo.geneontology.org/amigo/term/GO:0046885	BMP2 BMP6
0.00266655734798479	5	465	7.90704127644814	Positive regulation of MAPK cascade	http://amigo.geneontology.org/amigo/term/GO:0043410	CDC42 BMP2 GDF15 IGF1R AKAP13
0.00266655734798479	3	104	21.212158808933	Positive regulation of smooth muscle cell proliferation	http://amigo.geneontology.org/amigo/term/GO:0048661	NAMPT HBEGF JUN
0.00266655734798479	4	255	11.5349778621126	Positive regulation of cytoskeleton organization	http://amigo.geneontology.org/amigo/term/GO:0051495	CDC42 RICTOR SMAD3 FLNA
0.00270695618181937	7	1032	4.987871967992	Regulation of cellular component biogenesis	http://amigo.geneontology.org/amigo/term/GO:0044087	CDC42 BMP7 TP53 RICTOR SMAD3 EFNA5 FLNA
0.00271576943977859	3	105	21.0101382488479	Negative regulation of developmental growth	http://amigo.geneontology.org/amigo/term/GO:0048640	RTN4 CDKN1A GDF15
0.00272344107870765	7	1034	4.97822424658389	Regulation of anatomical structure morphogenesis	http://amigo.geneontology.org/amigo/term/GO:0022603	CDC42 BMP7 RTN4 BMP2 SKIL EFNA5 FLNA
0.00277665857104426	3	106	20.8119293974437	Regulation of actin filament bundle assembly	http://amigo.geneontology.org/amigo/term/GO:0032231	CDC42 SMAD3 FLNA
0.00280907832692613	2	22	66.8504398826979	PERK-mediated unfolded protein response	http://amigo.geneontology.org/amigo/term/GO:0036499	PPP1R15A EIF2AK3
0.00280907832692613	2	22	66.8504398826979	Response to corticosterone	http://amigo.geneontology.org/amigo/term/GO:0051412	CDKN1A FOS
0.0028785967884646	5	475	7.74057724957555	Myeloid cell differentiation	http://amigo.geneontology.org/amigo/term/GO:0030099	CDC42 TNRC6B CDKN1A FOS JUN
0.00295735742106325	6	744	5.93028095733611	Actin cytoskeleton organization	http://amigo.geneontology.org/amigo/term/GO:0030036	CDC42 RICTOR SMAD3 AKAP13 EFNA5 FLNA
0.00295735742106325	3	109	20.2391240011838	Actin cytoskeleton reorganization	http://amigo.geneontology.org/amigo/term/GO:0031532	CDC42 RICTOR FLNA
0.00295735742106325	9	1776	3.72646033129904	Cell motility	http://amigo.geneontology.org/amigo/term/GO:0048870	CDC42 BMP7 HBEGF RTN4 NR4A1 BMP2 IGF1R SMAD3 FLNA
0.00295735742106325	9	1776	3.72646033129904	Localization of cell	http://amigo.geneontology.org/amigo/term/GO:0051674	CDC42 BMP7 HBEGF RTN4 NR4A1 BMP2 IGF1R SMAD3 FLNA
0.00301521150114545	7	1056	4.87451124144673	Regulation of locomotion	http://amigo.geneontology.org/amigo/term/GO:0040012	BMP7 HBEGF RTN4 BMP2 IGF1R SMAD3 FLNA
0.00301521150114545	2	23	63.9438990182328	Positive regulation of transcription from RNA polymerase II promoter involved in cellular response to chemical stimulus	http://amigo.geneontology.org/amigo/term/GO:1901522	BMP2 TP53
0.00302144690993825	8	1404	4.1900560610238	Response to cytokine	http://amigo.geneontology.org/amigo/term/GO:0034097	CDC42 CDKN1A SKIL TP53 SQSTM1 SMAD3 FOS JUN
0.00303467076548323	5	483	7.612368930742	Response to radiation	http://amigo.geneontology.org/amigo/term/GO:0009314	NAMPT CDKN1A TP53 FOS JUN
0.00303467076548323	4	267	11.0165518907817	Regulation of intracellular protein transport	http://amigo.geneontology.org/amigo/term/GO:0033157	CDC42 TP53 SMAD3 FLNA
0.00318754505981309	3	113	19.5226948330003	Regulation of DNA replication	http://amigo.geneontology.org/amigo/term/GO:0006275	CDC42 TP53 JUN
0.00318754505981309	5	490	7.50362080315997	Response to oxidative stress	http://amigo.geneontology.org/amigo/term/GO:0006979	BMP7 AREG TP53 FOS JUN
0.00318754505981309	5	490	7.50362080315997	Axonogenesis	http://amigo.geneontology.org/amigo/term/GO:0007409	TRIO BMP7 RTN4 SKIL EFNA5
0.00318754505981309	6	757	5.82843993693271	Cell junction organization	http://amigo.geneontology.org/amigo/term/GO:0034330	CDC42 IGF1R BMP6 SMAD3 EFNA5 FLNA
0.00318754505981309	3	113	19.5226948330003	Substrate adhesion-dependent cell spreading	http://amigo.geneontology.org/amigo/term/GO:0034446	CDC42 EFNA5 FLNA
0.00318754505981309	3	113	19.5226948330003	Regulation of nucleocytoplasmic transport	http://amigo.geneontology.org/amigo/term/GO:0046822	TP53 SMAD3 FLNA
0.00319912814857767	2	24	61.2795698924731	Positive regulation of extracellular matrix organization	http://amigo.geneontology.org/amigo/term/GO:1903055	BMP2 SMAD3
0.00333741141788672	3	115	19.1831697054698	Intrinsic apoptotic signaling pathway in response to DNA damage	http://amigo.geneontology.org/amigo/term/GO:0008630	CDKN1A SKIL TP53
0.00342725716958626	7	1085	4.74422476586889	Cell morphogenesis	http://amigo.geneontology.org/amigo/term/GO:0000902	TRIO CDC42 BMP7 RTN4 SKIL EFNA5 FLNA
0.00344686700462757	2	25	58.8283870967742	Olefinic compound biosynthetic process	http://amigo.geneontology.org/amigo/term/GO:0120255	BMP2 BMP6
0.00354313396191898	7	1092	4.71381306865178	Regulation of cellular component movement	http://amigo.geneontology.org/amigo/term/GO:0051270	BMP7 HBEGF RTN4 BMP2 IGF1R SMAD3 FLNA
0.00369197862726173	2	26	56.5657568238213	Mitophagy	http://amigo.geneontology.org/amigo/term/GO:0000423	TP53 SQSTM1
0.00369197862726173	2	26	56.5657568238213	Regulation of osteoblast proliferation	http://amigo.geneontology.org/amigo/term/GO:0033688	BMP2 SMAD3
0.00369197862726173	2	26	56.5657568238213	Integrated stress response signaling	http://amigo.geneontology.org/amigo/term/GO:0140467	PPP1R15A EIF2AK3
0.0037198047918347	4	285	10.3207696661007	Heart process	http://amigo.geneontology.org/amigo/term/GO:0003015	CDC42 HBEGF AKAP13 FLNA
0.0037198047918347	5	510	7.20936116382037	Regulation of DNA-binding transcription factor activity	http://amigo.geneontology.org/amigo/term/GO:0051090	BMP7 SMAD3 FOS JUN FLNA
0.003743912631818	7	1105	4.6583564443147	Central nervous system development	http://amigo.geneontology.org/amigo/term/GO:0007417	TRIO CDC42 BMP7 RTN4 BMP2 TP53 FLNA
0.00384238345567285	9	1857	3.563916827349	Intracellular transport	http://amigo.geneontology.org/amigo/term/GO:0046907	CDC42 AREG CDKN1A EPS15L1 TP53 SQSTM1 SMAD3 AKAP13 FLNA
0.00384285055283952	3	122	18.0824960338445	Cardiac chamber morphogenesis	http://amigo.geneontology.org/amigo/term/GO:0003206	BMP7 BMP2 TP53
0.00384285055283952	7	1111	4.63319880375134	Negative regulation of multicellular organismal process	http://amigo.geneontology.org/amigo/term/GO:0051241	BMP7 RTN4 BMP2 GDF15 TP53 SMAD3 EIF2AK3
0.00390244765871664	2	27	54.4707287933094	Endocardial cushion formation	http://amigo.geneontology.org/amigo/term/GO:0003272	BMP7 BMP2
0.00390244765871664	2	27	54.4707287933094	Regulation of translation in response to stress	http://amigo.geneontology.org/amigo/term/GO:0043555	PPP1R15A EIF2AK3
0.00410200967468054	4	294	10.0048277375466	Regulation of actin filament organization	http://amigo.geneontology.org/amigo/term/GO:0110053	CDC42 RICTOR SMAD3 FLNA
0.00414824134755541	7	1129	4.55933026657905	Immune system development	http://amigo.geneontology.org/amigo/term/GO:0002520	CDC42 TNRC6B CDKN1A TP53 SMAD3 FOS JUN
0.00414824134755541	2	28	52.5253456221198	C21-steroid hormone biosynthetic process	http://amigo.geneontology.org/amigo/term/GO:0006700	BMP2 BMP6
0.00414824134755541	2	28	52.5253456221198	Mammary gland epithelial cell proliferation	http://amigo.geneontology.org/amigo/term/GO:0033598	AREG RTN4
0.00414824134755541	2	28	52.5253456221198	Positive regulation of gene silencing by miRNA	http://amigo.geneontology.org/amigo/term/GO:2000637	TNRC6B TP53
0.00423229123682477	3	127	17.3705867411735	Positive regulation of cell-substrate adhesion	http://amigo.geneontology.org/amigo/term/GO:0010811	CDC42 SMAD3 FLNA
0.00426391722100139	6	811	5.44035638996062	Brain development	http://amigo.geneontology.org/amigo/term/GO:0007420	CDC42 BMP7 RTN4 BMP2 TP53 FLNA
0.0044159507438271	2	29	50.714126807564	Positive regulation of posttranscriptional gene silencing	http://amigo.geneontology.org/amigo/term/GO:0060148	TNRC6B TP53
0.00444496384948571	5	535	6.87247512812783	Regulation of cell-cell adhesion	http://amigo.geneontology.org/amigo/term/GO:0022407	CDC42 BMP7 BMP2 BMP6 EFNA5
0.00446605004592334	4	303	9.70765463643138	Kidney development	http://amigo.geneontology.org/amigo/term/GO:0001822	BMP7 BMP2 BMP6 SMAD3
0.00446605004592334	9	1905	3.4741173482347	Response to biotic stimulus	http://amigo.geneontology.org/amigo/term/GO:0009607	CDC42 NR4A1 BMP2 TP53 BMP6 FOS EIF2AK3 JUN FLNA
0.00446605004592334	3	130	16.9697270471464	Regulation of transforming growth factor beta receptor signaling pathway	http://amigo.geneontology.org/amigo/term/GO:0017015	SKIL TP53 SMAD3
0.00455102345354984	3	131	16.8401871460231	Sprouting angiogenesis	http://amigo.geneontology.org/amigo/term/GO:0002040	CDC42 RTN4 NR4A1
0.00465733561295821	2	30	49.0236559139785	Regulation of epidermal growth factor-activated receptor activity	http://amigo.geneontology.org/amigo/term/GO:0007176	AREG HBEGF
0.0047321569290493	3	133	16.5869512490905	Regulation of cellular response to transforming growth factor beta stimulus	http://amigo.geneontology.org/amigo/term/GO:1903844	SKIL TP53 SMAD3
0.004757720551123	4	309	9.51915648815116	Regulation of cellular response to growth factor stimulus	http://amigo.geneontology.org/amigo/term/GO:0090287	BMP2 SKIL TP53 SMAD3
0.00481237698238238	3	134	16.4631680308137	Formation of primary germ layer	http://amigo.geneontology.org/amigo/term/GO:0001704	BMP7 DUSP4 SMAD3
0.00487796239606234	2	31	47.4422476586889	Salivary gland morphogenesis	http://amigo.geneontology.org/amigo/term/GO:0007435	CDC42 BMP7
0.00487796239606234	4	312	9.42762613730356	Positive regulation of cell development	http://amigo.geneontology.org/amigo/term/GO:0010720	CDC42 BMP2 SKIL FLNA
0.00487796239606234	2	31	47.4422476586889	Osteoblast proliferation	http://amigo.geneontology.org/amigo/term/GO:0033687	BMP2 SMAD3
0.00487796239606234	2	31	47.4422476586889	Cardiac epithelial to mesenchymal transition	http://amigo.geneontology.org/amigo/term/GO:0060317	RTN4 BMP2
0.00487796239606234	4	312	9.42762613730356	Renal system development	http://amigo.geneontology.org/amigo/term/GO:0072001	BMP7 BMP2 BMP6 SMAD3
0.00494491031845613	3	136	16.2210626185958	Response to organophosphorus	http://amigo.geneontology.org/amigo/term/GO:0046683	AREG FOS JUN
0.00494491031845613	6	841	5.24628898009282	Positive regulation of hydrolase activity	http://amigo.geneontology.org/amigo/term/GO:0051345	PPP1R15A BMP2 SMAD3 EIF2AK3 JUN ARHGEF12
0.00496369144108537	6	842	5.24005823308559	Actin filament-based process	http://amigo.geneontology.org/amigo/term/GO:0030029	CDC42 RICTOR SMAD3 AKAP13 EFNA5 FLNA
0.00514888795657596	2	32	45.9596774193548	Cellular response to gamma radiation	http://amigo.geneontology.org/amigo/term/GO:0071480	CDKN1A TP53
0.00522316117381196	3	139	15.8709677419355	Cell aging	http://amigo.geneontology.org/amigo/term/GO:0007569	NAMPT CDKN1A TP53
0.00537008892011287	6	856	5.15435634609587	Head development	http://amigo.geneontology.org/amigo/term/GO:0060322	CDC42 BMP7 RTN4 BMP2 TP53 FLNA
0.00541154895785789	2	33	44.5669599217986	Salivary gland development	http://amigo.geneontology.org/amigo/term/GO:0007431	CDC42 BMP7
0.00541154895785789	2	33	44.5669599217986	Response to X-ray	http://amigo.geneontology.org/amigo/term/GO:0010165	CDKN1A TP53
0.00541154895785789	3	141	15.6458476321208	Kidney epithelium development	http://amigo.geneontology.org/amigo/term/GO:0072073	BMP7 BMP2 SMAD3
0.00552322417737501	4	325	9.05052109181141	Cellular response to oxidative stress	http://amigo.geneontology.org/amigo/term/GO:0034599	BMP7 TP53 FOS JUN
0.0055895617898296	3	143	15.4270245883149	Cardiocyte differentiation	http://amigo.geneontology.org/amigo/term/GO:0035051	BMP7 BMP2 AKAP13
0.00568983030168308	3	144	15.3198924731183	Rho protein signal transduction	http://amigo.geneontology.org/amigo/term/GO:0007266	CDC42 AKAP13 ARHGEF12
0.00586923867016749	4	331	8.88646330766982	Response to endoplasmic reticulum stress	http://amigo.geneontology.org/amigo/term/GO:0034976	PPP1R15A TP53 EIF2AK3 JUN
0.00589658774911046	9	1997	3.31406787600756	Cell cycle	http://amigo.geneontology.org/amigo/term/GO:0007049	CDC42 BMP7 NR4A1 CDKN1A BMP2 TP53 SMAD3 JUN FLNA
0.0059470011438979	2	35	42.0202764976959	Regulation of animal organ formation	http://amigo.geneontology.org/amigo/term/GO:0003156	BMP7 BMP2
0.0059470011438979	2	35	42.0202764976959	Regulation of transcription by RNA polymerase I	http://amigo.geneontology.org/amigo/term/GO:0006356	EIF2AK3 FLNA
0.0059470011438979	2	35	42.0202764976959	Regulation of hormone metabolic process	http://amigo.geneontology.org/amigo/term/GO:0032350	BMP2 BMP6
0.0059470011438979	2	35	42.0202764976959	Lens fiber cell differentiation	http://amigo.geneontology.org/amigo/term/GO:0070306	SKIL SMAD3
0.0059470011438979	3	147	15.0072416063199	Regulation of protein localization to nucleus	http://amigo.geneontology.org/amigo/term/GO:1900180	SMAD3 EIF2AK3 FLNA
0.0060362860412237	5	583	6.30664527195264	Wound healing	http://amigo.geneontology.org/amigo/term/GO:0042060	CDC42 HBEGF CDKN1A SMAD3 FLNA
0.0062253948420656	2	36	40.8530465949821	Endocardial cushion morphogenesis	http://amigo.geneontology.org/amigo/term/GO:0003203	BMP7 BMP2
0.0062253948420656	3	150	14.7070967741935	Negative regulation of neurogenesis	http://amigo.geneontology.org/amigo/term/GO:0050768	BMP7 RTN4 TP53
0.0062253948420656	2	36	40.8530465949821	Response to mineralocorticoid	http://amigo.geneontology.org/amigo/term/GO:0051385	CDKN1A FOS
0.0062253948420656	2	36	40.8530465949821	Positive regulation of DNA-templated transcription, initiation	http://amigo.geneontology.org/amigo/term/GO:2000144	TP53 JUN
0.00624602413639158	5	589	6.24240100772222	Sensory organ development	http://amigo.geneontology.org/amigo/term/GO:0007423	BMP7 BMP2 SKIL BMP6 SMAD3
0.0063168473060735	3	151	14.6096987823115	Cellular response to reactive oxygen species	http://amigo.geneontology.org/amigo/term/GO:0034614	BMP7 FOS JUN
0.00641304579614396	4	342	8.60064138841728	Negative regulation of mitotic cell cycle	http://amigo.geneontology.org/amigo/term/GO:0045930	BMP7 CDKN1A TP53 SMAD3
0.00646448608963761	3	153	14.4187223276407	Response to purine-containing compound	http://amigo.geneontology.org/amigo/term/GO:0014074	AREG FOS JUN
0.00646448608963761	7	1241	4.14785162849939	Negative regulation of molecular function	http://amigo.geneontology.org/amigo/term/GO:0044092	PPP1R15A BMP7 NR4A1 CDKN1A TP53 JUN FLNA
0.00646448608963761	2	37	39.7489102005231	Wound healing, spreading of cells	http://amigo.geneontology.org/amigo/term/GO:0044319	HBEGF FLNA
0.00646448608963761	4	344	8.55063765941485	Regulation of protein serine/threonine kinase activity	http://amigo.geneontology.org/amigo/term/GO:0071900	BMP7 CDKN1A RICTOR AKAP13
0.00646448608963761	2	37	39.7489102005231	Epiboly involved in wound healing	http://amigo.geneontology.org/amigo/term/GO:0090505	HBEGF FLNA
0.00646448608963761	3	153	14.4187223276407	Regulation of reactive oxygen species metabolic process	http://amigo.geneontology.org/amigo/term/GO:2000377	BMP7 CDKN1A TP53
0.00656542279413538	3	154	14.3250942605781	Response to ionizing radiation	http://amigo.geneontology.org/amigo/term/GO:0010212	NAMPT CDKN1A TP53
0.00667393072219858	3	155	14.2326742976067	Negative regulation of nervous system development	http://amigo.geneontology.org/amigo/term/GO:0051961	BMP7 RTN4 TP53
0.00669940424884284	4	348	8.45235446792733	Urogenital system development	http://amigo.geneontology.org/amigo/term/GO:0001655	BMP7 BMP2 BMP6 SMAD3
0.00669940424884284	5	602	6.10759832815347	Positive regulation of organelle organization	http://amigo.geneontology.org/amigo/term/GO:0010638	CDC42 TP53 RICTOR SMAD3 FLNA
0.00671337359269051	2	38	38.7028862478778	Epiboly	http://amigo.geneontology.org/amigo/term/GO:0090504	HBEGF FLNA
0.00672748019174963	4	349	8.42813568721693	Negative regulation of catabolic process	http://amigo.geneontology.org/amigo/term/GO:0009895	NAMPT TP53 SMAD3 FLNA
0.00675288913727576	8	1639	3.58928536282942	Cell adhesion	http://amigo.geneontology.org/amigo/term/GO:0007155	CDC42 BMP7 RTN4 BMP2 BMP6 SMAD3 EFNA5 FLNA
0.00675288913727576	4	350	8.40405529953917	Epithelial tube morphogenesis	http://amigo.geneontology.org/amigo/term/GO:0060562	BMP7 AREG BMP2 SMAD3
0.00675288913727576	4	350	8.40405529953917	Cellular response to abiotic stimulus	http://amigo.geneontology.org/amigo/term/GO:0071214	NAMPT CDKN1A TP53 BMP6
0.00675288913727576	4	350	8.40405529953917	Cellular response to environmental stimulus	http://amigo.geneontology.org/amigo/term/GO:0104004	NAMPT CDKN1A TP53 BMP6
0.00679361479830565	5	606	6.06728414776962	Regulation of system process	http://amigo.geneontology.org/amigo/term/GO:0044057	HBEGF BMP6 SMAD3 EIF2AK3 FLNA
0.00685212552008085	4	352	8.35630498533724	Cellular response to peptide hormone stimulus	http://amigo.geneontology.org/amigo/term/GO:0071375	PDK4 NR4A1 GDF15 IGF1R
0.00689654138764664	8	1646	3.57402108728883	Biological adhesion	http://amigo.geneontology.org/amigo/term/GO:0022610	CDC42 BMP7 RTN4 BMP2 BMP6 SMAD3 EFNA5 FLNA
0.00691690450865133	2	39	37.7105045492142	Positive regulation of DNA replication	http://amigo.geneontology.org/amigo/term/GO:0045740	CDC42 JUN
0.00691690450865133	2	39	37.7105045492142	Positive regulation of epidermal growth factor receptor signaling pathway	http://amigo.geneontology.org/amigo/term/GO:0045742	AREG HBEGF
0.00709014530749168	3	160	13.7879032258065	Hindbrain development	http://amigo.geneontology.org/amigo/term/GO:0030902	BMP7 TP53 FLNA
0.00713939322133143	4	357	8.23926990150899	Regulation of neuron death	http://amigo.geneontology.org/amigo/term/GO:1901214	CDC42 TP53 FOS JUN
0.0071430162841839	5	615	5.97849462365591	Leukocyte differentiation	http://amigo.geneontology.org/amigo/term/GO:0002521	CDC42 CDKN1A TP53 FOS JUN
0.00721221457825542	2	40	36.7677419354839	Blastocyst formation	http://amigo.geneontology.org/amigo/term/GO:0001825	RTN4 SKIL
0.00728451733006685	3	162	13.6176821983274	Branching morphogenesis of an epithelial tube	http://amigo.geneontology.org/amigo/term/GO:0048754	BMP7 AREG BMP2
0.00739841877183258	3	163	13.5341381357609	Skeletal muscle tissue development	http://amigo.geneontology.org/amigo/term/GO:0007519	NR4A1 SKIL FOS
0.00758566091197241	4	364	8.08082240340305	Muscle cell differentiation	http://amigo.geneontology.org/amigo/term/GO:0042692	CDC42 BMP2 GDF15 AKAP13
0.00764612010816682	4	365	8.05868316394167	Positive regulation of cell projection organization	http://amigo.geneontology.org/amigo/term/GO:0031346	CDC42 BMP7 SKIL FLNA
0.00781382106530395	3	167	13.2099671624493	Cardiac chamber development	http://amigo.geneontology.org/amigo/term/GO:0003205	BMP7 BMP2 TP53
0.00781382106530395	3	167	13.2099671624493	Gene silencing by miRNA	http://amigo.geneontology.org/amigo/term/GO:0035195	TNRC6B TP53 SMAD3
0.00781382106530395	2	42	35.0168970814132	Positive regulation of protein import into nucleus	http://amigo.geneontology.org/amigo/term/GO:0042307	SMAD3 FLNA
0.00781382106530395	3	167	13.2099671624493	Actin filament bundle assembly	http://amigo.geneontology.org/amigo/term/GO:0051017	CDC42 SMAD3 FLNA
0.00781382106530395	2	42	35.0168970814132	Positive regulation of substrate adhesion-dependent cell spreading	http://amigo.geneontology.org/amigo/term/GO:1900026	CDC42 FLNA
0.00806780182552831	3	169	13.0536361901126	Regulation of intrinsic apoptotic signaling pathway	http://amigo.geneontology.org/amigo/term/GO:2001242	SKIL TP53 EIF2AK3
0.00808860739943456	6	950	4.64434634974533	Inflammatory response	http://amigo.geneontology.org/amigo/term/GO:0006954	RTN4 BMP2 BMP6 RICTOR SMAD3 FOS
0.00811884035834576	2	43	34.2025506376594	Negative regulation of DNA biosynthetic process	http://amigo.geneontology.org/amigo/term/GO:2000279	CDKN1A TP53
0.00829169532157896	3	171	12.9009620826259	Actin filament bundle organization	http://amigo.geneontology.org/amigo/term/GO:0061572	CDC42 SMAD3 FLNA
0.00834733717185215	4	376	7.8229238160604	Regulation of intracellular transport	http://amigo.geneontology.org/amigo/term/GO:0032386	CDC42 TP53 SMAD3 FLNA
0.00835794201526371	2	44	33.425219941349	Columnar/cuboidal epithelial cell development	http://amigo.geneontology.org/amigo/term/GO:0002066	CDKN1A BMP6
0.00835794201526371	2	44	33.425219941349	C21-steroid hormone metabolic process	http://amigo.geneontology.org/amigo/term/GO:0008207	BMP2 BMP6
0.00835794201526371	2	44	33.425219941349	Mesenchymal cell proliferation	http://amigo.geneontology.org/amigo/term/GO:0010463	BMP7 BMP2
0.00835794201526371	2	44	33.425219941349	Exocrine system development	http://amigo.geneontology.org/amigo/term/GO:0035272	CDC42 BMP7
0.00835794201526371	5	644	5.7092766980565	Regulation of plasma membrane bounded cell projection organization	http://amigo.geneontology.org/amigo/term/GO:0120035	CDC42 BMP7 RTN4 SKIL FLNA
0.00835794201526371	3	172	12.8259564891223	Regulation of response to wounding	http://amigo.geneontology.org/amigo/term/GO:1903034	HBEGF SMAD3 FLNA
0.00835794201526371	2	44	33.425219941349	Positive regulation of protein import	http://amigo.geneontology.org/amigo/term/GO:1904591	SMAD3 FLNA
0.00856287999602644	7	1325	3.88489348752282	Negative regulation of gene expression	http://amigo.geneontology.org/amigo/term/GO:0010629	TNRC6B CDKN1A BMP2 TP53 SMAD3 EIF2AK3 TGIF1
0.00856287999602644	4	381	7.72026077385488	Cell-substrate adhesion	http://amigo.geneontology.org/amigo/term/GO:0031589	CDC42 SMAD3 EFNA5 FLNA
0.00856287999602644	4	381	7.72026077385488	Response to lipopolysaccharide	http://amigo.geneontology.org/amigo/term/GO:0032496	NR4A1 BMP6 FOS JUN
0.00856287999602644	3	175	12.6060829493088	Post-transcriptional gene silencing by RNA	http://amigo.geneontology.org/amigo/term/GO:0035194	TNRC6B TP53 SMAD3
0.00856287999602644	2	45	32.6824372759857	Ketone biosynthetic process	http://amigo.geneontology.org/amigo/term/GO:0042181	BMP2 BMP6
0.00856287999602644	3	175	12.6060829493088	Tissue remodeling	http://amigo.geneontology.org/amigo/term/GO:0048771	PDK4 TP53 FLNA
0.00856287999602644	3	175	12.6060829493088	Skeletal muscle organ development	http://amigo.geneontology.org/amigo/term/GO:0060538	NR4A1 SKIL FOS
0.00856287999602644	2	45	32.6824372759857	Cellular response to cadmium ion	http://amigo.geneontology.org/amigo/term/GO:0071276	FOS JUN
0.00856287999602644	2	45	32.6824372759857	Cellular response to amyloid-beta	http://amigo.geneontology.org/amigo/term/GO:1904646	NAMPT IGF1R
0.00864619034461962	5	652	5.63922422323372	Regulation of mitotic cell cycle	http://amigo.geneontology.org/amigo/term/GO:0007346	CDC42 BMP7 CDKN1A TP53 SMAD3
0.00889065025262116	2	46	31.9719495091164	Endocardial cushion development	http://amigo.geneontology.org/amigo/term/GO:0003197	BMP7 BMP2
0.00889065025262116	2	46	31.9719495091164	Regulation of striated muscle cell apoptotic process	http://amigo.geneontology.org/amigo/term/GO:0010662	BMP7 TP53
0.00907237455556158	4	389	7.56148934405838	Response to metal ion	http://amigo.geneontology.org/amigo/term/GO:0010038	BMP6 FOS EIF2AK3 JUN
0.00910879026494366	5	661	5.56244204772827	Regulation of cell projection organization	http://amigo.geneontology.org/amigo/term/GO:0031344	CDC42 BMP7 RTN4 SKIL FLNA
0.00915929298028978	3	180	12.2559139784946	Posttranscriptional gene silencing	http://amigo.geneontology.org/amigo/term/GO:0016441	TNRC6B TP53 SMAD3
0.00920401208375977	2	47	31.2916952642416	Positive regulation of signaling receptor activity	http://amigo.geneontology.org/amigo/term/GO:2000273	AREG HBEGF
0.00941040936572692	4	394	7.46553135745865	Eye development	http://amigo.geneontology.org/amigo/term/GO:0001654	BMP7 SKIL BMP6 SMAD3
0.00941040936572692	4	394	7.46553135745865	Regulation of lipid metabolic process	http://amigo.geneontology.org/amigo/term/GO:0019216	PDK4 CDC42 BMP2 BMP6
0.00953906123817576	2	48	30.6397849462366	Regulation of alcohol biosynthetic process	http://amigo.geneontology.org/amigo/term/GO:1902930	BMP2 BMP6
0.00965496589043101	3	184	11.9894810659187	Regulation of lipid biosynthetic process	http://amigo.geneontology.org/amigo/term/GO:0046890	PDK4 BMP2 BMP6
0.00970514093799707	4	398	7.39050089155455	Visual system development	http://amigo.geneontology.org/amigo/term/GO:0150063	BMP7 SKIL BMP6 SMAD3
0.00978161604172316	2	49	30.0144832126399	Response to cold	http://amigo.geneontology.org/amigo/term/GO:0009409	FOS EIF2AK3
0.00978161604172316	2	49	30.0144832126399	Cellular response to glucose starvation	http://amigo.geneontology.org/amigo/term/GO:0042149	TP53 EIF2AK3
0.00978161604172316	2	49	30.0144832126399	Negative regulation of osteoblast differentiation	http://amigo.geneontology.org/amigo/term/GO:0045668	AREG SMAD3
0.00978161604172316	2	49	30.0144832126399	Response to antibiotic	http://amigo.geneontology.org/amigo/term/GO:0046677	SKIL TP53
0.00978161604172316	6	1000	4.41212903225806	Cell-cell adhesion	http://amigo.geneontology.org/amigo/term/GO:0098609	CDC42 BMP7 BMP2 BMP6 EFNA5 FLNA
0.00978161604172316	2	49	30.0144832126399	Regulation of extracellular matrix organization	http://amigo.geneontology.org/amigo/term/GO:1903053	BMP2 SMAD3
0.0101081691504715	4	404	7.28074097732354	Response to molecule of bacterial origin	http://amigo.geneontology.org/amigo/term/GO:0002237	NR4A1 BMP6 FOS JUN
0.0101410349974406	2	50	29.4141935483871	Striated muscle cell apoptotic process	http://amigo.geneontology.org/amigo/term/GO:0010658	BMP7 TP53
0.0103378120108975	6	1013	4.35550743559533	Positive regulation of transport	http://amigo.geneontology.org/amigo/term/GO:0051050	CDC42 BMP2 TP53 BMP6 SMAD3 FLNA
0.0103693141502664	6	1014	4.35121206337087	Membrane organization	http://amigo.geneontology.org/amigo/term/GO:0061024	CDC42 AREG HBEGF RTN4 EPS15L1 TP53
0.010467784618839	2	51	28.8374446552815	Endocrine pancreas development	http://amigo.geneontology.org/amigo/term/GO:0031018	BMP6 EIF2AK3
0.010467784618839	3	191	11.5500760006756	Regulation of stress-activated MAPK cascade	http://amigo.geneontology.org/amigo/term/GO:0032872	CDC42 BMP2 IGF1R
0.0105407651784549	4	410	7.1741935483871	Sensory system development	http://amigo.geneontology.org/amigo/term/GO:0048880	BMP7 SKIL BMP6 SMAD3
0.0107406656774448	3	193	11.4303860939328	Morphogenesis of a branching epithelium	http://amigo.geneontology.org/amigo/term/GO:0061138	BMP7 AREG BMP2
0.0108784902413195	3	194	11.3714665779847	Regulation of stress-activated protein kinase signaling cascade	http://amigo.geneontology.org/amigo/term/GO:0070302	CDC42 BMP2 IGF1R
0.0111457833204178	6	1031	4.27946559869841	Hemopoiesis	http://amigo.geneontology.org/amigo/term/GO:0030097	CDC42 TNRC6B CDKN1A TP53 FOS JUN
0.0113190529533625	3	197	11.198297036188	Regulation of neuron differentiation	http://amigo.geneontology.org/amigo/term/GO:0045664	BMP7 BMP2 BMP6
0.0119401615195918	2	55	26.7401759530792	Regulation of chondrocyte differentiation	http://amigo.geneontology.org/amigo/term/GO:0032330	BMP6 SMAD3
0.0119401615195918	2	55	26.7401759530792	Intrinsic apoptotic signaling pathway in response to DNA damage by p53 class mediator	http://amigo.geneontology.org/amigo/term/GO:0042771	CDKN1A TP53
0.0119401615195918	2	55	26.7401759530792	Negative regulation of fat cell differentiation	http://amigo.geneontology.org/amigo/term/GO:0045599	TRIO SMAD3
0.0119401615195918	2	55	26.7401759530792	Response to amyloid-beta	http://amigo.geneontology.org/amigo/term/GO:1904645	NAMPT IGF1R
0.0120142209234931	3	202	10.9211114659853	Actomyosin structure organization	http://amigo.geneontology.org/amigo/term/GO:0031032	CDC42 SMAD3 AKAP13
0.0120142209234931	3	202	10.9211114659853	Regulation of protein binding	http://amigo.geneontology.org/amigo/term/GO:0043393	CDC42 CDKN1A BMP2
0.0122789064810889	2	56	26.2626728110599	Glandular epithelial cell differentiation	http://amigo.geneontology.org/amigo/term/GO:0002067	BMP2 BMP6
0.0122789064810889	5	718	5.12085542276934	Response to wounding	http://amigo.geneontology.org/amigo/term/GO:0009611	CDC42 HBEGF CDKN1A SMAD3 FLNA
0.012455260633402	3	205	10.7612903225806	Regulation of cellular ketone metabolic process	http://amigo.geneontology.org/amigo/term/GO:0010565	PDK4 BMP2 BMP6
0.0125962759028629	4	434	6.77746395124127	Ameboidal-type cell migration	http://amigo.geneontology.org/amigo/term/GO:0001667	BMP7 HBEGF RTN4 NR4A1
0.0125962759028629	2	57	25.8019241652518	Response to gamma radiation	http://amigo.geneontology.org/amigo/term/GO:0010332	CDKN1A TP53
0.0125962759028629	2	57	25.8019241652518	Production of miRNAs involved in gene silencing by miRNA	http://amigo.geneontology.org/amigo/term/GO:0035196	TP53 SMAD3
0.0125962759028629	2	57	25.8019241652518	Positive regulation of stress fiber assembly	http://amigo.geneontology.org/amigo/term/GO:0051496	CDC42 SMAD3
0.012682740589224	3	207	10.6573165030388	Cellular response to radiation	http://amigo.geneontology.org/amigo/term/GO:0071478	NAMPT CDKN1A TP53
0.012832702032582	3	208	10.6060794044665	Regulation of phosphatase activity	http://amigo.geneontology.org/amigo/term/GO:0010921	PPP1R15A BMP2 SMAD3
0.0128673912077702	6	1069	4.12734240622831	Hematopoietic or lymphoid organ development	http://amigo.geneontology.org/amigo/term/GO:0048534	CDC42 TNRC6B CDKN1A TP53 FOS JUN
0.0128673912077702	2	58	25.357063403782	Regulation of morphogenesis of a branching structure	http://amigo.geneontology.org/amigo/term/GO:0060688	BMP7 RTN4
0.0128673912077702	2	58	25.357063403782	Regulation of vascular associated smooth muscle cell proliferation	http://amigo.geneontology.org/amigo/term/GO:1904705	CDKN1A JUN
0.0128673912077702	2	58	25.357063403782	Vascular associated smooth muscle cell proliferation	http://amigo.geneontology.org/amigo/term/GO:1990874	CDKN1A JUN
0.0128673912077702	2	58	25.357063403782	Positive regulation of intrinsic apoptotic signaling pathway	http://amigo.geneontology.org/amigo/term/GO:2001244	SKIL TP53
0.0129119144000126	8	1866	3.15264668257096	Response to other organism	http://amigo.geneontology.org/amigo/term/GO:0051707	CDC42 NR4A1 BMP2 TP53 BMP6 FOS JUN FLNA
0.0129315402047638	8	1867	3.15095806624393	Response to external biotic stimulus	http://amigo.geneontology.org/amigo/term/GO:0043207	CDC42 NR4A1 BMP2 TP53 BMP6 FOS JUN FLNA
0.0131665747064514	3	211	10.4552820669622	Regulation of animal organ morphogenesis	http://amigo.geneontology.org/amigo/term/GO:2000027	CDC42 BMP7 BMP2
0.013228025730874	4	443	6.63977281001966	Regulation of small molecule metabolic process	http://amigo.geneontology.org/amigo/term/GO:0062012	PDK4 BMP2 TP53 BMP6
0.0134723022246523	3	213	10.3571104043617	Gene silencing by RNA	http://amigo.geneontology.org/amigo/term/GO:0031047	TNRC6B TP53 SMAD3
0.0135281311521005	2	60	24.5118279569892	Response to ischemia	http://amigo.geneontology.org/amigo/term/GO:0002931	TP53 SQSTM1
0.0135281311521005	5	741	4.96190849331766	Response to bacterium	http://amigo.geneontology.org/amigo/term/GO:0009617	NR4A1 BMP2 BMP6 FOS JUN
0.0135281311521005	3	214	10.3087126921917	Anterior/posterior pattern specification	http://amigo.geneontology.org/amigo/term/GO:0009952	BMP2 TP53 SMAD3
0.0135281311521005	2	60	24.5118279569892	DsRNA processing	http://amigo.geneontology.org/amigo/term/GO:0031050	TP53 SMAD3
0.0135281311521005	2	60	24.5118279569892	Production of small RNA involved in gene silencing by RNA	http://amigo.geneontology.org/amigo/term/GO:0070918	TP53 SMAD3
0.0136823056636896	3	215	10.2607651912978	Regulation of Ras protein signal transduction	http://amigo.geneontology.org/amigo/term/GO:0046578	RTN4 SQSTM1 AKAP13
0.0138373760218721	3	216	10.2132616487455	Fc receptor signaling pathway	http://amigo.geneontology.org/amigo/term/GO:0038093	CDC42 FOS JUN
0.0141000908150673	4	453	6.4931994588051	Regulation of neuron projection development	http://amigo.geneontology.org/amigo/term/GO:0010975	BMP7 RTN4 SKIL FLNA
0.0141248871955078	3	218	10.1195620005919	Response to mechanical stimulus	http://amigo.geneontology.org/amigo/term/GO:0009612	BMP6 FOS JUN
0.0141248871955078	3	218	10.1195620005919	Response to hexose	http://amigo.geneontology.org/amigo/term/GO:0009746	NAMPT IGF1R EFNA5
0.0142005116469452	2	62	23.7211238293444	Release of cytochrome c from mitochondria	http://amigo.geneontology.org/amigo/term/GO:0001836	TP53 JUN
0.0142005116469452	2	62	23.7211238293444	Regulation of protein import into nucleus	http://amigo.geneontology.org/amigo/term/GO:0042306	SMAD3 FLNA
0.0142005116469452	2	62	23.7211238293444	Steroid hormone biosynthetic process	http://amigo.geneontology.org/amigo/term/GO:0120178	BMP2 BMP6
0.0145483344696165	3	221	9.98219238067435	Circadian rhythm	http://amigo.geneontology.org/amigo/term/GO:0007623	NAMPT TP53 JUN
0.0145483344696165	3	221	9.98219238067435	Regulation of neuron apoptotic process	http://amigo.geneontology.org/amigo/term/GO:0043523	CDC42 TP53 JUN
0.0146820601519562	4	460	6.39438990182328	Pattern specification process	http://amigo.geneontology.org/amigo/term/GO:0007389	BMP7 BMP2 TP53 SMAD3
0.0146820601519562	3	222	9.93722755013078	Cellular response to hypoxia	http://amigo.geneontology.org/amigo/term/GO:0071456	BMP7 RTN4 TP53
0.0149539956949348	4	463	6.35295756984603	Cell junction assembly	http://amigo.geneontology.org/amigo/term/GO:0034329	CDC42 SMAD3 EFNA5 FLNA
0.0149539956949348	2	64	22.9798387096774	Positive regulation of protein tyrosine kinase activity	http://amigo.geneontology.org/amigo/term/GO:0061098	AREG HBEGF
0.0149670415853566	5	764	4.81253166694815	Posttranscriptional regulation of gene expression	http://amigo.geneontology.org/amigo/term/GO:0010608	PPP1R15A TNRC6B TP53 SMAD3 EIF2AK3
0.0149670415853566	3	224	9.84850230414746	Response to monosaccharide	http://amigo.geneontology.org/amigo/term/GO:0034284	NAMPT IGF1R EFNA5
0.0152834525816984	4	467	6.29854251571458	Actin filament organization	http://amigo.geneontology.org/amigo/term/GO:0007015	CDC42 RICTOR SMAD3 FLNA
0.0152834525816984	2	65	22.6263027295285	Negative regulation of BMP signaling pathway	http://amigo.geneontology.org/amigo/term/GO:0030514	BMP2 SKIL
0.0152834525816984	2	65	22.6263027295285	Regulation of protein import	http://amigo.geneontology.org/amigo/term/GO:1904589	SMAD3 FLNA
0.0152835534897186	5	769	4.78124082386006	Negative regulation of cell population proliferation	http://amigo.geneontology.org/amigo/term/GO:0008285	BMP7 CDKN1A BMP2 TP53 SMAD3
0.0156092094560367	2	66	22.2834799608993	Positive regulation of myeloid leukocyte differentiation	http://amigo.geneontology.org/amigo/term/GO:0002763	FOS JUN
0.0156092094560367	2	66	22.2834799608993	DNA damage response, signal transduction by p53 class mediator resulting in cell cycle arrest	http://amigo.geneontology.org/amigo/term/GO:0006977	CDKN1A TP53
0.0156092094560367	2	66	22.2834799608993	Regulation of focal adhesion assembly	http://amigo.geneontology.org/amigo/term/GO:0051893	SMAD3 EFNA5
0.0156092094560367	2	66	22.2834799608993	Regulation of cell-substrate junction assembly	http://amigo.geneontology.org/amigo/term/GO:0090109	SMAD3 EFNA5
0.0158515986622672	3	230	9.59158485273492	Skeletal system morphogenesis	http://amigo.geneontology.org/amigo/term/GO:0048705	BMP7 BMP6 SMAD3
0.0159929027932106	2	67	21.9508907077516	Adherens junction organization	http://amigo.geneontology.org/amigo/term/GO:0034332	CDC42 BMP6
0.0159929027932106	2	67	21.9508907077516	Positive regulation of fat cell differentiation	http://amigo.geneontology.org/amigo/term/GO:0045600	BMP7 BMP2
0.0163528446408103	3	233	9.46808805205593	Epithelial cell development	http://amigo.geneontology.org/amigo/term/GO:0002064	CDKN1A BMP6 FLNA
0.016407148815824	2	68	21.6280834914611	Skeletal muscle cell differentiation	http://amigo.geneontology.org/amigo/term/GO:0035914	NR4A1 FOS
0.0164878234840122	2	70	21.0101382488479	Somitogenesis	http://amigo.geneontology.org/amigo/term/GO:0001756	TP53 SMAD3
0.0164878234840122	2	70	21.0101382488479	Embryonic pattern specification	http://amigo.geneontology.org/amigo/term/GO:0009880	BMP7 SMAD3
0.0164878234840122	1	3	245.118279569892	Neural fold elevation formation	http://amigo.geneontology.org/amigo/term/GO:0021502	BMP7
0.0164878234840122	1	3	245.118279569892	Hyaluranon cable assembly	http://amigo.geneontology.org/amigo/term/GO:0036118	BMP7
0.0164878234840122	1	3	245.118279569892	ERBB3 signaling pathway	http://amigo.geneontology.org/amigo/term/GO:0038129	RTN4
0.0164878234840122	3	235	9.38750857927248	Regulation of cysteine-type endopeptidase activity involved in apoptotic process	http://amigo.geneontology.org/amigo/term/GO:0043281	NR4A1 SMAD3 EIF2AK3
0.0164878234840122	1	3	245.118279569892	Regulation of pentose-phosphate shunt	http://amigo.geneontology.org/amigo/term/GO:0043456	TP53
0.0164878234840122	1	3	245.118279569892	Cellular response to potassium ion starvation	http://amigo.geneontology.org/amigo/term/GO:0051365	JUN
0.0164878234840122	1	3	245.118279569892	Corticotropin hormone secreting cell differentiation	http://amigo.geneontology.org/amigo/term/GO:0060128	BMP2
0.0164878234840122	2	69	21.3146330060776	Cardiac septum morphogenesis	http://amigo.geneontology.org/amigo/term/GO:0060411	BMP7 TP53
0.0164878234840122	1	3	245.118279569892	Regulation of mesenchymal cell apoptotic process involved in nephron morphogenesis	http://amigo.geneontology.org/amigo/term/GO:0072039	BMP7
0.0164878234840122	1	3	245.118279569892	Negative regulation of mesenchymal cell apoptotic process involved in nephron morphogenesis	http://amigo.geneontology.org/amigo/term/GO:0072040	BMP7
0.0164878234840122	1	3	245.118279569892	Nephrogenic mesenchyme development	http://amigo.geneontology.org/amigo/term/GO:0072076	BMP7
0.0164878234840122	1	3	245.118279569892	Negative regulation of glomerular mesangial cell proliferation	http://amigo.geneontology.org/amigo/term/GO:0072125	BMP7
0.0164878234840122	1	3	245.118279569892	Kidney mesenchymal cell proliferation	http://amigo.geneontology.org/amigo/term/GO:0072135	BMP7
0.0164878234840122	1	3	245.118279569892	Metanephric mesenchymal cell proliferation involved in metanephros development	http://amigo.geneontology.org/amigo/term/GO:0072136	BMP7
0.0164878234840122	1	3	245.118279569892	Mesenchymal cell proliferation involved in ureteric bud development	http://amigo.geneontology.org/amigo/term/GO:0072138	BMP2
0.0164878234840122	1	3	245.118279569892	Cellular response to actinomycin D	http://amigo.geneontology.org/amigo/term/GO:0072717	TP53
0.0164878234840122	1	3	245.118279569892	Positive regulation of steroid hormone biosynthetic process	http://amigo.geneontology.org/amigo/term/GO:0090031	BMP6
0.0164878234840122	1	3	245.118279569892	Actin filament branching	http://amigo.geneontology.org/amigo/term/GO:0090135	CDC42
0.0164878234840122	1	3	245.118279569892	Regulation of hyaluranon cable assembly	http://amigo.geneontology.org/amigo/term/GO:1900104	BMP7
0.0164878234840122	1	3	245.118279569892	Positive regulation of hyaluranon cable assembly	http://amigo.geneontology.org/amigo/term/GO:1900106	BMP7
0.0164878234840122	1	3	245.118279569892	Mesenchymal cell apoptotic process involved in nephron morphogenesis	http://amigo.geneontology.org/amigo/term/GO:1901145	BMP7
0.0164878234840122	1	3	245.118279569892	Negative regulation of NAD metabolic process	http://amigo.geneontology.org/amigo/term/GO:1902689	TP53
0.0164878234840122	1	3	245.118279569892	Negative regulation of adherens junction organization	http://amigo.geneontology.org/amigo/term/GO:1903392	BMP6
0.0164878234840122	1	3	245.118279569892	Negative regulation of glucose catabolic process to lactate via pyruvate	http://amigo.geneontology.org/amigo/term/GO:1904024	TP53
0.0164878234840122	1	3	245.118279569892	Negative regulation of somatic stem cell population maintenance	http://amigo.geneontology.org/amigo/term/GO:1904673	BMP7
0.0164878234840122	1	3	245.118279569892	Cardiac jelly development	http://amigo.geneontology.org/amigo/term/GO:1905072	BMP2
0.0164878234840122	1	3	245.118279569892	Regulation of cardiac neural crest cell migration involved in outflow tract morphogenesis	http://amigo.geneontology.org/amigo/term/GO:1905310	BMP7
0.0164878234840122	1	3	245.118279569892	Positive regulation of cardiac neural crest cell migration involved in outflow tract morphogenesis	http://amigo.geneontology.org/amigo/term/GO:1905312	BMP7
0.0164878234840122	1	3	245.118279569892	Response to manganese-induced endoplasmic reticulum stress	http://amigo.geneontology.org/amigo/term/GO:1990737	EIF2AK3
0.0168416962986435	6	1158	3.8101286979776	Viral process	http://amigo.geneontology.org/amigo/term/GO:0016032	CDC42 IGF1R TP53 RICTOR SMAD3 JUN
0.0168416962986435	2	71	20.7142208087233	Animal organ formation	http://amigo.geneontology.org/amigo/term/GO:0048645	BMP7 BMP2
0.0168416962986435	2	71	20.7142208087233	Regulation of cell-substrate junction organization	http://amigo.geneontology.org/amigo/term/GO:0150116	SMAD3 EFNA5
0.0168416962986435	2	71	20.7142208087233	Positive regulation of response to wounding	http://amigo.geneontology.org/amigo/term/GO:1903036	HBEGF FLNA
0.0170936543552391	3	242	9.11596907491336	Negative regulation of cellular amide metabolic process	http://amigo.geneontology.org/amigo/term/GO:0034249	TNRC6B RTN4 EIF2AK3
0.0173175100811333	6	1166	3.78398716317158	Mitotic cell cycle	http://amigo.geneontology.org/amigo/term/GO:0000278	CDC42 BMP7 CDKN1A TP53 SMAD3 FLNA
0.0176098422166492	2	73	20.1467079098542	Response to cadmium ion	http://amigo.geneontology.org/amigo/term/GO:0046686	FOS JUN
0.0176098422166492	2	73	20.1467079098542	Regulation of steroid biosynthetic process	http://amigo.geneontology.org/amigo/term/GO:0050810	BMP2 BMP6
0.0176098422166492	2	73	20.1467079098542	Mammary gland epithelium development	http://amigo.geneontology.org/amigo/term/GO:0061180	AREG RTN4
0.0176098422166492	2	73	20.1467079098542	Positive regulation of reactive oxygen species metabolic process	http://amigo.geneontology.org/amigo/term/GO:2000379	CDKN1A TP53
0.017721594849645	3	246	8.96774193548387	Regulation of dephosphorylation	http://amigo.geneontology.org/amigo/term/GO:0035303	PPP1R15A BMP2 SMAD3
0.0178858780378208	7	1577	3.26409884018246	Reproductive process	http://amigo.geneontology.org/amigo/term/GO:0022414	BMP7 NAMPT AREG SKIL BMP6 FOS FLNA
0.0179399845199699	2	74	19.8744551002616	Cellular aldehyde metabolic process	http://amigo.geneontology.org/amigo/term/GO:0006081	BMP2 BMP6
0.0179399845199699	2	74	19.8744551002616	Mitotic G1 DNA damage checkpoint signaling	http://amigo.geneontology.org/amigo/term/GO:0031571	CDKN1A TP53
0.0179399845199699	2	74	19.8744551002616	Regulation of cellular senescence	http://amigo.geneontology.org/amigo/term/GO:2000772	NAMPT TP53
0.0179593460363978	7	1580	3.2579011841568	Reproduction	http://amigo.geneontology.org/amigo/term/GO:0000003	BMP7 NAMPT AREG SKIL BMP6 FOS FLNA
0.0183285240591818	2	75	19.6094623655914	Regulation of muscle cell apoptotic process	http://amigo.geneontology.org/amigo/term/GO:0010660	BMP7 TP53
0.0183285240591818	2	75	19.6094623655914	Mitotic G1/S transition checkpoint signaling	http://amigo.geneontology.org/amigo/term/GO:0044819	CDKN1A TP53
0.0185060534775798	3	251	8.78910165788459	Stress-activated MAPK cascade	http://amigo.geneontology.org/amigo/term/GO:0051403	CDC42 BMP2 IGF1R
0.0188892675027772	3	253	8.71962259339538	Neuron apoptotic process	http://amigo.geneontology.org/amigo/term/GO:0051402	CDC42 TP53 JUN
0.0190674772399412	3	254	8.68529337058674	Response to carbohydrate	http://amigo.geneontology.org/amigo/term/GO:0009743	NAMPT IGF1R EFNA5
0.0191719281874163	2	77	19.1001256807708	Mesoderm formation	http://amigo.geneontology.org/amigo/term/GO:0001707	BMP7 SMAD3
0.0195369825590862	2	78	18.8552522746071	Autophagy of mitochondrion	http://amigo.geneontology.org/amigo/term/GO:0000422	TP53 SQSTM1
0.0195369825590862	4	516	5.70042510627657	Positive regulation of cell adhesion	http://amigo.geneontology.org/amigo/term/GO:0045785	CDC42 BMP7 SMAD3 FLNA
0.0195369825590862	2	78	18.8552522746071	Mitochondrion disassembly	http://amigo.geneontology.org/amigo/term/GO:0061726	TP53 SQSTM1
0.0195369825590862	2	78	18.8552522746071	Nephron morphogenesis	http://amigo.geneontology.org/amigo/term/GO:0072028	BMP7 BMP2
0.0195605268878974	2	80	18.3838709677419	Cardiac muscle hypertrophy	http://amigo.geneontology.org/amigo/term/GO:0003300	SMAD3 AKAP13
0.0195605268878974	3	259	8.51762361439781	Response to temperature stimulus	http://amigo.geneontology.org/amigo/term/GO:0009266	CDKN1A FOS EIF2AK3
0.0195605268878974	3	264	8.35630498533724	Response to toxic substance	http://amigo.geneontology.org/amigo/term/GO:0009636	BMP7 CDKN1A FOS
0.0195605268878974	2	80	18.3838709677419	Muscle cell apoptotic process	http://amigo.geneontology.org/amigo/term/GO:0010657	BMP7 TP53
0.0195605268878974	2	81	18.1569095977698	Positive regulation of cell morphogenesis involved in differentiation	http://amigo.geneontology.org/amigo/term/GO:0010770	CDC42 FLNA
0.0195605268878974	3	261	8.45235446792733	Gene silencing	http://amigo.geneontology.org/amigo/term/GO:0016458	TNRC6B TP53 SMAD3
0.0195605268878974	1	4	183.838709677419	Glucose catabolic process to lactate	http://amigo.geneontology.org/amigo/term/GO:0019659	TP53
0.0195605268878974	1	4	183.838709677419	Glycolytic fermentation	http://amigo.geneontology.org/amigo/term/GO:0019660	TP53
0.0195605268878974	1	4	183.838709677419	Glucose catabolic process to lactate via pyruvate	http://amigo.geneontology.org/amigo/term/GO:0019661	TP53
0.0195605268878974	1	4	183.838709677419	Formation of radial glial scaffolds	http://amigo.geneontology.org/amigo/term/GO:0021943	FLNA
0.0195605268878974	2	79	18.6165781951817	Pancreas development	http://amigo.geneontology.org/amigo/term/GO:0031016	BMP6 EIF2AK3
0.0195605268878974	1	4	183.838709677419	Positive regulation of translational initiation in response to stress	http://amigo.geneontology.org/amigo/term/GO:0032058	PPP1R15A
0.0195605268878974	1	4	183.838709677419	Negative regulation of aldosterone metabolic process	http://amigo.geneontology.org/amigo/term/GO:0032345	BMP2
0.0195605268878974	1	4	183.838709677419	Negative regulation of aldosterone biosynthetic process	http://amigo.geneontology.org/amigo/term/GO:0032348	BMP2
0.0195605268878974	1	4	183.838709677419	Transforming growth factor beta3 production	http://amigo.geneontology.org/amigo/term/GO:0032907	SMAD3
0.0195605268878974	1	4	183.838709677419	Regulation of transforming growth factor beta3 production	http://amigo.geneontology.org/amigo/term/GO:0032910	SMAD3
0.0195605268878974	3	260	8.4848635235732	Carbohydrate homeostasis	http://amigo.geneontology.org/amigo/term/GO:0033500	PDK4 IGF1R EFNA5
0.0195605268878974	2	80	18.3838709677419	Regulation of tissue remodeling	http://amigo.geneontology.org/amigo/term/GO:0034103	PDK4 TP53
0.0195605268878974	1	4	183.838709677419	Embryonic heart tube anterior/posterior pattern specification	http://amigo.geneontology.org/amigo/term/GO:0035054	BMP2
0.0195605268878974	1	4	183.838709677419	Cell migration involved in vasculogenesis	http://amigo.geneontology.org/amigo/term/GO:0035441	RTN4
0.0195605268878974	1	4	183.838709677419	Neuropilin signaling pathway	http://amigo.geneontology.org/amigo/term/GO:0038189	CDC42
0.0195605268878974	3	259	8.51762361439781	Glucose homeostasis	http://amigo.geneontology.org/amigo/term/GO:0042593	PDK4 IGF1R EFNA5
0.0195605268878974	2	81	18.1569095977698	Positive regulation of Ras protein signal transduction	http://amigo.geneontology.org/amigo/term/GO:0046579	RTN4 AKAP13
0.0195605268878974	2	79	18.6165781951817	Mesoderm morphogenesis	http://amigo.geneontology.org/amigo/term/GO:0048332	BMP7 SMAD3
0.0195605268878974	1	4	183.838709677419	Positive regulation of synapse structural plasticity	http://amigo.geneontology.org/amigo/term/GO:0051835	CDC42
0.0195605268878974	1	4	183.838709677419	Thyroid-stimulating hormone-secreting cell differentiation	http://amigo.geneontology.org/amigo/term/GO:0060129	BMP2
0.0195605268878974	1	4	183.838709677419	Intestinal epithelial cell maturation	http://amigo.geneontology.org/amigo/term/GO:0060574	CDKN1A
0.0195605268878974	1	4	183.838709677419	Negative regulation of prostatic bud formation	http://amigo.geneontology.org/amigo/term/GO:0060686	BMP7
0.0195605268878974	1	4	183.838709677419	Epithelial cell proliferation involved in mammary gland duct elongation	http://amigo.geneontology.org/amigo/term/GO:0060750	AREG
0.0195605268878974	1	4	183.838709677419	Cell proliferation involved in mesonephros development	http://amigo.geneontology.org/amigo/term/GO:0061209	BMP2
0.0195605268878974	1	4	183.838709677419	Endoplasmic reticulum tubular network formation	http://amigo.geneontology.org/amigo/term/GO:0071787	RTN4
0.0195605268878974	1	4	183.838709677419	Kidney mesenchyme morphogenesis	http://amigo.geneontology.org/amigo/term/GO:0072131	BMP7
0.0195605268878974	1	4	183.838709677419	Metanephric mesenchyme morphogenesis	http://amigo.geneontology.org/amigo/term/GO:0072133	BMP7
0.0195605268878974	1	4	183.838709677419	Response to actinomycin D	http://amigo.geneontology.org/amigo/term/GO:0072716	TP53
0.0195605268878974	1	4	183.838709677419	Oxidative stress-induced premature senescence	http://amigo.geneontology.org/amigo/term/GO:0090403	TP53
0.0195605268878974	1	4	183.838709677419	Oligodendrocyte apoptotic process	http://amigo.geneontology.org/amigo/term/GO:0097252	TP53
0.0195605268878974	1	4	183.838709677419	Activation of cysteine-type endopeptidase activity involved in apoptotic signaling pathway	http://amigo.geneontology.org/amigo/term/GO:0097296	SMAD3
0.0195605268878974	1	4	183.838709677419	Establishment of Sertoli cell barrier	http://amigo.geneontology.org/amigo/term/GO:0097368	FLNA
0.0195605268878974	1	4	183.838709677419	Negative regulation of fermentation	http://amigo.geneontology.org/amigo/term/GO:1901003	TP53
0.0195605268878974	1	4	183.838709677419	Negative regulation of mitophagy	http://amigo.geneontology.org/amigo/term/GO:1901525	TP53
0.0195605268878974	1	4	183.838709677419	Regulation of NAD metabolic process	http://amigo.geneontology.org/amigo/term/GO:1902688	TP53
0.0195605268878974	1	4	183.838709677419	Regulation of glucose catabolic process to lactate via pyruvate	http://amigo.geneontology.org/amigo/term/GO:1904023	TP53
0.0195605268878974	1	4	183.838709677419	Regulation of membrane repolarization during cardiac muscle cell action potential	http://amigo.geneontology.org/amigo/term/GO:1905031	FLNA
0.0195605268878974	1	4	183.838709677419	Atrioventricular canal morphogenesis	http://amigo.geneontology.org/amigo/term/GO:1905222	BMP2
0.0195605268878974	1	4	183.838709677419	Regulation of artery morphogenesis	http://amigo.geneontology.org/amigo/term/GO:1905651	RTN4
0.0195605268878974	1	4	183.838709677419	Positive regulation of artery morphogenesis	http://amigo.geneontology.org/amigo/term/GO:1905653	RTN4
0.0195605268878974	1	4	183.838709677419	Negative regulation of transcription from RNA polymerase II promoter in response to endoplasmic reticulum stress	http://amigo.geneontology.org/amigo/term/GO:1990441	JUN
0.0195605268878974	1	4	183.838709677419	Endoplasmic reticulum tubular network membrane organization	http://amigo.geneontology.org/amigo/term/GO:1990809	RTN4
0.0195605268878974	1	4	183.838709677419	Negative regulation of cortisol biosynthetic process	http://amigo.geneontology.org/amigo/term/GO:2000065	BMP2
0.0199437770440728	2	82	17.9354838709677	Regulation of fibroblast proliferation	http://amigo.geneontology.org/amigo/term/GO:0048145	CDKN1A TP53
0.0199437770440728	2	82	17.9354838709677	Regulation of cell aging	http://amigo.geneontology.org/amigo/term/GO:0090342	NAMPT TP53
0.0201582960874922	5	858	4.28528460786525	Negative regulation of catalytic activity	http://amigo.geneontology.org/amigo/term/GO:0043086	PPP1R15A BMP7 NR4A1 CDKN1A TP53
0.020215882188488	3	268	8.23158401540684	Stress-activated protein kinase signaling cascade	http://amigo.geneontology.org/amigo/term/GO:0031098	CDC42 BMP2 IGF1R
0.020215882188488	3	268	8.23158401540684	Regulation of I-kappaB kinase/NF-kappaB signaling	http://amigo.geneontology.org/amigo/term/GO:0043122	SQSTM1 AKAP13 FLNA
0.020215882188488	3	268	8.23158401540684	Regulation of cysteine-type endopeptidase activity	http://amigo.geneontology.org/amigo/term/GO:2000116	NR4A1 SMAD3 EIF2AK3
0.0202432125875235	2	83	17.7193937038476	Striated muscle hypertrophy	http://amigo.geneontology.org/amigo/term/GO:0014897	SMAD3 AKAP13
0.0202432125875235	2	83	17.7193937038476	Fibroblast proliferation	http://amigo.geneontology.org/amigo/term/GO:0048144	CDKN1A TP53
0.0204319937261489	4	536	5.48772267693789	Regulation of GTPase activity	http://amigo.geneontology.org/amigo/term/GO:0043087	RICTOR JUN EFNA5 ARHGEF12
0.0206601838870292	2	84	17.5084485407066	Dendritic spine organization	http://amigo.geneontology.org/amigo/term/GO:0097061	CDC42 IGF1R
0.020911195224257	4	540	5.44707287933094	Negative regulation of phosphate metabolic process	http://amigo.geneontology.org/amigo/term/GO:0045936	PPP1R15A BMP7 CDKN1A TP53
0.0209900402437717	2	85	17.3024667931689	Lens development in camera-type eye	http://amigo.geneontology.org/amigo/term/GO:0002088	SKIL SMAD3
0.0209900402437717	4	541	5.43700435275177	Negative regulation of phosphorus metabolic process	http://amigo.geneontology.org/amigo/term/GO:0010563	PPP1R15A BMP7 CDKN1A TP53
0.0209900402437717	2	85	17.3024667931689	Muscle hypertrophy	http://amigo.geneontology.org/amigo/term/GO:0014896	SMAD3 AKAP13
0.0209900402437717	2	85	17.3024667931689	Hormone biosynthetic process	http://amigo.geneontology.org/amigo/term/GO:0042446	BMP2 BMP6
0.0211565144316996	3	274	8.05133035083588	Telencephalon development	http://amigo.geneontology.org/amigo/term/GO:0021537	RTN4 BMP2 FLNA
0.0211565144316996	3	274	8.05133035083588	Striated muscle cell differentiation	http://amigo.geneontology.org/amigo/term/GO:0051146	BMP2 GDF15 AKAP13
0.0212602937821306	2	86	17.1012753188297	Transcription by RNA polymerase I	http://amigo.geneontology.org/amigo/term/GO:0006360	EIF2AK3 FLNA
0.0212602937821306	2	86	17.1012753188297	Regulation of translational initiation	http://amigo.geneontology.org/amigo/term/GO:0006446	PPP1R15A EIF2AK3
0.0212602937821306	2	86	17.1012753188297	Negative regulation of autophagy	http://amigo.geneontology.org/amigo/term/GO:0010507	NAMPT TP53
0.0212602937821306	3	275	8.02205278592375	Heart contraction	http://amigo.geneontology.org/amigo/term/GO:0060047	CDC42 HBEGF FLNA
0.0212602937821306	2	86	17.1012753188297	Intrinsic apoptotic signaling pathway by p53 class mediator	http://amigo.geneontology.org/amigo/term/GO:0072332	CDKN1A TP53
0.0218339283311003	3	278	7.93548387096774	Regulation of myeloid cell differentiation	http://amigo.geneontology.org/amigo/term/GO:0045637	TNRC6B FOS JUN
0.021955550106345	5	882	4.16867822397776	Cellular chemical homeostasis	http://amigo.geneontology.org/amigo/term/GO:0055082	RTN4 IGF1R BMP6 SMAD3 EFNA5
0.0219985224936688	4	551	5.33832913763831	Dephosphorylation	http://amigo.geneontology.org/amigo/term/GO:0016311	PPP1R15A DUSP4 BMP2 SMAD3
0.0221047183375103	2	88	16.7126099706745	Cellular response to amino acid starvation	http://amigo.geneontology.org/amigo/term/GO:0034198	CDKN1A EIF2AK3
0.0221451218079512	3	280	7.87880184331797	Cellular response to biotic stimulus	http://amigo.geneontology.org/amigo/term/GO:0071216	TP53 BMP6 EIF2AK3
0.0221460972266704	6	1264	3.49060841159657	Chemical homeostasis	http://amigo.geneontology.org/amigo/term/GO:0048878	PDK4 RTN4 IGF1R BMP6 SMAD3 EFNA5
0.0223964747011894	1	5	147.070967741935	Reduction of food intake in response to dietary excess	http://amigo.geneontology.org/amigo/term/GO:0002023	GDF15
0.0223964747011894	1	5	147.070967741935	Positive regulation of extracellular matrix constituent secretion	http://amigo.geneontology.org/amigo/term/GO:0003331	BMP2
0.0223964747011894	1	5	147.070967741935	Fermentation	http://amigo.geneontology.org/amigo/term/GO:0006113	TP53
0.0223964747011894	2	89	16.5248278361725	Endoderm development	http://amigo.geneontology.org/amigo/term/GO:0007492	DUSP4 SMAD3
0.0223964747011894	1	5	147.070967741935	Central nervous system vasculogenesis	http://amigo.geneontology.org/amigo/term/GO:0022009	RTN4
0.0223964747011894	1	5	147.070967741935	Negative regulation of glucocorticoid metabolic process	http://amigo.geneontology.org/amigo/term/GO:0031944	BMP2
0.0223964747011894	1	5	147.070967741935	Negative regulation of glucocorticoid biosynthetic process	http://amigo.geneontology.org/amigo/term/GO:0031947	BMP2
0.0223964747011894	1	5	147.070967741935	Negative regulation of translation in response to stress	http://amigo.geneontology.org/amigo/term/GO:0032055	EIF2AK3
0.0223964747011894	1	5	147.070967741935	Negative regulation of translational initiation in response to stress	http://amigo.geneontology.org/amigo/term/GO:0032057	EIF2AK3
0.0223964747011894	1	5	147.070967741935	Positive regulation of toll-like receptor 9 signaling pathway	http://amigo.geneontology.org/amigo/term/GO:0034165	RTN4
0.0223964747011894	1	5	147.070967741935	Thelarche	http://amigo.geneontology.org/amigo/term/GO:0042695	AREG
0.0223964747011894	1	5	147.070967741935	Regulation of fermentation	http://amigo.geneontology.org/amigo/term/GO:0043465	TP53
0.0223964747011894	3	284	7.76783280327124	Cell fate commitment	http://amigo.geneontology.org/amigo/term/GO:0045165	CDC42 BMP2 TP53
0.0223964747011894	2	91	16.1616448068061	Ephrin receptor signaling pathway	http://amigo.geneontology.org/amigo/term/GO:0048013	CDC42 EFNA5
0.0223964747011894	2	89	16.5248278361725	Focal adhesion assembly	http://amigo.geneontology.org/amigo/term/GO:0048041	SMAD3 EFNA5
0.0223964747011894	2	89	16.5248278361725	Positive regulation of small GTPase mediated signal transduction	http://amigo.geneontology.org/amigo/term/GO:0051057	RTN4 AKAP13
0.0223964747011894	1	5	147.070967741935	Negative regulation of helicase activity	http://amigo.geneontology.org/amigo/term/GO:0051097	TP53
0.0223964747011894	1	5	147.070967741935	Positive regulation of epithelial cell proliferation involved in lung morphogenesis	http://amigo.geneontology.org/amigo/term/GO:0060501	CDC42
0.0223964747011894	1	5	147.070967741935	Regulation of branching involved in prostate gland morphogenesis	http://amigo.geneontology.org/amigo/term/GO:0060687	BMP7
0.0223964747011894	1	5	147.070967741935	Mammary gland branching involved in thelarche	http://amigo.geneontology.org/amigo/term/GO:0060744	AREG
0.0223964747011894	1	5	147.070967741935	Branch elongation involved in mammary gland duct branching	http://amigo.geneontology.org/amigo/term/GO:0060751	AREG
0.0223964747011894	2	89	16.5248278361725	Somite development	http://amigo.geneontology.org/amigo/term/GO:0061053	TP53 SMAD3
0.0223964747011894	2	91	16.1616448068061	Selective autophagy	http://amigo.geneontology.org/amigo/term/GO:0061912	TP53 SQSTM1
0.0223964747011894	1	5	147.070967741935	Positive regulation of programmed necrotic cell death	http://amigo.geneontology.org/amigo/term/GO:0062100	TP53
0.0223964747011894	1	5	147.070967741935	Positive regulation of thymocyte apoptotic process	http://amigo.geneontology.org/amigo/term/GO:0070245	TP53
0.0223964747011894	1	5	147.070967741935	Monocyte aggregation	http://amigo.geneontology.org/amigo/term/GO:0070487	BMP7
0.0223964747011894	1	5	147.070967741935	Mesenchymal stem cell maintenance involved in nephron morphogenesis	http://amigo.geneontology.org/amigo/term/GO:0072038	BMP7
0.0223964747011894	1	5	147.070967741935	Negative regulation of steroid hormone biosynthetic process	http://amigo.geneontology.org/amigo/term/GO:0090032	BMP2
0.0223964747011894	1	5	147.070967741935	Cellular sphingolipid homeostasis	http://amigo.geneontology.org/amigo/term/GO:0090156	RTN4
0.0223964747011894	1	5	147.070967741935	Negative regulation of cell proliferation involved in kidney development	http://amigo.geneontology.org/amigo/term/GO:1901723	BMP7
0.0223964747011894	1	5	147.070967741935	Regulation of NADP metabolic process	http://amigo.geneontology.org/amigo/term/GO:1902031	TP53
0.0223964747011894	1	5	147.070967741935	Negative regulation of apoptotic process involved in morphogenesis	http://amigo.geneontology.org/amigo/term/GO:1902338	BMP7
0.0223964747011894	1	5	147.070967741935	Regulation of adherens junction organization	http://amigo.geneontology.org/amigo/term/GO:1903391	BMP6
0.0223964747011894	1	5	147.070967741935	Negative regulation of apoptotic process involved in development	http://amigo.geneontology.org/amigo/term/GO:1904746	BMP7
0.0223964747011894	2	91	16.1616448068061	Response to amino acid starvation	http://amigo.geneontology.org/amigo/term/GO:1990928	CDKN1A EIF2AK3
0.0223964747011894	1	5	147.070967741935	Regulation of branching morphogenesis of a nerve	http://amigo.geneontology.org/amigo/term/GO:2000172	RTN4
0.0228442206481763	2	92	15.9859747545582	Odontogenesis of dentin-containing tooth	http://amigo.geneontology.org/amigo/term/GO:0042475	BMP7 BMP2
0.0228442206481763	4	566	5.19685398381397	Establishment of protein localization to organelle	http://amigo.geneontology.org/amigo/term/GO:0072594	CDKN1A TP53 SMAD3 FLNA
0.0230373837916612	3	290	7.60711902113459	Axon guidance	http://amigo.geneontology.org/amigo/term/GO:0007411	TRIO BMP7 EFNA5
0.0230373837916612	4	568	5.17855520218083	Wnt signaling pathway	http://amigo.geneontology.org/amigo/term/GO:0016055	CDC42 TNRC6B BMP2 SMAD3
0.0230373837916612	3	290	7.60711902113459	Cellular ketone metabolic process	http://amigo.geneontology.org/amigo/term/GO:0042180	PDK4 BMP2 BMP6
0.0231427955940747	2	93	15.8140825528963	Cellular response to UV	http://amigo.geneontology.org/amigo/term/GO:0034644	CDKN1A TP53
0.0231427955940747	2	93	15.8140825528963	Neuron projection organization	http://amigo.geneontology.org/amigo/term/GO:0106027	CDC42 IGF1R
0.0231644117582835	3	291	7.58097771865647	Neuron projection guidance	http://amigo.geneontology.org/amigo/term/GO:0097485	TRIO BMP7 EFNA5
0.0231949622951649	4	570	5.16038483305037	Cell-cell signaling by wnt	http://amigo.geneontology.org/amigo/term/GO:0198738	CDC42 TNRC6B BMP2 SMAD3
0.0234803899455973	3	293	7.52923043047451	Negative regulation of transferase activity	http://amigo.geneontology.org/amigo/term/GO:0051348	BMP7 CDKN1A TP53
0.0234803899455973	2	94	15.6458476321208	Regulation of stress fiber assembly	http://amigo.geneontology.org/amigo/term/GO:0051492	CDC42 SMAD3
0.0234803899455973	2	94	15.6458476321208	Regulation of neural precursor cell proliferation	http://amigo.geneontology.org/amigo/term/GO:2000177	TP53 FLNA
0.0242362809402028	5	919	4.00084243041174	Supramolecular fiber organization	http://amigo.geneontology.org/amigo/term/GO:0097435	CDC42 RICTOR SMAD3 AKAP13 FLNA
0.0243180748715435	2	96	15.3198924731183	Embryonic skeletal system morphogenesis	http://amigo.geneontology.org/amigo/term/GO:0048704	BMP7 SMAD3
0.0243180748715435	2	96	15.3198924731183	Kidney morphogenesis	http://amigo.geneontology.org/amigo/term/GO:0060993	BMP7 BMP2
0.0243180748715435	6	1308	3.37318733353063	Cellular response to cytokine stimulus	http://amigo.geneontology.org/amigo/term/GO:0071345	CDC42 CDKN1A TP53 SQSTM1 SMAD3 FOS
0.024776902395236	2	97	15.1619554373129	Negative regulation of small molecule metabolic process	http://amigo.geneontology.org/amigo/term/GO:0062014	BMP2 TP53
0.025239009263555	2	98	15.0072416063199	Regulation of response to endoplasmic reticulum stress	http://amigo.geneontology.org/amigo/term/GO:1905897	PPP1R15A EIF2AK3
0.0252525617100171	1	6	122.559139784946	T cell proliferation involved in immune response	http://amigo.geneontology.org/amigo/term/GO:0002309	TP53
0.0252525617100171	1	6	122.559139784946	B cell lineage commitment	http://amigo.geneontology.org/amigo/term/GO:0002326	TP53
0.0252525617100171	1	6	122.559139784946	Negative regulation of neuroblast proliferation	http://amigo.geneontology.org/amigo/term/GO:0007406	TP53
0.0252525617100171	1	6	122.559139784946	Negative regulation of cardiac muscle adaptation	http://amigo.geneontology.org/amigo/term/GO:0010616	SMAD3
0.0252525617100171	1	6	122.559139784946	Positive regulation of alkaline phosphatase activity	http://amigo.geneontology.org/amigo/term/GO:0010694	SMAD3
0.0252525617100171	1	6	122.559139784946	Mineralocorticoid secretion	http://amigo.geneontology.org/amigo/term/GO:0035931	BMP6
0.0252525617100171	1	6	122.559139784946	Aldosterone secretion	http://amigo.geneontology.org/amigo/term/GO:0035932	BMP6
0.0252525617100171	1	6	122.559139784946	Positive regulation of odontogenesis	http://amigo.geneontology.org/amigo/term/GO:0042482	BMP2
0.0252525617100171	1	6	122.559139784946	Response to corticotropin-releasing hormone	http://amigo.geneontology.org/amigo/term/GO:0043435	NR4A1
0.0252525617100171	1	6	122.559139784946	Mitochondrial DNA repair	http://amigo.geneontology.org/amigo/term/GO:0043504	TP53
0.0252525617100171	1	6	122.559139784946	Negative regulation of insulin-like growth factor receptor signaling pathway	http://amigo.geneontology.org/amigo/term/GO:0043569	BMP2
0.0252525617100171	1	6	122.559139784946	Regulation of sarcomere organization	http://amigo.geneontology.org/amigo/term/GO:0060297	AKAP13
0.0252525617100171	1	6	122.559139784946	Regulation of growth hormone receptor signaling pathway	http://amigo.geneontology.org/amigo/term/GO:0060398	GDF15
0.0252525617100171	1	6	122.559139784946	Regulation of prostatic bud formation	http://amigo.geneontology.org/amigo/term/GO:0060685	BMP7
0.0252525617100171	1	6	122.559139784946	BMP signaling pathway involved in heart development	http://amigo.geneontology.org/amigo/term/GO:0061312	BMP2
0.0252525617100171	1	6	122.559139784946	Positive regulation of transcription from RNA polymerase II promoter in response to hypoxia	http://amigo.geneontology.org/amigo/term/GO:0061419	TP53
0.0252525617100171	1	6	122.559139784946	Cellular response to corticotropin-releasing hormone stimulus	http://amigo.geneontology.org/amigo/term/GO:0071376	NR4A1
0.0252525617100171	1	6	122.559139784946	Cellular response to UV-C	http://amigo.geneontology.org/amigo/term/GO:0071494	TP53
0.0252525617100171	1	6	122.559139784946	Membrane repolarization during atrial cardiac muscle cell action potential	http://amigo.geneontology.org/amigo/term/GO:0098914	FLNA
0.0252525617100171	1	6	122.559139784946	Positive regulation of intrinsic apoptotic signaling pathway in response to DNA damage	http://amigo.geneontology.org/amigo/term/GO:1902231	SKIL
0.0252525617100171	1	6	122.559139784946	Regulation of peptidyl-serine dephosphorylation	http://amigo.geneontology.org/amigo/term/GO:1902308	PPP1R15A
0.0252525617100171	1	6	122.559139784946	Protein localization to bicellular tight junction	http://amigo.geneontology.org/amigo/term/GO:1902396	FLNA
0.0252525617100171	1	6	122.559139784946	Negative regulation of autophagy of mitochondrion	http://amigo.geneontology.org/amigo/term/GO:1903147	TP53
0.0252525617100171	1	6	122.559139784946	Negative regulation of cardiac muscle hypertrophy in response to stress	http://amigo.geneontology.org/amigo/term/GO:1903243	SMAD3
0.0252525617100171	1	6	122.559139784946	Negative regulation of PERK-mediated unfolded protein response	http://amigo.geneontology.org/amigo/term/GO:1903898	PPP1R15A
0.0252525617100171	1	6	122.559139784946	Regulation of removal of superoxide radicals	http://amigo.geneontology.org/amigo/term/GO:2000121	BMP7
0.0252525617100171	1	6	122.559139784946	Regulation of mineralocorticoid secretion	http://amigo.geneontology.org/amigo/term/GO:2000855	BMP6
0.0252525617100171	1	6	122.559139784946	Regulation of aldosterone secretion	http://amigo.geneontology.org/amigo/term/GO:2000858	BMP6
0.0252580512760022	2	100	14.7070967741935	Activation of cysteine-type endopeptidase activity involved in apoptotic process	http://amigo.geneontology.org/amigo/term/GO:0006919	SMAD3 EIF2AK3
0.0252580512760022	2	100	14.7070967741935	Feeding behavior	http://amigo.geneontology.org/amigo/term/GO:0007631	GDF15 FOS
0.0256835795480189	4	596	4.93526737389045	Negative regulation of protein modification process	http://amigo.geneontology.org/amigo/term/GO:0031400	PPP1R15A BMP7 CDKN1A SQSTM1
0.0256835795480189	2	101	14.5614819546471	Regulation of protein tyrosine kinase activity	http://amigo.geneontology.org/amigo/term/GO:0061097	AREG HBEGF
0.0258070474326859	6	1337	3.30002171447873	Cellular amide metabolic process	http://amigo.geneontology.org/amigo/term/GO:0043603	PDK4 PPP1R15A TNRC6B RTN4 TP53 EIF2AK3
0.0260347195748518	3	310	7.11633714880333	Rhythmic process	http://amigo.geneontology.org/amigo/term/GO:0048511	NAMPT TP53 JUN
0.0262317187001677	3	311	7.09345503578467	Epithelial cell migration	http://amigo.geneontology.org/amigo/term/GO:0010631	HBEGF RTN4 NR4A1
0.0263024759836971	4	601	4.89420857710268	Endomembrane system organization	http://amigo.geneontology.org/amigo/term/GO:0010256	CDC42 RTN4 SQSTM1 EIF2AK3
0.0265048801843438	2	103	14.2787347322267	Segmentation	http://amigo.geneontology.org/amigo/term/GO:0035282	TP53 SMAD3
0.0265949223768819	3	313	7.0481294445017	I-kappaB kinase/NF-kappaB signaling	http://amigo.geneontology.org/amigo/term/GO:0007249	SQSTM1 AKAP13 FLNA
0.0267938338386294	3	314	7.02568317238545	Epithelium migration	http://amigo.geneontology.org/amigo/term/GO:0090132	HBEGF RTN4 NR4A1
0.0268688214057941	2	104	14.1414392059553	Cell-substrate junction assembly	http://amigo.geneontology.org/amigo/term/GO:0007044	SMAD3 EFNA5
0.0268688214057941	2	104	14.1414392059553	Regulation of steroid metabolic process	http://amigo.geneontology.org/amigo/term/GO:0019218	BMP2 BMP6
0.0273002494782539	2	105	14.0067588325653	Protein deacetylation	http://amigo.geneontology.org/amigo/term/GO:0006476	TP53 FLNA
0.0273002494782539	2	105	14.0067588325653	Cardiac muscle cell differentiation	http://amigo.geneontology.org/amigo/term/GO:0055007	BMP2 AKAP13
0.0275645248775768	4	611	4.81410696372948	Behavior	http://amigo.geneontology.org/amigo/term/GO:0007610	GDF15 TP53 FOS JUN
0.0277336938131827	2	106	13.8746195982958	Regulation of BMP signaling pathway	http://amigo.geneontology.org/amigo/term/GO:0030510	BMP2 SKIL
0.0277743735699165	5	965	3.8101286979776	Cytokine-mediated signaling pathway	http://amigo.geneontology.org/amigo/term/GO:0019221	CDC42 CDKN1A TP53 SQSTM1 FOS
0.0279335595436157	3	320	6.89395161290323	Tissue migration	http://amigo.geneontology.org/amigo/term/GO:0090130	HBEGF RTN4 NR4A1
0.0279383860339358	1	7	105.05069124424	Neural fold formation	http://amigo.geneontology.org/amigo/term/GO:0001842	BMP7
0.0279383860339358	1	7	105.05069124424	Columnar/cuboidal epithelial cell maturation	http://amigo.geneontology.org/amigo/term/GO:0002069	CDKN1A
0.0279383860339358	1	7	105.05069124424	Cardiac neural crest cell migration involved in outflow tract morphogenesis	http://amigo.geneontology.org/amigo/term/GO:0003253	BMP7
0.0279383860339358	2	108	13.6176821983274	Cardiac septum development	http://amigo.geneontology.org/amigo/term/GO:0003279	BMP7 TP53
0.0279383860339358	1	7	105.05069124424	Negative regulation of Wnt signaling pathway involved in heart development	http://amigo.geneontology.org/amigo/term/GO:0003308	BMP2
0.0279383860339358	1	7	105.05069124424	Transmembrane receptor protein tyrosine phosphatase signaling pathway	http://amigo.geneontology.org/amigo/term/GO:0007185	TRIO
0.0279383860339358	1	7	105.05069124424	Adenylate cyclase-inhibiting dopamine receptor signaling pathway	http://amigo.geneontology.org/amigo/term/GO:0007195	FLNA
0.0279383860339358	1	7	105.05069124424	Negative regulation of transcription by RNA polymerase I	http://amigo.geneontology.org/amigo/term/GO:0016479	FLNA
0.0279383860339358	1	7	105.05069124424	Positive regulation of Rac protein signal transduction	http://amigo.geneontology.org/amigo/term/GO:0035022	RTN4
0.0279383860339358	1	7	105.05069124424	EiF2alpha phosphorylation in response to endoplasmic reticulum stress	http://amigo.geneontology.org/amigo/term/GO:0036492	EIF2AK3
0.0279383860339358	1	7	105.05069124424	Development of secondary female sexual characteristics	http://amigo.geneontology.org/amigo/term/GO:0046543	AREG
0.0279383860339358	1	7	105.05069124424	Positive regulation of pinocytosis	http://amigo.geneontology.org/amigo/term/GO:0048549	CDC42
0.0279383860339358	1	7	105.05069124424	Regulation of atrial cardiac muscle cell membrane repolarization	http://amigo.geneontology.org/amigo/term/GO:0060372	FLNA
0.0279383860339358	1	7	105.05069124424	Chorio-allantoic fusion	http://amigo.geneontology.org/amigo/term/GO:0060710	BMP7
0.0279383860339358	1	7	105.05069124424	Cardiac muscle tissue regeneration	http://amigo.geneontology.org/amigo/term/GO:0061026	CDKN1A
0.0279383860339358	1	7	105.05069124424	Regulation of membrane repolarization during action potential	http://amigo.geneontology.org/amigo/term/GO:0098903	FLNA
0.0279383860339358	1	7	105.05069124424	Negative regulation of stem cell population maintenance	http://amigo.geneontology.org/amigo/term/GO:1902455	BMP7
0.0279383860339358	1	7	105.05069124424	Regulation of miRNA mediated inhibition of translation	http://amigo.geneontology.org/amigo/term/GO:1905616	TNRC6B
0.0279383860339358	1	7	105.05069124424	Positive regulation of miRNA mediated inhibition of translation	http://amigo.geneontology.org/amigo/term/GO:1905618	TNRC6B
0.0279383860339358	1	7	105.05069124424	Regulation of cortisol biosynthetic process	http://amigo.geneontology.org/amigo/term/GO:2000064	BMP2
0.0279383860339358	1	7	105.05069124424	Negative regulation of cardiac muscle cell differentiation	http://amigo.geneontology.org/amigo/term/GO:2000726	BMP2
0.0279383860339358	1	7	105.05069124424	Regulation of epithelial cell proliferation involved in lung morphogenesis	http://amigo.geneontology.org/amigo/term/GO:2000794	CDC42
0.0279383860339358	1	7	105.05069124424	Positive regulation of corticosteroid hormone secretion	http://amigo.geneontology.org/amigo/term/GO:2000848	BMP6
0.0279383860339358	1	7	105.05069124424	Positive regulation of integrin-mediated signaling pathway	http://amigo.geneontology.org/amigo/term/GO:2001046	FLNA
0.0280350650645454	3	324	6.80884109916368	Regulation of developmental growth	http://amigo.geneontology.org/amigo/term/GO:0048638	RTN4 CDKN1A GDF15
0.0282369446718442	3	325	6.78789081885856	Negative regulation of cell adhesion	http://amigo.geneontology.org/amigo/term/GO:0007162	BMP2 BMP6 EFNA5
0.0282627298531059	4	622	4.72897002385645	Embryonic morphogenesis	http://amigo.geneontology.org/amigo/term/GO:0048598	BMP7 DUSP4 TP53 SMAD3
0.0284459227174862	5	979	3.75564269003921	Cellular homeostasis	http://amigo.geneontology.org/amigo/term/GO:0019725	RTN4 IGF1R BMP6 SMAD3 EFNA5
0.0285851559100403	2	110	13.3700879765396	Regulation of mitotic nuclear division	http://amigo.geneontology.org/amigo/term/GO:0007088	CDC42 BMP7
0.0285851559100403	2	110	13.3700879765396	Contractile actin filament bundle assembly	http://amigo.geneontology.org/amigo/term/GO:0030038	CDC42 SMAD3
0.0285851559100403	2	110	13.3700879765396	Stress fiber assembly	http://amigo.geneontology.org/amigo/term/GO:0043149	CDC42 SMAD3
0.0285851559100403	2	110	13.3700879765396	Cell-substrate junction organization	http://amigo.geneontology.org/amigo/term/GO:0150115	SMAD3 EFNA5
0.0289488551178839	3	329	6.70536327090891	Signal transduction by p53 class mediator	http://amigo.geneontology.org/amigo/term/GO:0072331	CDKN1A TP53 RICTOR
0.0291535287479084	3	330	6.68504398826979	Regulation of cell morphogenesis	http://amigo.geneontology.org/amigo/term/GO:0022604	CDC42 EFNA5 FLNA
0.0294850077515807	2	112	13.13133640553	Organelle disassembly	http://amigo.geneontology.org/amigo/term/GO:1903008	TP53 SQSTM1
0.0299208656379775	2	113	13.0151298886669	Endoplasmic reticulum organization	http://amigo.geneontology.org/amigo/term/GO:0007029	RTN4 EIF2AK3
0.0299208656379775	2	113	13.0151298886669	Negative regulation of cellular response to growth factor stimulus	http://amigo.geneontology.org/amigo/term/GO:0090288	BMP2 SKIL
0.0303940019798874	2	114	12.9009620826259	Primary alcohol metabolic process	http://amigo.geneontology.org/amigo/term/GO:0034308	BMP2 BMP6
0.0304311635473249	3	336	6.56566820276498	Gliogenesis	http://amigo.geneontology.org/amigo/term/GO:0042063	AREG RTN4 BMP2
0.0305634959665806	1	8	91.9193548387097	Pexophagy	http://amigo.geneontology.org/amigo/term/GO:0000425	SQSTM1
0.0305634959665806	2	116	12.678531701891	Blastocyst development	http://amigo.geneontology.org/amigo/term/GO:0001824	RTN4 SKIL
0.0305634959665806	3	339	6.50756494433343	Response to light stimulus	http://amigo.geneontology.org/amigo/term/GO:0009416	CDKN1A TP53 FOS
0.0305634959665806	1	8	91.9193548387097	Regulation of acetyl-CoA biosynthetic process from pyruvate	http://amigo.geneontology.org/amigo/term/GO:0010510	PDK4
0.0305634959665806	1	8	91.9193548387097	Positive regulation of lipopolysaccharide-mediated signaling pathway	http://amigo.geneontology.org/amigo/term/GO:0031666	BMP6
0.0305634959665806	1	8	91.9193548387097	Regulation of glucocorticoid biosynthetic process	http://amigo.geneontology.org/amigo/term/GO:0031946	BMP2
0.0305634959665806	1	8	91.9193548387097	Positive regulation of mammary gland epithelial cell proliferation	http://amigo.geneontology.org/amigo/term/GO:0033601	RTN4
0.0305634959665806	2	116	12.678531701891	Protein deacylation	http://amigo.geneontology.org/amigo/term/GO:0035601	TP53 FLNA
0.0305634959665806	3	340	6.48842504743833	Camera-type eye development	http://amigo.geneontology.org/amigo/term/GO:0043010	BMP7 SKIL SMAD3
0.0305634959665806	2	116	12.678531701891	Positive regulation of myeloid cell differentiation	http://amigo.geneontology.org/amigo/term/GO:0045639	FOS JUN
0.0305634959665806	1	8	91.9193548387097	Positive regulation of hormone biosynthetic process	http://amigo.geneontology.org/amigo/term/GO:0046886	BMP6
0.0305634959665806	1	8	91.9193548387097	Neuron fate determination	http://amigo.geneontology.org/amigo/term/GO:0048664	CDC42
0.0305634959665806	1	8	91.9193548387097	Elastin metabolic process	http://amigo.geneontology.org/amigo/term/GO:0051541	HBEGF
0.0305634959665806	1	8	91.9193548387097	Establishment of Golgi localization	http://amigo.geneontology.org/amigo/term/GO:0051683	CDC42
0.0305634959665806	1	8	91.9193548387097	Regulation of synapse structural plasticity	http://amigo.geneontology.org/amigo/term/GO:0051823	CDC42
0.0305634959665806	1	8	91.9193548387097	Transdifferentiation	http://amigo.geneontology.org/amigo/term/GO:0060290	SMAD3
0.0305634959665806	1	8	91.9193548387097	Cellular response to UV-B	http://amigo.geneontology.org/amigo/term/GO:0071493	CDKN1A
0.0305634959665806	2	115	12.7887798036466	Negative regulation of protein serine/threonine kinase activity	http://amigo.geneontology.org/amigo/term/GO:0071901	BMP7 CDKN1A
0.0305634959665806	1	8	91.9193548387097	Adenylate cyclase-activating adrenergic receptor signaling pathway involved in heart process	http://amigo.geneontology.org/amigo/term/GO:0086023	AKAP13
0.0305634959665806	1	8	91.9193548387097	Cellular response to oxygen-glucose deprivation	http://amigo.geneontology.org/amigo/term/GO:0090650	NAMPT
0.0305634959665806	1	8	91.9193548387097	Regulation of somatic stem cell population maintenance	http://amigo.geneontology.org/amigo/term/GO:1904672	BMP7
0.0305634959665806	1	8	91.9193548387097	Protein localization to perinuclear region of cytoplasm	http://amigo.geneontology.org/amigo/term/GO:1905719	SQSTM1
0.0305634959665806	1	8	91.9193548387097	Intrinsic apoptotic signaling pathway in response to hypoxia	http://amigo.geneontology.org/amigo/term/GO:1990144	TP53
0.0305634959665806	2	115	12.7887798036466	Negative regulation of G1/S transition of mitotic cell cycle	http://amigo.geneontology.org/amigo/term/GO:2000134	CDKN1A TP53
0.031428220524494	7	1867	2.75708830796344	Protein transport	http://amigo.geneontology.org/amigo/term/GO:0015031	CDC42 CDKN1A TP53 BMP6 SMAD3 EFNA5 FLNA
0.0314363752227189	2	118	12.4636413340623	Negative regulation of cell cycle G1/S phase transition	http://amigo.geneontology.org/amigo/term/GO:1902807	CDKN1A TP53
0.0314363752227189	2	118	12.4636413340623	Regulation of DNA biosynthetic process	http://amigo.geneontology.org/amigo/term/GO:2000278	CDKN1A TP53
0.0322398256385872	5	1021	3.60115004265268	Mitotic cell cycle process	http://amigo.geneontology.org/amigo/term/GO:1903047	CDC42 BMP7 CDKN1A TP53 FLNA
0.0329043964406827	2	121	12.1546254332178	DNA damage response, signal transduction by p53 class mediator	http://amigo.geneontology.org/amigo/term/GO:0030330	CDKN1A TP53
0.0329754973984889	3	352	6.26722873900293	Regionalization	http://amigo.geneontology.org/amigo/term/GO:0003002	BMP2 TP53 SMAD3
0.0329754973984889	1	9	81.7060931899642	BMP signaling pathway involved in heart induction	http://amigo.geneontology.org/amigo/term/GO:0003130	BMP2
0.0329754973984889	1	9	81.7060931899642	Endodermal-mesodermal cell signaling	http://amigo.geneontology.org/amigo/term/GO:0003133	BMP2
0.0329754973984889	1	9	81.7060931899642	Endodermal-mesodermal cell signaling involved in heart induction	http://amigo.geneontology.org/amigo/term/GO:0003134	BMP2
0.0329754973984889	1	9	81.7060931899642	Response to gravity	http://amigo.geneontology.org/amigo/term/GO:0009629	FOS
0.0329754973984889	1	9	81.7060931899642	Regulation of cardiac muscle adaptation	http://amigo.geneontology.org/amigo/term/GO:0010612	SMAD3
0.0329754973984889	1	9	81.7060931899642	Regulation of alkaline phosphatase activity	http://amigo.geneontology.org/amigo/term/GO:0010692	SMAD3
0.0329754973984889	2	122	12.0549973558964	Regulation of glucose metabolic process	http://amigo.geneontology.org/amigo/term/GO:0010906	PDK4 TP53
0.0329754973984889	1	9	81.7060931899642	Negative regulation of hormone biosynthetic process	http://amigo.geneontology.org/amigo/term/GO:0032353	BMP2
0.0329754973984889	1	9	81.7060931899642	Transforming growth factor beta2 production	http://amigo.geneontology.org/amigo/term/GO:0032906	SMAD3
0.0329754973984889	1	9	81.7060931899642	Regulation of transforming growth factor beta2 production	http://amigo.geneontology.org/amigo/term/GO:0032909	SMAD3
0.0329754973984889	1	9	81.7060931899642	TORC2 signaling	http://amigo.geneontology.org/amigo/term/GO:0038203	RICTOR
0.0329754973984889	1	9	81.7060931899642	Development of secondary sexual characteristics	http://amigo.geneontology.org/amigo/term/GO:0045136	AREG
0.0329754973984889	1	9	81.7060931899642	Bone marrow development	http://amigo.geneontology.org/amigo/term/GO:0048539	TP53
0.0329754973984889	1	9	81.7060931899642	Embryonic foregut morphogenesis	http://amigo.geneontology.org/amigo/term/GO:0048617	SMAD3
0.0329754973984889	1	9	81.7060931899642	Regulation of acyl-CoA biosynthetic process	http://amigo.geneontology.org/amigo/term/GO:0050812	PDK4
0.0329754973984889	1	9	81.7060931899642	Nuclear pore complex assembly	http://amigo.geneontology.org/amigo/term/GO:0051292	RTN4
0.0329754973984889	1	9	81.7060931899642	Epithelial cell proliferation involved in lung morphogenesis	http://amigo.geneontology.org/amigo/term/GO:0060502	CDC42
0.0329754973984889	1	9	81.7060931899642	Multicellular organismal iron ion homeostasis	http://amigo.geneontology.org/amigo/term/GO:0060586	BMP6
0.0329754973984889	1	9	81.7060931899642	Dichotomous subdivision of an epithelial terminal unit	http://amigo.geneontology.org/amigo/term/GO:0060600	AREG
0.0329754973984889	1	9	81.7060931899642	Neuroendocrine cell differentiation	http://amigo.geneontology.org/amigo/term/GO:0061101	BMP2
0.0329754973984889	1	9	81.7060931899642	Cardiac neural crest cell development involved in outflow tract morphogenesis	http://amigo.geneontology.org/amigo/term/GO:0061309	BMP7
0.0329754973984889	1	9	81.7060931899642	Regulation of glomerular mesangial cell proliferation	http://amigo.geneontology.org/amigo/term/GO:0072124	BMP7
0.0329754973984889	1	9	81.7060931899642	Regulation of modification of postsynaptic structure	http://amigo.geneontology.org/amigo/term/GO:0099159	CDC42
0.0329754973984889	1	9	81.7060931899642	Positive regulation of extracellular matrix assembly	http://amigo.geneontology.org/amigo/term/GO:1901203	SMAD3
0.0329754973984889	1	9	81.7060931899642	Regulation of mitophagy	http://amigo.geneontology.org/amigo/term/GO:1901524	TP53
0.0329754973984889	1	9	81.7060931899642	Regulation of cardiac muscle hypertrophy in response to stress	http://amigo.geneontology.org/amigo/term/GO:1903242	SMAD3
0.0329754973984889	1	9	81.7060931899642	Extraembryonic membrane development	http://amigo.geneontology.org/amigo/term/GO:1903867	BMP7
0.0329754973984889	1	9	81.7060931899642	Positive regulation of steroid hormone secretion	http://amigo.geneontology.org/amigo/term/GO:2000833	BMP6
0.0329754973984889	1	9	81.7060931899642	Negative regulation of mesenchymal cell apoptotic process	http://amigo.geneontology.org/amigo/term/GO:2001054	BMP7
0.0332381428627947	5	1038	3.54217167008515	Developmental process involved in reproduction	http://amigo.geneontology.org/amigo/term/GO:0003006	BMP7 AREG SKIL BMP6 FLNA
0.0332381428627947	2	124	11.8605619146722	Integrin-mediated signaling pathway	http://amigo.geneontology.org/amigo/term/GO:0007229	CDC42 FLNA
0.0332381428627947	2	124	11.8605619146722	Embryonic skeletal system development	http://amigo.geneontology.org/amigo/term/GO:0048706	BMP7 SMAD3
0.0339183580242667	7	1910	2.69501773349096	Regulation of transport	http://amigo.geneontology.org/amigo/term/GO:0051049	CDC42 BMP2 TP53 BMP6 SMAD3 EFNA5 FLNA
0.0339735048427691	7	1911	2.69360746780102	Homeostatic process	http://amigo.geneontology.org/amigo/term/GO:0042592	PDK4 RTN4 SKIL IGF1R BMP6 SMAD3 EFNA5
0.0341172552346887	2	126	11.6722990271377	Regulation of cell-matrix adhesion	http://amigo.geneontology.org/amigo/term/GO:0001952	SMAD3 EFNA5
0.0341172552346887	2	126	11.6722990271377	Positive regulation of stress-activated MAPK cascade	http://amigo.geneontology.org/amigo/term/GO:0032874	CDC42 BMP2
0.0344662430803175	4	677	4.34478486682232	Cell surface receptor signaling pathway involved in cell-cell signaling	http://amigo.geneontology.org/amigo/term/GO:1905114	CDC42 TNRC6B BMP2 SMAD3
0.0349664690858756	3	364	6.06061680255229	DNA replication	http://amigo.geneontology.org/amigo/term/GO:0006260	CDC42 TP53 JUN
0.0350402993454813	2	128	11.4899193548387	Positive regulation of stress-activated protein kinase signaling cascade	http://amigo.geneontology.org/amigo/term/GO:0070304	CDC42 BMP2
0.035237140903485	1	10	73.5354838709677	Regulation of extracellular matrix constituent secretion	http://amigo.geneontology.org/amigo/term/GO:0003330	BMP2
0.035237140903485	1	10	73.5354838709677	Pericardium morphogenesis	http://amigo.geneontology.org/amigo/term/GO:0003344	BMP7
0.035237140903485	1	10	73.5354838709677	Foregut morphogenesis	http://amigo.geneontology.org/amigo/term/GO:0007440	SMAD3
0.035237140903485	1	10	73.5354838709677	Hindbrain radial glia guided cell migration	http://amigo.geneontology.org/amigo/term/GO:0021932	FLNA
0.035237140903485	1	10	73.5354838709677	Negative regulation of myelination	http://amigo.geneontology.org/amigo/term/GO:0031642	EIF2AK3
0.035237140903485	1	10	73.5354838709677	Regulation of glucocorticoid metabolic process	http://amigo.geneontology.org/amigo/term/GO:0031943	BMP2
0.035237140903485	1	10	73.5354838709677	Negative regulation of hormone metabolic process	http://amigo.geneontology.org/amigo/term/GO:0032351	BMP2
0.035237140903485	1	10	73.5354838709677	Cortisol biosynthetic process	http://amigo.geneontology.org/amigo/term/GO:0034651	BMP2
0.035237140903485	1	10	73.5354838709677	Glial cell-derived neurotrophic factor receptor signaling pathway	http://amigo.geneontology.org/amigo/term/GO:0035860	GDF15
0.035237140903485	1	10	73.5354838709677	Sequestering of BMP from receptor via BMP binding	http://amigo.geneontology.org/amigo/term/GO:0038098	BMP2
0.035237140903485	1	10	73.5354838709677	Regulation of odontogenesis of dentin-containing tooth	http://amigo.geneontology.org/amigo/term/GO:0042487	BMP2
0.035237140903485	1	10	73.5354838709677	Positive regulation of axon regeneration	http://amigo.geneontology.org/amigo/term/GO:0048680	FLNA
0.035237140903485	1	10	73.5354838709677	Branching morphogenesis of a nerve	http://amigo.geneontology.org/amigo/term/GO:0048755	RTN4
0.035237140903485	1	10	73.5354838709677	Embryonic skeletal joint morphogenesis	http://amigo.geneontology.org/amigo/term/GO:0060272	BMP7
0.035237140903485	1	10	73.5354838709677	Prostatic bud formation	http://amigo.geneontology.org/amigo/term/GO:0060513	BMP7
0.035237140903485	2	130	11.3131513647643	Regulation of gene silencing by miRNA	http://amigo.geneontology.org/amigo/term/GO:0060964	TNRC6B TP53
0.035237140903485	7	1935	2.66019838292907	Protein-containing complex assembly	http://amigo.geneontology.org/amigo/term/GO:0065003	CDC42 AREG RTN4 TP53 RICTOR SMAD3 EFNA5
0.035237140903485	1	10	73.5354838709677	Cellular response to cold	http://amigo.geneontology.org/amigo/term/GO:0070417	EIF2AK3
0.035237140903485	1	10	73.5354838709677	Cellular response to iron ion	http://amigo.geneontology.org/amigo/term/GO:0071281	BMP6
0.035237140903485	1	10	73.5354838709677	Glomerular mesangial cell proliferation	http://amigo.geneontology.org/amigo/term/GO:0072110	BMP7
0.035237140903485	1	10	73.5354838709677	Cell proliferation involved in metanephros development	http://amigo.geneontology.org/amigo/term/GO:0072203	BMP7
0.035237140903485	1	10	73.5354838709677	Atrial cardiac muscle cell membrane repolarization	http://amigo.geneontology.org/amigo/term/GO:0099624	FLNA
0.035237140903485	3	369	5.97849462365591	Mitotic nuclear division	http://amigo.geneontology.org/amigo/term/GO:0140014	CDC42 BMP7 FLNA
0.035237140903485	1	10	73.5354838709677	Positive regulation of execution phase of apoptosis	http://amigo.geneontology.org/amigo/term/GO:1900119	TP53
0.035237140903485	1	10	73.5354838709677	Tertiary alcohol biosynthetic process	http://amigo.geneontology.org/amigo/term/GO:1902645	BMP2
0.035237140903485	1	10	73.5354838709677	Positive regulation of hepatocyte proliferation	http://amigo.geneontology.org/amigo/term/GO:2000347	RTN4
0.0355943038564087	5	1066	3.44913151364764	Intracellular protein transport	http://amigo.geneontology.org/amigo/term/GO:0006886	CDC42 CDKN1A TP53 SMAD3 FLNA
0.035982599328603	2	132	11.1417399804497	Cerebral cortex development	http://amigo.geneontology.org/amigo/term/GO:0021987	RTN4 FLNA
0.035982599328603	2	132	11.1417399804497	Odontogenesis	http://amigo.geneontology.org/amigo/term/GO:0042476	BMP7 BMP2
0.035982599328603	2	132	11.1417399804497	Regulation of posttranscriptional gene silencing	http://amigo.geneontology.org/amigo/term/GO:0060147	TNRC6B TP53
0.0363491812023443	2	133	11.0579674993936	Apoptotic mitochondrial changes	http://amigo.geneontology.org/amigo/term/GO:0008637	TP53 JUN
0.0363491812023443	2	133	11.0579674993936	Fc-epsilon receptor signaling pathway	http://amigo.geneontology.org/amigo/term/GO:0038095	FOS JUN
0.0363491812023443	2	133	11.0579674993936	Mitotic DNA damage checkpoint signaling	http://amigo.geneontology.org/amigo/term/GO:0044773	CDKN1A TP53
0.0363491812023443	2	133	11.0579674993936	Regulation of gene silencing by RNA	http://amigo.geneontology.org/amigo/term/GO:0060966	TNRC6B TP53
0.0367922869830211	2	134	10.9754453538758	Regulation of myeloid leukocyte differentiation	http://amigo.geneontology.org/amigo/term/GO:0002761	FOS JUN
0.0367922869830211	2	134	10.9754453538758	Endoplasmic reticulum unfolded protein response	http://amigo.geneontology.org/amigo/term/GO:0030968	PPP1R15A EIF2AK3
0.0372367785379887	2	135	10.8941457586619	Mesoderm development	http://amigo.geneontology.org/amigo/term/GO:0007498	BMP7 SMAD3
0.0372367785379887	2	135	10.8941457586619	Digestive tract development	http://amigo.geneontology.org/amigo/term/GO:0048565	CDKN1A SMAD3
0.0375834954342055	1	11	66.8504398826979	Negative regulation of muscle adaptation	http://amigo.geneontology.org/amigo/term/GO:0014745	SMAD3
0.0375834954342055	1	11	66.8504398826979	Positive regulation of osteoblast proliferation	http://amigo.geneontology.org/amigo/term/GO:0033690	BMP2
0.0375834954342055	1	11	66.8504398826979	Negative regulation of multicellular organism growth	http://amigo.geneontology.org/amigo/term/GO:0040015	GDF15
0.0375834954342055	1	11	66.8504398826979	Positive regulation of endothelial cell differentiation	http://amigo.geneontology.org/amigo/term/GO:0045603	BMP6
0.0375834954342055	1	11	66.8504398826979	Positive regulation of monocyte differentiation	http://amigo.geneontology.org/amigo/term/GO:0045657	JUN
0.0375834954342055	1	11	66.8504398826979	Positive regulation of RNA polymerase II transcription preinitiation complex assembly	http://amigo.geneontology.org/amigo/term/GO:0045899	TP53
0.0375834954342055	1	11	66.8504398826979	Paraxial mesoderm morphogenesis	http://amigo.geneontology.org/amigo/term/GO:0048340	SMAD3
0.0375834954342055	1	11	66.8504398826979	Positive regulation of neuron projection regeneration	http://amigo.geneontology.org/amigo/term/GO:0070572	FLNA
0.0375834954342055	1	11	66.8504398826979	Response to oxygen-glucose deprivation	http://amigo.geneontology.org/amigo/term/GO:0090649	NAMPT
0.0375834954342055	2	136	10.8140417457306	Macromolecule deacylation	http://amigo.geneontology.org/amigo/term/GO:0098732	TP53 FLNA
0.0375834954342055	1	11	66.8504398826979	Positive regulation of production of miRNAs involved in gene silencing by miRNA	http://amigo.geneontology.org/amigo/term/GO:1903800	TP53
0.0375834954342055	1	11	66.8504398826979	Regulation of PERK-mediated unfolded protein response	http://amigo.geneontology.org/amigo/term/GO:1903897	PPP1R15A
0.0375834954342055	1	11	66.8504398826979	Negative regulation of cardiocyte differentiation	http://amigo.geneontology.org/amigo/term/GO:1905208	BMP2
0.0375834954342055	1	11	66.8504398826979	Regulation of mesenchymal cell apoptotic process	http://amigo.geneontology.org/amigo/term/GO:2001053	BMP7
0.0375834954342055	3	381	5.79019558039116	Regulation of apoptotic signaling pathway	http://amigo.geneontology.org/amigo/term/GO:2001233	SKIL TP53 EIF2AK3
0.0375834954342055	2	136	10.8140417457306	Positive regulation of apoptotic signaling pathway	http://amigo.geneontology.org/amigo/term/GO:2001235	SKIL TP53
0.0375834954342055	1	11	66.8504398826979	Positive regulation of cysteine-type endopeptidase activity involved in apoptotic signaling pathway	http://amigo.geneontology.org/amigo/term/GO:2001269	SMAD3
0.037586245538033	2	137	10.7351071344478	Mitotic DNA integrity checkpoint signaling	http://amigo.geneontology.org/amigo/term/GO:0044774	CDKN1A TP53
0.038591515332671	2	139	10.5806451612903	Regulation of transcription from RNA polymerase II promoter in response to stress	http://amigo.geneontology.org/amigo/term/GO:0043618	TP53 JUN
0.0389199836794754	2	140	10.505069124424	Negative regulation of neuron projection development	http://amigo.geneontology.org/amigo/term/GO:0010977	RTN4 FLNA
0.0389199836794754	2	140	10.505069124424	Response to hydrogen peroxide	http://amigo.geneontology.org/amigo/term/GO:0042542	AREG JUN
0.0389199836794754	7	1989	2.58797580239705	Establishment of protein localization	http://amigo.geneontology.org/amigo/term/GO:0045184	CDC42 CDKN1A TP53 BMP6 SMAD3 EFNA5 FLNA
0.0389199836794754	2	140	10.505069124424	Regulation of nuclear division	http://amigo.geneontology.org/amigo/term/GO:0051783	CDC42 BMP7
0.0389199836794754	2	140	10.505069124424	Regulation of wound healing	http://amigo.geneontology.org/amigo/term/GO:0061041	HBEGF SMAD3
0.0393274308119996	2	141	10.4305650880805	Multicellular organism growth	http://amigo.geneontology.org/amigo/term/GO:0035264	GDF15 TP53
0.0393274308119996	2	141	10.4305650880805	Regulation of JNK cascade	http://amigo.geneontology.org/amigo/term/GO:0046328	CDC42 IGF1R
0.0393274308119996	2	141	10.4305650880805	Positive regulation of protein localization to membrane	http://amigo.geneontology.org/amigo/term/GO:1905477	TP53 SQSTM1
0.0397181390946477	1	12	61.2795698924731	Cardiac chamber formation	http://amigo.geneontology.org/amigo/term/GO:0003207	BMP2
0.0397181390946477	1	12	61.2795698924731	SMAD protein complex assembly	http://amigo.geneontology.org/amigo/term/GO:0007183	SMAD3
0.0397181390946477	1	12	61.2795698924731	Positive regulation of necrotic cell death	http://amigo.geneontology.org/amigo/term/GO:0010940	TP53
0.0397181390946477	1	12	61.2795698924731	Telencephalon regionalization	http://amigo.geneontology.org/amigo/term/GO:0021978	BMP2
0.0397181390946477	2	143	10.2846830588766	Response to estradiol	http://amigo.geneontology.org/amigo/term/GO:0032355	BMP7 AREG
0.0397181390946477	1	12	61.2795698924731	Negative regulation of osteoblast proliferation	http://amigo.geneontology.org/amigo/term/GO:0033689	SMAD3
0.0397181390946477	1	12	61.2795698924731	Cortisol metabolic process	http://amigo.geneontology.org/amigo/term/GO:0034650	BMP2
0.0397181390946477	2	142	10.3571104043617	Negative regulation of protein catabolic process	http://amigo.geneontology.org/amigo/term/GO:0042177	SMAD3 FLNA
0.0397181390946477	1	12	61.2795698924731	MRNA transcription by RNA polymerase II	http://amigo.geneontology.org/amigo/term/GO:0042789	FLNA
