# Supplementary material for: Mechanistic elucidation of Juglanthraquinone C targeting breast Cancer: A network Pharmacology-based investigation
Source: Saudi J Biol Sci. 2023 Jun 15;30(7):103705. doi: 10.1016/j.sjbs.2023.103705 (PMC10329161; doi:10.1016/j.sjbs.2023.103705)
Supplement: Supplementary data 6 [file mmc6.csv]

Enrichment FDR	nGenes	Pathway Genes	Fold Enrichment	Pathway	URL	Genes
0.00209042005455777	2	4	367.677419354839	Transcription factor AP-1 complex	http://amigo.geneontology.org/amigo/term/GO:0035976	FOS JUN
0.00324741323189574	6	465	9.48844953173777	Transcription regulator complex	http://amigo.geneontology.org/amigo/term/GO:0005667	NR4A1 SKIL TP53 SMAD3 FOS JUN
0.0109401006090528	4	206	14.2787347322267	RNA polymerase II transcription regulator complex	http://amigo.geneontology.org/amigo/term/GO:0090575	TP53 SMAD3 FOS JUN
0.0234874277004063	3	113	19.5226948330003	PML body	http://amigo.geneontology.org/amigo/term/GO:0016605	SKIL TP53 SQSTM1
0.103080853066203	1	3	245.118279569892	Storage vacuole	http://amigo.geneontology.org/amigo/term/GO:0000322	CDC42
0.103080853066203	6	1316	3.35268163545446	Chromatin	http://amigo.geneontology.org/amigo/term/GO:0000785	NR4A1 TP53 SMAD3 FOS TGIF1 JUN
0.103080853066203	1	4	183.838709677419	Insulin receptor complex	http://amigo.geneontology.org/amigo/term/GO:0005899	IGF1R
0.103080853066203	5	932	3.94503668835664	Nuclear body	http://amigo.geneontology.org/amigo/term/GO:0016604	NAMPT CDKN1A SKIL TP53 SQSTM1
0.103080853066203	1	3	245.118279569892	Myb complex	http://amigo.geneontology.org/amigo/term/GO:0031523	FLNA
0.103080853066203	3	288	7.65994623655914	Ribonucleoprotein granule	http://amigo.geneontology.org/amigo/term/GO:0035770	CDC42 TNRC6B SQSTM1
0.103080853066203	1	4	183.838709677419	Alphav-beta3 integrin-IGF-1-IGF1R complex	http://amigo.geneontology.org/amigo/term/GO:0035867	IGF1R
0.103080853066203	3	272	8.11053130929791	Cytoplasmic ribonucleoprotein granule	http://amigo.geneontology.org/amigo/term/GO:0036464	CDC42 TNRC6B SQSTM1
0.103080853066203	3	294	7.50362080315997	Transferase complex, transferring phosphorus-containing groups	http://amigo.geneontology.org/amigo/term/GO:0061695	CDKN1A IGF1R TP53
0.103080853066203	1	4	183.838709677419	BMP receptor complex	http://amigo.geneontology.org/amigo/term/GO:0070724	BMP2
0.103080853066203	1	5	147.070967741935	Endoplasmic reticulum tubular network membrane	http://amigo.geneontology.org/amigo/term/GO:0098826	RTN4
0.105583888776847	2	113	13.0151298886669	P-body	http://amigo.geneontology.org/amigo/term/GO:0000932	TNRC6B SQSTM1
0.105583888776847	2	115	12.7887798036466	Clathrin-coated endocytic vesicle membrane	http://amigo.geneontology.org/amigo/term/GO:0030669	AREG HBEGF
0.105583888776847	1	8	91.9193548387097	Heteromeric SMAD protein complex	http://amigo.geneontology.org/amigo/term/GO:0071144	SMAD3
0.105583888776847	1	8	91.9193548387097	Lewy body	http://amigo.geneontology.org/amigo/term/GO:0097413	SQSTM1
0.105583888776847	6	1379	3.19951343891085	Nuclear protein-containing complex	http://amigo.geneontology.org/amigo/term/GO:0140513	CDKN1A TP53 SMAD3 FOS JUN FLNA
0.109112926298089	2	121	12.1546254332178	Protein kinase complex	http://amigo.geneontology.org/amigo/term/GO:1902911	CDKN1A IGF1R
0.112654107329675	2	127	11.5803911607823	Cortical cytoskeleton	http://amigo.geneontology.org/amigo/term/GO:0030863	AKAP13 FLNA
0.112654107329675	2	132	11.1417399804497	Clathrin-coated endocytic vesicle	http://amigo.geneontology.org/amigo/term/GO:0045334	AREG HBEGF
0.112654107329675	1	10	73.5354838709677	SMAD protein complex	http://amigo.geneontology.org/amigo/term/GO:0071141	SMAD3
0.123565231474142	1	16	45.9596774193548	Protein phosphatase type 1 complex	http://amigo.geneontology.org/amigo/term/GO:0000164	PPP1R15A
0.123565231474142	1	16	45.9596774193548	Golgi transport complex	http://amigo.geneontology.org/amigo/term/GO:0017119	CDC42
0.123565231474142	3	421	5.24005823308559	Endocytic vesicle	http://amigo.geneontology.org/amigo/term/GO:0030139	CDC42 AREG HBEGF
0.123565231474142	2	158	9.30828909759085	Clathrin-coated vesicle membrane	http://amigo.geneontology.org/amigo/term/GO:0030665	AREG HBEGF
0.123565231474142	1	13	56.5657568238213	TORC2 complex	http://amigo.geneontology.org/amigo/term/GO:0031932	RICTOR
0.123565231474142	6	1632	2.70351043643264	Organelle subcompartment	http://amigo.geneontology.org/amigo/term/GO:0031984	CDC42 PPP1R15A AREG RTN4 EIF2AK3 FLNA
0.123565231474142	1	16	45.9596774193548	TOR complex	http://amigo.geneontology.org/amigo/term/GO:0038201	RICTOR
0.123565231474142	3	422	5.22764103348112	Receptor complex	http://amigo.geneontology.org/amigo/term/GO:0043235	BMP2 IGF1R SMAD3
0.123565231474142	1	13	56.5657568238213	Autolysosome	http://amigo.geneontology.org/amigo/term/GO:0044754	SQSTM1
0.123565231474142	4	783	3.75660198574548	Perinuclear region of cytoplasm	http://amigo.geneontology.org/amigo/term/GO:0048471	CDKN1A AKAP13 EIF2AK3 FLNA
0.134571186753421	1	19	38.7028862478778	Secondary lysosome	http://amigo.geneontology.org/amigo/term/GO:0005767	SQSTM1
0.134571186753421	1	19	38.7028862478778	Clathrin coat of coated pit	http://amigo.geneontology.org/amigo/term/GO:0030132	EPS15L1
0.134571186753421	1	18	40.8530465949821	Apical dendrite	http://amigo.geneontology.org/amigo/term/GO:0097440	FLNA
0.137835697499616	1	20	36.7677419354839	Anchored component of external side of plasma membrane	http://amigo.geneontology.org/amigo/term/GO:0031362	EFNA5
0.140046586686918	5	1294	2.84140200428778	Endoplasmic reticulum membrane	http://amigo.geneontology.org/amigo/term/GO:0005789	CDC42 PPP1R15A AREG RTN4 EIF2AK3
0.140046586686918	2	194	7.58097771865647	Plasma membrane signaling receptor complex	http://amigo.geneontology.org/amigo/term/GO:0098802	BMP2 IGF1R
0.140046586686918	5	1299	2.83046512205419	Endoplasmic reticulum subcompartment	http://amigo.geneontology.org/amigo/term/GO:0098827	CDC42 PPP1R15A AREG RTN4 EIF2AK3
0.142017541961689	3	509	4.33411496292541	Nuclear envelope	http://amigo.geneontology.org/amigo/term/GO:0005635	RTN4 NR4A1 SMAD3
0.142017541961689	5	1316	2.79390136287871	Nuclear outer membrane-endoplasmic reticulum membrane network	http://amigo.geneontology.org/amigo/term/GO:0042175	CDC42 PPP1R15A AREG RTN4 EIF2AK3
0.142473743310697	1	24	30.6397849462366	Intrinsic component of external side of plasma membrane	http://amigo.geneontology.org/amigo/term/GO:0031233	EFNA5
0.150129746318932	2	221	6.65479492044957	Sarcomere	http://amigo.geneontology.org/amigo/term/GO:0030017	SQSTM1 FLNA
0.150129746318932	3	535	4.1234850768767	Neuronal cell body	http://amigo.geneontology.org/amigo/term/GO:0043025	CDC42 RTN4 FLNA
0.150129746318932	1	26	28.2828784119107	Endoplasmic reticulum tubular network	http://amigo.geneontology.org/amigo/term/GO:0071782	RTN4
0.158757366928984	6	1918	2.30038010023882	Chromosome	http://amigo.geneontology.org/amigo/term/GO:0005694	NR4A1 TP53 SMAD3 FOS TGIF1 JUN
0.158757366928984	4	960	3.06397849462366	Cell surface	http://amigo.geneontology.org/amigo/term/GO:0009986	AREG HBEGF BMP2 EFNA5
0.158757366928984	2	241	6.10252978182305	Clathrin-coated vesicle	http://amigo.geneontology.org/amigo/term/GO:0030136	AREG HBEGF
0.158757366928984	2	240	6.12795698924731	Coated vesicle membrane	http://amigo.geneontology.org/amigo/term/GO:0030662	AREG HBEGF
0.158757366928984	1	31	23.7211238293444	Axonal growth cone	http://amigo.geneontology.org/amigo/term/GO:0044295	FLNA
0.159236126198782	1	34	21.6280834914611	Phagophore assembly site	http://amigo.geneontology.org/amigo/term/GO:0000407	SQSTM1
0.159236126198782	2	244	6.02749867794818	Myofibril	http://amigo.geneontology.org/amigo/term/GO:0030016	SQSTM1 FLNA
0.159236126198782	2	249	5.90646456794922	Integral component of endoplasmic reticulum membrane	http://amigo.geneontology.org/amigo/term/GO:0030176	RTN4 EIF2AK3
0.159236126198782	2	253	5.81308172893026	Contractile fiber	http://amigo.geneontology.org/amigo/term/GO:0043292	SQSTM1 FLNA
0.159236126198782	1	35	21.0101382488479	Sperm midpiece	http://amigo.geneontology.org/amigo/term/GO:0097225	SQSTM1
0.159760740305814	2	257	5.72260574871344	Intrinsic component of endoplasmic reticulum membrane	http://amigo.geneontology.org/amigo/term/GO:0031227	RTN4 EIF2AK3
0.16241649608636	1	37	19.8744551002616	Spindle midzone	http://amigo.geneontology.org/amigo/term/GO:0051233	CDC42
0.162621869159908	3	614	3.59293895135022	Cell body	http://amigo.geneontology.org/amigo/term/GO:0044297	CDC42 RTN4 FLNA
0.164115005096283	1	39	18.8552522746071	Euchromatin	http://amigo.geneontology.org/amigo/term/GO:0000791	JUN
0.164115005096283	2	273	5.38721493560203	Endocytic vesicle membrane	http://amigo.geneontology.org/amigo/term/GO:0030666	AREG HBEGF
0.164115005096283	1	40	18.3838709677419	Dendritic shaft	http://amigo.geneontology.org/amigo/term/GO:0043198	FLNA
0.177242098173346	1	44	16.7126099706745	Cyclin-dependent protein kinase holoenzyme complex	http://amigo.geneontology.org/amigo/term/GO:0000307	CDKN1A
0.182209765428503	1	46	15.9859747545582	Aggresome	http://amigo.geneontology.org/amigo/term/GO:0016235	SQSTM1
0.190639143539321	3	682	3.23469870400151	Postsynapse	http://amigo.geneontology.org/amigo/term/GO:0098794	CDC42 RTN4 FLNA
0.191641261267028	1	50	14.7070967741935	Clathrin coat	http://amigo.geneontology.org/amigo/term/GO:0030118	EPS15L1
