# Supplementary material for: Mechanistic elucidation of Juglanthraquinone C targeting breast Cancer: A network Pharmacology-based investigation
Source: Saudi J Biol Sci. 2023 Jun 15;30(7):103705. doi: 10.1016/j.sjbs.2023.103705 (PMC10329161; doi:10.1016/j.sjbs.2023.103705)
Supplement: Supplementary data 7 [file mmc7.csv]

Enrichment FDR	nGenes	Pathway Genes	Fold Enrichment	Pathway	URL	Genes
2.74621949027617e-09	7	80	64.3435483870968	SMAD binding	http://amigo.geneontology.org/amigo/term/GO:0046332	BMP2 SKIL SMAD3 FOS TGIF1 JUN FLNA
1.47287507024038e-07	15	1722	6.40552995391705	Signaling receptor binding	http://amigo.geneontology.org/amigo/term/GO:0005102	CDC42 BMP7 NAMPT AREG HBEGF BMP2 GDF15 IGF1R TP53 BMP6 SQSTM1 SMAD3 EFNA5 ARHGEF12 FLNA
1.47401670409594e-07	4	13	226.263027295285	BMP receptor binding	http://amigo.geneontology.org/amigo/term/GO:0070700	BMP7 BMP2 GDF15 BMP6
1.62591594968603e-06	4	24	122.559139784946	Transmembrane receptor protein serine/threonine kinase binding	http://amigo.geneontology.org/amigo/term/GO:0070696	BMP7 BMP2 GDF15 BMP6
3.09210245150667e-06	6	165	26.7401759530792	Growth factor activity	http://amigo.geneontology.org/amigo/term/GO:0008083	BMP7 AREG HBEGF BMP2 GDF15 BMP6
3.09210245150667e-06	4	30	98.047311827957	Receptor serine/threonine kinase binding	http://amigo.geneontology.org/amigo/term/GO:0033612	BMP7 BMP2 GDF15 BMP6
9.32453648271145e-06	9	712	9.29521565784705	Protein kinase binding	http://amigo.geneontology.org/amigo/term/GO:0019901	CDC42 PPP1R15A DUSP4 CDKN1A TP53 SQSTM1 RICTOR SMAD3 FLNA
1.8078354367766e-05	9	794	8.33525635817015	Kinase binding	http://amigo.geneontology.org/amigo/term/GO:0019900	CDC42 PPP1R15A DUSP4 CDKN1A TP53 SQSTM1 RICTOR SMAD3 FLNA
1.8078354367766e-05	8	574	10.2488479262673	Signaling receptor activator activity	http://amigo.geneontology.org/amigo/term/GO:0030546	BMP7 NAMPT AREG HBEGF BMP2 GDF15 BMP6 EFNA5
3.22549021892198e-05	8	629	9.35268475306426	Signaling receptor regulator activity	http://amigo.geneontology.org/amigo/term/GO:0030545	BMP7 NAMPT AREG HBEGF BMP2 GDF15 BMP6 EFNA5
4.32952963088191e-05	6	287	15.3732718894009	Cytokine activity	http://amigo.geneontology.org/amigo/term/GO:0005125	BMP7 NAMPT AREG BMP2 GDF15 BMP6
7.3569879759342e-05	3	23	95.9158485273492	R-SMAD binding	http://amigo.geneontology.org/amigo/term/GO:0070412	SMAD3 FOS JUN
9.87593781870571e-05	6	341	12.9387948160061	Ubiquitin protein ligase binding	http://amigo.geneontology.org/amigo/term/GO:0031625	RTN4 CDKN1A TP53 SQSTM1 SMAD3 JUN
0.00010364974842168	10	1334	5.51240508777869	Enzyme regulator activity	http://amigo.geneontology.org/amigo/term/GO:0030234	TRIO PPP1R15A CDKN1A BMP2 TP53 RICTOR AKAP13 JUN EFNA5 ARHGEF12
0.000114825851507939	6	359	12.2900530146464	Ubiquitin-like protein ligase binding	http://amigo.geneontology.org/amigo/term/GO:0044389	RTN4 CDKN1A TP53 SQSTM1 SMAD3 JUN
0.000115504829104282	7	561	9.17555057213501	Receptor ligand activity	http://amigo.geneontology.org/amigo/term/GO:0048018	BMP7 NAMPT AREG HBEGF BMP2 GDF15 BMP6
0.000173718291469645	10	1446	5.08544148485254	Protein-containing complex binding	http://amigo.geneontology.org/amigo/term/GO:0044877	CDKN1A SKIL IGF1R TP53 SQSTM1 RICTOR SMAD3 FOS JUN FLNA
0.00021994478835723	7	631	8.15766065129595	Protein kinase activity	http://amigo.geneontology.org/amigo/term/GO:0004672	PDK4 TRIO CDKN1A IGF1R SQSTM1 AKAP13 EIF2AK3
0.00058678607848639	7	742	6.9373097991479	Phosphotransferase activity, alcohol group as acceptor	http://amigo.geneontology.org/amigo/term/GO:0016773	PDK4 TRIO CDKN1A IGF1R SQSTM1 AKAP13 EIF2AK3
0.00128965286446483	7	848	6.07014607425441	Kinase activity	http://amigo.geneontology.org/amigo/term/GO:0016301	PDK4 TRIO CDKN1A IGF1R SQSTM1 AKAP13 EIF2AK3
0.00139466274091583	6	596	7.40290106083568	Transcription factor binding	http://amigo.geneontology.org/amigo/term/GO:0008134	NR4A1 TP53 SMAD3 FOS JUN FLNA
0.00140187507518673	2	13	113.131513647643	Co-SMAD binding	http://amigo.geneontology.org/amigo/term/GO:0070410	SMAD3 TGIF1
0.0015630854900928	2	14	105.05069124424	Glucocorticoid receptor binding	http://amigo.geneontology.org/amigo/term/GO:0035259	NR4A1 SMAD3
0.00214369792053108	2	17	86.5123339658444	Phosphatase activator activity	http://amigo.geneontology.org/amigo/term/GO:0019211	PPP1R15A BMP2
0.00214369792053108	4	224	13.13133640553	Phosphatase binding	http://amigo.geneontology.org/amigo/term/GO:0019902	PPP1R15A TP53 SMAD3 EIF2AK3
0.00225958365745569	3	92	23.9789621318373	Protein kinase activator activity	http://amigo.geneontology.org/amigo/term/GO:0030295	CDKN1A RICTOR EFNA5
0.00262083356315558	3	98	22.5108624094799	Kinase activator activity	http://amigo.geneontology.org/amigo/term/GO:0019209	CDKN1A RICTOR EFNA5
0.00276521785710765	7	1014	5.07641407393268	Transferase activity, transferring phosphorus-containing groups	http://amigo.geneontology.org/amigo/term/GO:0016772	PDK4 TRIO CDKN1A IGF1R SQSTM1 AKAP13 EIF2AK3
0.00300116559908808	5	468	7.85635511441963	DNA-binding transcription activator activity, RNA polymerase II-specific	http://amigo.geneontology.org/amigo/term/GO:0001228	NR4A1 TP53 SMAD3 FOS JUN
0.00307509928825102	5	474	7.75690758132571	DNA-binding transcription activator activity	http://amigo.geneontology.org/amigo/term/GO:0001216	NR4A1 TP53 SMAD3 FOS JUN
0.00501936804244934	7	1139	4.5193010280665	Protein dimerization activity	http://amigo.geneontology.org/amigo/term/GO:0046983	RTN4 NR4A1 GDF15 TP53 BMP6 SMAD3 FLNA
0.00641449045531255	2	33	44.5669599217986	Epidermal growth factor receptor binding	http://amigo.geneontology.org/amigo/term/GO:0005154	AREG HBEGF
0.0082670484506734	7	1253	4.10812759055686	RNA polymerase II cis-regulatory region sequence-specific DNA binding	http://amigo.geneontology.org/amigo/term/GO:0000978	NR4A1 SKIL TP53 SMAD3 FOS TGIF1 JUN
0.00875840811314658	7	1272	4.04676404950294	Cis-regulatory region sequence-specific DNA binding	http://amigo.geneontology.org/amigo/term/GO:0000987	NR4A1 SKIL TP53 SMAD3 FOS TGIF1 JUN
0.0100090507435535	3	170	12.9768500948767	Protein phosphatase binding	http://amigo.geneontology.org/amigo/term/GO:0019903	PPP1R15A TP53 EIF2AK3
0.0105828016073422	2	45	32.6824372759857	Core promoter sequence-specific DNA binding	http://amigo.geneontology.org/amigo/term/GO:0001046	TP53 FOS
0.0158689319835121	2	56	26.2626728110599	Protein kinase C binding	http://amigo.geneontology.org/amigo/term/GO:0005080	SQSTM1 FLNA
0.0163301975872354	7	1446	3.55980903939678	DNA-binding transcription factor activity, RNA polymerase II-specific	http://amigo.geneontology.org/amigo/term/GO:0000981	NR4A1 SKIL TP53 SMAD3 FOS TGIF1 JUN
0.017046202879913	3	213	10.3571104043617	Protein kinase regulator activity	http://amigo.geneontology.org/amigo/term/GO:0019887	CDKN1A RICTOR EFNA5
0.0182212815574842	7	1488	3.45933055844606	RNA polymerase II transcription regulatory region sequence-specific DNA binding	http://amigo.geneontology.org/amigo/term/GO:0000977	NR4A1 SKIL TP53 SMAD3 FOS TGIF1 JUN
0.0183901384101712	5	761	4.8315035394854	Protein domain specific binding	http://amigo.geneontology.org/amigo/term/GO:0019904	CDC42 SKIL TP53 SQSTM1 JUN
0.0187405661015123	7	1515	3.39767912275098	DNA-binding transcription factor activity	http://amigo.geneontology.org/amigo/term/GO:0003700	NR4A1 SKIL TP53 SMAD3 FOS TGIF1 JUN
0.0187405661015123	4	470	6.25833905284832	Protein serine/threonine kinase activity	http://amigo.geneontology.org/amigo/term/GO:0004674	TRIO SQSTM1 AKAP13 EIF2AK3
0.0194420348700323	3	233	9.46808805205593	Guanyl-nucleotide exchange factor activity	http://amigo.geneontology.org/amigo/term/GO:0005085	TRIO AKAP13 ARHGEF12
0.0197514795040993	1	3	245.118279569892	Insulin-activated receptor activity	http://amigo.geneontology.org/amigo/term/GO:0005009	IGF1R
0.0197514795040993	1	3	245.118279569892	Insulin-like growth factor-activated receptor activity	http://amigo.geneontology.org/amigo/term/GO:0005010	IGF1R
0.0198743581546882	4	490	6.00289664252798	GTPase activator activity	http://amigo.geneontology.org/amigo/term/GO:0005096	TRIO AKAP13 JUN ARHGEF12
0.0200299101221269	2	72	20.426523297491	Receptor tyrosine kinase binding	http://amigo.geneontology.org/amigo/term/GO:0030971	TP53 SQSTM1
0.0203172460262836	3	246	8.96774193548387	Kinase regulator activity	http://amigo.geneontology.org/amigo/term/GO:0019207	CDKN1A RICTOR EFNA5
0.0208728830219561	7	1596	3.22524052065648	Transcription cis-regulatory region binding	http://amigo.geneontology.org/amigo/term/GO:0000976	NR4A1 SKIL TP53 SMAD3 FOS TGIF1 JUN
0.0208728830219561	7	1598	3.22120392426016	Transcription regulatory region nucleic acid binding	http://amigo.geneontology.org/amigo/term/GO:0001067	NR4A1 SKIL TP53 SMAD3 FOS TGIF1 JUN
0.0208728830219561	1	4	183.838709677419	Nicotinate-nucleotide diphosphorylase (carboxylating) activity	http://amigo.geneontology.org/amigo/term/GO:0004514	NAMPT
0.0208728830219561	1	4	183.838709677419	Eukaryotic translation initiation factor 2alpha kinase activity	http://amigo.geneontology.org/amigo/term/GO:0004694	EIF2AK3
0.0208728830219561	4	525	5.60270353302611	GTPase regulator activity	http://amigo.geneontology.org/amigo/term/GO:0030695	TRIO AKAP13 JUN ARHGEF12
0.0208728830219561	1	4	183.838709677419	Mu-type opioid receptor binding	http://amigo.geneontology.org/amigo/term/GO:0031852	FLNA
0.0208728830219561	1	4	183.838709677419	Apolipoprotein A-I receptor binding	http://amigo.geneontology.org/amigo/term/GO:0034191	CDC42
0.0208728830219561	1	4	183.838709677419	Histone deacetylase regulator activity	http://amigo.geneontology.org/amigo/term/GO:0035033	TP53
0.0208728830219561	4	525	5.60270353302611	Nucleoside-triphosphatase regulator activity	http://amigo.geneontology.org/amigo/term/GO:0060589	TRIO AKAP13 JUN ARHGEF12
0.0225808860395681	7	1660	3.10089389817334	Sequence-specific double-stranded DNA binding	http://amigo.geneontology.org/amigo/term/GO:1990837	NR4A1 SKIL TP53 SMAD3 FOS TGIF1 JUN
0.0236765203232858	2	88	16.7126099706745	Ubiquitin binding	http://amigo.geneontology.org/amigo/term/GO:0043130	SQSTM1 SMAD3
0.0243917546386109	1	5	147.070967741935	Pyruvate dehydrogenase (acetyl-transferring) kinase activity	http://amigo.geneontology.org/amigo/term/GO:0004740	PDK4
0.0243917546386109	1	5	147.070967741935	Insulin binding	http://amigo.geneontology.org/amigo/term/GO:0043559	IGF1R
0.0267424715666912	1	6	122.559139784946	Neurotrophin TRK receptor binding	http://amigo.geneontology.org/amigo/term/GO:0005167	EFNA5
0.0267424715666912	1	6	122.559139784946	Neurotrophin TRKA receptor binding	http://amigo.geneontology.org/amigo/term/GO:0005168	EFNA5
0.0267424715666912	1	6	122.559139784946	Apolipoprotein receptor binding	http://amigo.geneontology.org/amigo/term/GO:0034190	CDC42
0.0267424715666912	1	6	122.559139784946	Protein sequestering activity	http://amigo.geneontology.org/amigo/term/GO:0140311	CDKN1A
0.0267424715666912	1	6	122.559139784946	Molecular sequestering activity	http://amigo.geneontology.org/amigo/term/GO:0140313	CDKN1A
0.0267424715666912	2	100	14.7070967741935	Protein tyrosine kinase binding	http://amigo.geneontology.org/amigo/term/GO:1990782	TP53 SQSTM1
0.0270124692833843	7	1767	2.91312047027037	Sequence-specific DNA binding	http://amigo.geneontology.org/amigo/term/GO:0043565	NR4A1 SKIL TP53 SMAD3 FOS TGIF1 JUN
0.0272739190485899	7	1775	2.89999091322126	Double-stranded DNA binding	http://amigo.geneontology.org/amigo/term/GO:0003690	NR4A1 SKIL TP53 SMAD3 FOS TGIF1 JUN
0.0281326582636012	2	105	14.0067588325653	Ubiquitin-like protein binding	http://amigo.geneontology.org/amigo/term/GO:0032182	SQSTM1 SMAD3
0.0290008852229086	4	617	4.76729230930099	Chromatin binding	http://amigo.geneontology.org/amigo/term/GO:0003682	SKIL TP53 SMAD3 FOS
0.0313417631919867	3	333	6.62481836675385	DNA-binding transcription repressor activity, RNA polymerase II-specific	http://amigo.geneontology.org/amigo/term/GO:0001227	SKIL TGIF1 JUN
0.0314229569600621	3	335	6.58526721232547	DNA-binding transcription repressor activity	http://amigo.geneontology.org/amigo/term/GO:0001217	SKIL TGIF1 JUN
0.0317749084982954	1	8	91.9193548387097	CAMP-dependent protein kinase activity	http://amigo.geneontology.org/amigo/term/GO:0004691	AKAP13
0.0317749084982954	1	8	91.9193548387097	DEAD/H-box RNA helicase binding	http://amigo.geneontology.org/amigo/term/GO:0017151	SMAD3
0.033937116599126	2	123	11.9569892473118	Phosphatase regulator activity	http://amigo.geneontology.org/amigo/term/GO:0019208	PPP1R15A BMP2
0.033937116599126	1	9	81.7060931899642	Transmembrane receptor protein tyrosine kinase activator activity	http://amigo.geneontology.org/amigo/term/GO:0030297	EFNA5
0.033937116599126	1	9	81.7060931899642	Opioid receptor binding	http://amigo.geneontology.org/amigo/term/GO:0031628	FLNA
0.033937116599126	3	354	6.23182066703116	Cadherin binding	http://amigo.geneontology.org/amigo/term/GO:0045296	RTN4 EPS15L1 FLNA
0.0366878484514459	3	367	6.01107497582843	Protein heterodimerization activity	http://amigo.geneontology.org/amigo/term/GO:0046982	NR4A1 TP53 BMP6
0.036764031067337	1	10	73.5354838709677	Cyclic nucleotide-dependent protein kinase activity	http://amigo.geneontology.org/amigo/term/GO:0004690	AKAP13
0.0385341535749515	1	11	66.8504398826979	TFIID-class transcription factor complex binding	http://amigo.geneontology.org/amigo/term/GO:0001094	TP53
0.0385341535749515	1	11	66.8504398826979	MAP-kinase scaffold activity	http://amigo.geneontology.org/amigo/term/GO:0005078	AKAP13
0.0385341535749515	1	11	66.8504398826979	Thioesterase binding	http://amigo.geneontology.org/amigo/term/GO:0031996	CDC42
0.0385341535749515	1	11	66.8504398826979	Insulin receptor substrate binding	http://amigo.geneontology.org/amigo/term/GO:0043560	IGF1R
0.040265034572805	2	141	10.4305650880805	Nuclear receptor binding	http://amigo.geneontology.org/amigo/term/GO:0016922	NR4A1 SMAD3
0.0405817586792703	1	12	61.2795698924731	Neurotrophin receptor binding	http://amigo.geneontology.org/amigo/term/GO:0005165	EFNA5
0.0405817586792703	4	730	4.02934158197083	Protein homodimerization activity	http://amigo.geneontology.org/amigo/term/GO:0042803	RTN4 GDF15 SMAD3 FLNA
0.0405817586792703	2	145	10.1428253615128	Growth factor receptor binding	http://amigo.geneontology.org/amigo/term/GO:0070851	AREG HBEGF
0.0405817586792703	1	12	61.2795698924731	MDM2/MDM4 family protein binding	http://amigo.geneontology.org/amigo/term/GO:0097371	TP53
0.0407430089208725	1	13	56.5657568238213	Cyclin-dependent protein serine/threonine kinase inhibitor activity	http://amigo.geneontology.org/amigo/term/GO:0004861	CDKN1A
0.0407430089208725	1	13	56.5657568238213	Protein tyrosine/threonine phosphatase activity	http://amigo.geneontology.org/amigo/term/GO:0008330	DUSP4
0.0407430089208725	1	13	56.5657568238213	Insulin-like growth factor I binding	http://amigo.geneontology.org/amigo/term/GO:0031994	IGF1R
0.0407430089208725	1	13	56.5657568238213	Co-receptor binding	http://amigo.geneontology.org/amigo/term/GO:0039706	BMP2
0.0407430089208725	1	13	56.5657568238213	Protein phosphatase activator activity	http://amigo.geneontology.org/amigo/term/GO:0072542	PPP1R15A
0.043396235545901	1	14	52.5253456221198	HMG box domain binding	http://amigo.geneontology.org/amigo/term/GO:0071837	JUN
0.0459913090292221	1	15	49.0236559139785	I-SMAD binding	http://amigo.geneontology.org/amigo/term/GO:0070411	SMAD3
0.0515292878084224	1	17	43.2561669829222	MAP kinase tyrosine/serine/threonine phosphatase activity	http://amigo.geneontology.org/amigo/term/GO:0017017	DUSP4
0.0534449332860142	1	18	40.8530465949821	Mitogen-activated protein kinase kinase kinase binding	http://amigo.geneontology.org/amigo/term/GO:0031435	CDC42
0.0534449332860142	1	18	40.8530465949821	Immunoglobulin receptor binding	http://amigo.geneontology.org/amigo/term/GO:0034987	FLNA
0.055282392925192	1	19	38.7028862478778	Protein-hormone receptor activity	http://amigo.geneontology.org/amigo/term/GO:0016500	IGF1R
0.055282392925192	1	19	38.7028862478778	CAMP response element binding	http://amigo.geneontology.org/amigo/term/GO:0035497	JUN
0.0554219662754842	2	184	7.9929873772791	Heparin binding	http://amigo.geneontology.org/amigo/term/GO:0008201	BMP7 HBEGF
0.0559798562478672	1	20	36.7677419354839	RNA polymerase II core promoter sequence-specific DNA binding	http://amigo.geneontology.org/amigo/term/GO:0000979	FOS
0.0559798562478672	1	20	36.7677419354839	Transcription coactivator binding	http://amigo.geneontology.org/amigo/term/GO:0001223	SMAD3
0.0559798562478672	1	20	36.7677419354839	MAP kinase phosphatase activity	http://amigo.geneontology.org/amigo/term/GO:0033549	DUSP4
0.0581964185205827	1	21	35.0168970814132	RNA polymerase II general transcription initiation factor binding	http://amigo.geneontology.org/amigo/term/GO:0001091	TP53
0.059819933749474	1	22	33.425219941349	Protein tyrosine kinase activator activity	http://amigo.geneontology.org/amigo/term/GO:0030296	EFNA5
0.059819933749474	1	22	33.425219941349	GTP-dependent protein binding	http://amigo.geneontology.org/amigo/term/GO:0030742	CDC42
0.0619349878433655	1	23	31.9719495091164	Insulin receptor binding	http://amigo.geneontology.org/amigo/term/GO:0005158	IGF1R
0.0634423584916977	2	207	7.10487766869254	RNA polymerase II-specific DNA-binding transcription factor binding	http://amigo.geneontology.org/amigo/term/GO:0061629	NR4A1 SMAD3
0.0634423584916977	1	24	30.6397849462366	K63-linked polyubiquitin modification-dependent protein binding	http://amigo.geneontology.org/amigo/term/GO:0070530	SQSTM1
0.0654631735395067	1	25	29.4141935483871	Transforming growth factor beta receptor binding	http://amigo.geneontology.org/amigo/term/GO:0005160	SMAD3
0.0699936656538769	1	27	27.2353643966547	BHLH transcription factor binding	http://amigo.geneontology.org/amigo/term/GO:0043425	SMAD3
0.0716362877673119	4	942	3.12252585439354	Zinc ion binding	http://amigo.geneontology.org/amigo/term/GO:0008270	NR4A1 TP53 SQSTM1 SMAD3
0.0716362877673119	1	28	26.2626728110599	Histone acetyltransferase binding	http://amigo.geneontology.org/amigo/term/GO:0035035	TP53
0.0725562764057203	1	29	25.357063403782	Ionotropic glutamate receptor binding	http://amigo.geneontology.org/amigo/term/GO:0035255	SQSTM1
0.0725562764057203	1	29	25.357063403782	Ephrin receptor binding	http://amigo.geneontology.org/amigo/term/GO:0046875	EFNA5
0.0743840136099378	1	30	24.5118279569892	Insulin-like growth factor binding	http://amigo.geneontology.org/amigo/term/GO:0005520	IGF1R
0.0777732541315074	1	33	22.2834799608993	G protein activity	http://amigo.geneontology.org/amigo/term/GO:0003925	CDC42
0.0777732541315074	1	33	22.2834799608993	Cyclin binding	http://amigo.geneontology.org/amigo/term/GO:0030332	CDKN1A
0.0777732541315074	1	32	22.9798387096774	Phosphatidylinositol 3-kinase binding	http://amigo.geneontology.org/amigo/term/GO:0043548	IGF1R
0.0777732541315074	3	577	3.82333538323922	Cell adhesion molecule binding	http://amigo.geneontology.org/amigo/term/GO:0050839	RTN4 EPS15L1 FLNA
0.0777732541315074	2	245	6.00289664252798	DNA-binding transcription factor binding	http://amigo.geneontology.org/amigo/term/GO:0140297	NR4A1 SMAD3
0.0777732541315074	1	33	22.2834799608993	Protein transporter activity	http://amigo.geneontology.org/amigo/term/GO:0140318	IGF1R
0.0798441972431051	2	253	5.81308172893026	Glycosaminoglycan binding	http://amigo.geneontology.org/amigo/term/GO:0005539	BMP7 HBEGF
0.0798441972431051	1	35	21.0101382488479	Protein serine/threonine kinase inhibitor activity	http://amigo.geneontology.org/amigo/term/GO:0030291	CDKN1A
0.0798441972431051	1	35	21.0101382488479	Mitogen-activated protein kinase binding	http://amigo.geneontology.org/amigo/term/GO:0051019	DUSP4
0.0798441972431051	1	35	21.0101382488479	Protein phosphatase 2A binding	http://amigo.geneontology.org/amigo/term/GO:0051721	TP53
0.0858576631661497	1	38	19.3514431239389	Disordered domain specific binding	http://amigo.geneontology.org/amigo/term/GO:0097718	TP53
0.0895746583759785	1	40	18.3838709677419	Protein serine/threonine kinase activator activity	http://amigo.geneontology.org/amigo/term/GO:0043539	RICTOR
0.0925286335603348	1	42	17.5084485407066	SH2 domain binding	http://amigo.geneontology.org/amigo/term/GO:0042169	SQSTM1
0.0925286335603348	2	280	5.25253456221198	Sulfur compound binding	http://amigo.geneontology.org/amigo/term/GO:1901681	BMP7 HBEGF
0.0932776431075011	1	43	17.1012753188297	Transcription coregulator binding	http://amigo.geneontology.org/amigo/term/GO:0001221	SMAD3
0.0932776431075011	1	43	17.1012753188297	Protein phosphatase 1 binding	http://amigo.geneontology.org/amigo/term/GO:0008157	PPP1R15A
0.0935452444852123	2	286	5.1423415294383	Small GTPase binding	http://amigo.geneontology.org/amigo/term/GO:0031267	AKAP13 FLNA
0.100215010495487	1	47	15.6458476321208	Hsp90 protein binding	http://amigo.geneontology.org/amigo/term/GO:0051879	EIF2AK3
0.10081933773046	1	48	15.3198924731183	Protein tyrosine/serine/threonine phosphatase activity	http://amigo.geneontology.org/amigo/term/GO:0008138	DUSP4
0.10081933773046	1	48	15.3198924731183	Cyclin-dependent protein serine/threonine kinase regulator activity	http://amigo.geneontology.org/amigo/term/GO:0016538	CDKN1A
0.102123171714013	1	49	15.0072416063199	General transcription initiation factor binding	http://amigo.geneontology.org/amigo/term/GO:0140296	TP53
0.103405997998941	1	50	14.7070967741935	Glutamate receptor binding	http://amigo.geneontology.org/amigo/term/GO:0035254	SQSTM1
0.10713281007228	1	53	13.8746195982958	Peptide hormone binding	http://amigo.geneontology.org/amigo/term/GO:0017046	IGF1R
0.10713281007228	1	53	13.8746195982958	Protein kinase A binding	http://amigo.geneontology.org/amigo/term/GO:0051018	AKAP13
0.10713281007228	2	319	4.610375164324	GTPase binding	http://amigo.geneontology.org/amigo/term/GO:0051020	AKAP13 FLNA
0.110966999256568	2	327	4.49758311137417	Cytokine receptor binding	http://amigo.geneontology.org/amigo/term/GO:0005126	SMAD3 EFNA5
0.111833365575181	1	57	12.9009620826259	Basal transcription machinery binding	http://amigo.geneontology.org/amigo/term/GO:0001098	TP53
0.111833365575181	1	57	12.9009620826259	Basal RNA polymerase II transcription machinery binding	http://amigo.geneontology.org/amigo/term/GO:0001099	TP53
0.111833365575181	1	57	12.9009620826259	Potassium channel regulator activity	http://amigo.geneontology.org/amigo/term/GO:0015459	FLNA
0.1125842934676	2	335	4.39017814155031	G protein-coupled receptor binding	http://amigo.geneontology.org/amigo/term/GO:0001664	ARHGEF12 FLNA
0.1125842934676	1	59	12.4636413340623	Nuclear receptor activity	http://amigo.geneontology.org/amigo/term/GO:0004879	NR4A1
0.1125842934676	1	59	12.4636413340623	Protein self-association	http://amigo.geneontology.org/amigo/term/GO:0043621	TP53
0.1125842934676	1	59	12.4636413340623	Ligand-activated transcription factor activity	http://amigo.geneontology.org/amigo/term/GO:0098531	NR4A1
0.113675021954525	1	60	12.2559139784946	Pentosyltransferase activity	http://amigo.geneontology.org/amigo/term/GO:0016763	NAMPT
0.116554556367155	1	62	11.8605619146722	Polyubiquitin modification-dependent protein binding	http://amigo.geneontology.org/amigo/term/GO:0031593	SQSTM1
0.117598740744842	1	63	11.6722990271377	Copper ion binding	http://amigo.geneontology.org/amigo/term/GO:0005507	TP53
0.12010356588748	4	1238	2.375944551566	Transition metal ion binding	http://amigo.geneontology.org/amigo/term/GO:0046914	NR4A1 TP53 SQSTM1 SMAD3
0.12010356588748	1	65	11.3131513647643	Promoter-specific chromatin binding	http://amigo.geneontology.org/amigo/term/GO:1990841	TP53
0.129356890347937	1	71	10.3571104043617	Signaling adaptor activity	http://amigo.geneontology.org/amigo/term/GO:0035591	AKAP13
0.129783469144181	2	378	3.89076634237925	Protein serine kinase activity	http://amigo.geneontology.org/amigo/term/GO:0106310	TRIO EIF2AK3
0.132888745135287	1	74	9.93722755013078	Protein kinase inhibitor activity	http://amigo.geneontology.org/amigo/term/GO:0004860	CDKN1A
0.135461917415309	1	76	9.67572156196944	Collagen binding	http://amigo.geneontology.org/amigo/term/GO:0005518	SMAD3
0.139673162331977	1	79	9.30828909759085	Kinase inhibitor activity	http://amigo.geneontology.org/amigo/term/GO:0019210	CDKN1A
0.142151512106876	1	81	9.07845479888491	P53 binding	http://amigo.geneontology.org/amigo/term/GO:0002039	TP53
0.143680723530579	5	1873	1.96304014604826	RNA binding	http://amigo.geneontology.org/amigo/term/GO:0003723	TNRC6B RTN4 TP53 JUN FLNA
0.148625634870503	1	86	8.55063765941485	Ribosome binding	http://amigo.geneontology.org/amigo/term/GO:0043022	RICTOR
0.149189043932102	1	88	8.35630498533724	Hormone binding	http://amigo.geneontology.org/amigo/term/GO:0042562	IGF1R
0.149189043932102	1	88	8.35630498533724	Protein serine phosphatase activity	http://amigo.geneontology.org/amigo/term/GO:0106306	DUSP4
0.149189043932102	1	88	8.35630498533724	Protein threonine phosphatase activity	http://amigo.geneontology.org/amigo/term/GO:0106307	DUSP4
0.149899758422261	1	89	8.26241391808626	Beta-catenin binding	http://amigo.geneontology.org/amigo/term/GO:0008013	SMAD3
0.161580344071657	1	97	7.58097771865647	MRNA 3 -UTR binding	http://amigo.geneontology.org/amigo/term/GO:0003730	TP53
0.176565873794852	1	108	6.80884109916368	Protein phosphatase regulator activity	http://amigo.geneontology.org/amigo/term/GO:0019888	PPP1R15A
0.176565873794852	1	108	6.80884109916368	Chromatin DNA binding	http://amigo.geneontology.org/amigo/term/GO:0031490	SMAD3
0.183087542123424	1	113	6.50756494433343	Protein serine/threonine phosphatase activity	http://amigo.geneontology.org/amigo/term/GO:0004722	DUSP4
0.183534056776889	1	114	6.45048104131296	Chaperone binding	http://amigo.geneontology.org/amigo/term/GO:0051087	TP53
0.185453858321607	1	116	6.3392658509455	Protein tyrosine phosphatase activity	http://amigo.geneontology.org/amigo/term/GO:0004725	DUSP4
0.197566423463626	1	125	5.88283870967742	Histone deacetylase binding	http://amigo.geneontology.org/amigo/term/GO:0042826	TP53
