# Supplementary material for: Mechanistic elucidation of Juglanthraquinone C targeting breast Cancer: A network Pharmacology-based investigation
Source: Saudi J Biol Sci. 2023 Jun 15;30(7):103705. doi: 10.1016/j.sjbs.2023.103705 (PMC10329161; doi:10.1016/j.sjbs.2023.103705)
Supplement: Supplementary data 8 [file mmc8.csv]

Enrichment FDR	nGenes	Pathway Genes	Fold Enrichment	Pathway	URL	Genes
4.83434021927674e-11	9	294	38.7687074829932	MAPK signaling pathway	http://www.genome.jp/kegg-bin/show_pathway?hsa04010	AREG DUSP4 NR4A1 IGF1R TP53 FOS JUN EFNA5 FLNA
2.50640479588384e-09	6	95	79.9859649122807	Endocrine resistance	http://www.genome.jp/kegg-bin/show_pathway?hsa01522	HBEGF CDKN1A IGF1R TP53 FOS JUN
2.50640479588384e-09	9	530	21.5056603773585	Pathways in cancer	http://www.genome.jp/kegg-bin/show_pathway?hsa05200	CDC42 CDKN1A BMP2 IGF1R TP53 SMAD3 FOS JUN ARHGEF12
2.50640479588384e-09	6	86	88.3565891472868	Colorectal cancer	http://www.genome.jp/kegg-bin/show_pathway?hsa05210	AREG CDKN1A TP53 SMAD3 FOS JUN
1.74884439651053e-07	5	93	68.0884109916368	TGF-beta signaling pathway	http://www.genome.jp/kegg-bin/show_pathway?hsa04350	BMP7 BMP2 BMP6 SMAD3 TGIF1
1.74884439651053e-07	6	202	37.6171617161716	Proteoglycans in cancer	http://www.genome.jp/kegg-bin/show_pathway?hsa05205	HBEGF CDKN1A IGF1R TP53 ARHGEF12 FLNA
1.50112098195481e-06	5	147	43.0763416477702	Breast cancer	http://www.genome.jp/kegg-bin/show_pathway?hsa05224	CDKN1A IGF1R TP53 FOS JUN
1.82466459149495e-06	5	157	40.3326256192498	Hippo signaling pathway	http://www.genome.jp/kegg-bin/show_pathway?hsa04390	BMP7 AREG BMP2 BMP6 SMAD3
1.83879440222621e-06	5	161	39.3305728088337	Hepatitis B	http://www.genome.jp/kegg-bin/show_pathway?hsa05161	CDKN1A TP53 SMAD3 FOS JUN
2.68613240217609e-06	6	354	21.4651600753296	PI3K-Akt signaling pathway	http://www.genome.jp/kegg-bin/show_pathway?hsa04151	AREG NR4A1 CDKN1A IGF1R TP53 EFNA5
5.78025863002772e-06	4	84	60.3068783068783	ErbB signaling pathway	http://www.genome.jp/kegg-bin/show_pathway?hsa04012	AREG HBEGF CDKN1A JUN
6.79378336292904e-06	5	222	28.5235235235235	Human T-cell leukemia virus 1 infection	http://www.genome.jp/kegg-bin/show_pathway?hsa05166	CDKN1A TP53 SMAD3 FOS JUN
4.19140058215221e-05	3	41	92.6666666666667	Bladder cancer	http://www.genome.jp/kegg-bin/show_pathway?hsa05219	HBEGF CDKN1A TP53
7.06246653509499e-05	4	167	30.333998669328	Hepatocellular carcinoma	http://www.genome.jp/kegg-bin/show_pathway?hsa05225	CDKN1A IGF1R TP53 SMAD3
0.00011905698919259	4	194	26.1122565864834	Kaposi sarcoma-associated herpesvirus infection	http://www.genome.jp/kegg-bin/show_pathway?hsa05167	CDKN1A TP53 FOS JUN
0.000176589762047464	3	71	53.5117370892019	Adherens junction	http://www.genome.jp/kegg-bin/show_pathway?hsa04520	CDC42 IGF1R SMAD3
0.000176589762047464	3	76	49.9912280701754	Pancreatic cancer	http://www.genome.jp/kegg-bin/show_pathway?hsa05212	CDKN1A TP53 SMAD3
0.000176589762047464	3	75	50.6577777777778	Glioma	http://www.genome.jp/kegg-bin/show_pathway?hsa05214	CDKN1A IGF1R TP53
0.000176589762047464	3	72	52.7685185185185	Melanoma	http://www.genome.jp/kegg-bin/show_pathway?hsa05218	CDKN1A IGF1R TP53
0.000176589762047464	3	76	49.9912280701754	Chronic myeloid leukemia	http://www.genome.jp/kegg-bin/show_pathway?hsa05220	CDKN1A TP53 SMAD3
0.000349086399496575	3	97	39.1683848797251	Prostate cancer	http://www.genome.jp/kegg-bin/show_pathway?hsa05215	CDKN1A IGF1R TP53
0.000458899351033431	3	108	35.179012345679	Th17 cell differentiation	http://www.genome.jp/kegg-bin/show_pathway?hsa04659	SMAD3 FOS JUN
0.000693650962786297	3	126	30.1534391534392	Cell cycle	http://www.genome.jp/kegg-bin/show_pathway?hsa04110	CDKN1A TP53 SMAD3
0.000735521048461211	3	131	29.0025445292621	FoxO signaling pathway	http://www.genome.jp/kegg-bin/show_pathway?hsa04068	CDKN1A IGF1R SMAD3
0.000735521048461211	3	135	28.1432098765432	Apoptosis	http://www.genome.jp/kegg-bin/show_pathway?hsa04210	TP53 FOS JUN
0.000735521048461211	3	138	27.5314009661836	Estrogen signaling pathway	http://www.genome.jp/kegg-bin/show_pathway?hsa04915	HBEGF FOS JUN
0.000735521048461211	3	137	27.7323600973236	Yersinia infection	http://www.genome.jp/kegg-bin/show_pathway?hsa05135	FOS JUN ARHGEF12
0.000735521048461211	3	139	27.3333333333333	Measles	http://www.genome.jp/kegg-bin/show_pathway?hsa05162	TP53 FOS JUN
0.000735521048461211	3	138	27.5314009661836	Fluid shear stress and atherosclerosis	http://www.genome.jp/kegg-bin/show_pathway?hsa05418	TP53 FOS JUN
0.000855577124604017	3	148	25.6711711711712	Gastric cancer	http://www.genome.jp/kegg-bin/show_pathway?hsa05226	CDKN1A TP53 SMAD3
0.000930798747056865	3	154	24.6709956709957	Oxytocin signaling pathway	http://www.genome.jp/kegg-bin/show_pathway?hsa04921	CDKN1A FOS JUN
0.000936612303289769	3	156	24.3547008547009	Cellular senescence	http://www.genome.jp/kegg-bin/show_pathway?hsa04218	CDKN1A TP53 SMAD3
0.000996528092058434	3	161	23.5983436853002	MicroRNAs in cancer	http://www.genome.jp/kegg-bin/show_pathway?hsa05206	CDKN1A TP53 EFNA5
0.00105814490168927	3	166	22.8875502008032	Wnt signaling pathway	http://www.genome.jp/kegg-bin/show_pathway?hsa04310	TP53 SMAD3 JUN
0.0013246686169141	3	181	20.9907918968692	Axon guidance	http://www.genome.jp/kegg-bin/show_pathway?hsa04360	BMP7 EFNA5 ARHGEF12
0.00153037447974947	3	192	19.7881944444444	Transcriptional misregulation in cancer	http://www.genome.jp/kegg-bin/show_pathway?hsa05202	CDKN1A IGF1R TP53
0.00160507322318708	3	197	19.2859560067682	Pathogenic Escherichia coli infection	http://www.genome.jp/kegg-bin/show_pathway?hsa05130	FOS JUN ARHGEF12
0.00162045250980105	3	200	18.9966666666667	Focal adhesion	http://www.genome.jp/kegg-bin/show_pathway?hsa04510	IGF1R JUN FLNA
0.00162045250980105	3	202	18.8085808580858	Epstein-Barr virus infection	http://www.genome.jp/kegg-bin/show_pathway?hsa05169	CDKN1A TP53 JUN
0.00162045250980105	3	203	18.7159277504105	Viral carcinogenesis	http://www.genome.jp/kegg-bin/show_pathway?hsa05203	CDKN1A TP53 JUN
0.00174500463006257	3	210	18.0920634920635	Rap1 signaling pathway	http://www.genome.jp/kegg-bin/show_pathway?hsa04015	CDC42 IGF1R EFNA5
0.0017995900242663	3	214	17.7538940809969	Lipid and atherosclerosis	http://www.genome.jp/kegg-bin/show_pathway?hsa05417	TP53 FOS JUN
0.00200717982347328	3	224	16.9613095238095	Human cytomegalovirus infection	http://www.genome.jp/kegg-bin/show_pathway?hsa05163	CDKN1A TP53 ARHGEF12
0.00210134180652318	2	51	49.6644880174292	Ovarian steroidogenesis	http://www.genome.jp/kegg-bin/show_pathway?hsa04913	IGF1R BMP6
0.00212348091418208	3	232	16.3764367816092	Coronavirus disease	http://www.genome.jp/kegg-bin/show_pathway?hsa05171	HBEGF FOS JUN
0.00254210304056068	3	249	15.2583668005355	Salmonella infection	http://www.genome.jp/kegg-bin/show_pathway?hsa05132	FOS JUN FLNA
0.00254210304056068	2	58	43.6704980842912	Endometrial cancer	http://www.genome.jp/kegg-bin/show_pathway?hsa05213	CDKN1A TP53
0.00293402826627989	2	63	40.2045855379189	Basal cell carcinoma	http://www.genome.jp/kegg-bin/show_pathway?hsa05217	BMP2 TP53
0.00305819119301181	2	65	38.9675213675214	Inflammatory bowel disease	http://www.genome.jp/kegg-bin/show_pathway?hsa05321	SMAD3 JUN
0.00327772316282954	2	68	37.2483660130719	Renal cell carcinoma	http://www.genome.jp/kegg-bin/show_pathway?hsa05211	CDKN1A JUN
0.00330783208954824	2	69	36.7085346215781	Amphetamine addiction	http://www.genome.jp/kegg-bin/show_pathway?hsa05031	FOS JUN
0.00331786192282776	2	73	34.6971080669711	Platinum drug resistance	http://www.genome.jp/kegg-bin/show_pathway?hsa01524	CDKN1A TP53
0.00331786192282776	3	294	12.9229024943311	Cytokine-cytokine receptor interaction	http://www.genome.jp/kegg-bin/show_pathway?hsa04060	BMP7 BMP2 BMP6
0.00331786192282776	2	73	34.6971080669711	P53 signaling pathway	http://www.genome.jp/kegg-bin/show_pathway?hsa04115	CDKN1A TP53
0.00331786192282776	2	72	35.179012345679	Mitophagy	http://www.genome.jp/kegg-bin/show_pathway?hsa04137	TP53 JUN
0.00331786192282776	2	70	36.184126984127	Epithelial cell signaling in Helicobacter pylori infection	http://www.genome.jp/kegg-bin/show_pathway?hsa05120	HBEGF JUN
0.00331786192282776	2	72	35.179012345679	Non-small cell lung cancer	http://www.genome.jp/kegg-bin/show_pathway?hsa05223	CDKN1A TP53
0.00346224749943284	2	76	33.327485380117	Pertussis	http://www.genome.jp/kegg-bin/show_pathway?hsa05133	FOS JUN
0.00346224749943284	2	76	33.327485380117	Leishmaniasis	http://www.genome.jp/kegg-bin/show_pathway?hsa05140	FOS JUN
0.0038613986370357	2	81	31.2702331961591	B cell receptor signaling pathway	http://www.genome.jp/kegg-bin/show_pathway?hsa04662	FOS JUN
0.00449965422377065	2	89	28.4594257178527	Longevity regulating pathway	http://www.genome.jp/kegg-bin/show_pathway?hsa04211	IGF1R TP53
0.00449965422377065	2	89	28.4594257178527	PD-L1 expression and PD-1 checkpoint pathway in cancer	http://www.genome.jp/kegg-bin/show_pathway?hsa05235	FOS JUN
0.00454028265030449	2	93	27.2353643966547	IL-17 signaling pathway	http://www.genome.jp/kegg-bin/show_pathway?hsa04657	FOS JUN
0.00454028265030449	2	92	27.5314009661836	Th1 and Th2 cell differentiation	http://www.genome.jp/kegg-bin/show_pathway?hsa04658	FOS JUN
0.00454028265030449	2	93	27.2353643966547	GnRH signaling pathway	http://www.genome.jp/kegg-bin/show_pathway?hsa04912	HBEGF JUN
0.00454028265030449	2	92	27.5314009661836	Small cell lung cancer	http://www.genome.jp/kegg-bin/show_pathway?hsa05222	CDKN1A TP53
0.00454028265030449	2	92	27.5314009661836	Rheumatoid arthritis	http://www.genome.jp/kegg-bin/show_pathway?hsa05323	FOS JUN
0.00495863215680292	2	98	25.8458049886621	Choline metabolism in cancer	http://www.genome.jp/kegg-bin/show_pathway?hsa05231	FOS JUN
0.00508456224728982	2	100	25.3288888888889	AGE-RAGE signaling pathway in diabetic complications	http://www.genome.jp/kegg-bin/show_pathway?hsa04933	SMAD3 JUN
0.00511079005830306	2	101	25.0781078107811	Chagas disease	http://www.genome.jp/kegg-bin/show_pathway?hsa05142	FOS JUN
0.00516373694208002	2	103	24.5911542610572	Toll-like receptor signaling pathway	http://www.genome.jp/kegg-bin/show_pathway?hsa04620	FOS JUN
0.00516373694208002	2	103	24.5911542610572	T cell receptor signaling pathway	http://www.genome.jp/kegg-bin/show_pathway?hsa04660	FOS JUN
0.00519043997362741	2	104	24.3547008547009	C-type lectin receptor signaling pathway	http://www.genome.jp/kegg-bin/show_pathway?hsa04625	JUN ARHGEF12
0.00531513682166124	2	106	23.895178197065	Parathyroid hormone synthesis, secretion and action	http://www.genome.jp/kegg-bin/show_pathway?hsa04928	HBEGF FOS
0.0055390060241945	2	109	23.2375127420999	HIF-1 signaling pathway	http://www.genome.jp/kegg-bin/show_pathway?hsa04066	CDKN1A IGF1R
0.00576450671502394	2	112	22.6150793650794	TNF signaling pathway	http://www.genome.jp/kegg-bin/show_pathway?hsa04668	FOS JUN
0.00640551804749202	2	119	21.2847805788982	Neurotrophin signaling pathway	http://www.genome.jp/kegg-bin/show_pathway?hsa04722	TP53 JUN
0.00706941563686678	2	126	20.1022927689594	Osteoclast differentiation	http://www.genome.jp/kegg-bin/show_pathway?hsa04380	FOS JUN
0.00730739061283402	2	129	19.634797588286	Relaxin signaling pathway	http://www.genome.jp/kegg-bin/show_pathway?hsa04926	FOS JUN
0.008816338674735	2	143	17.7125097125097	Signaling pathways regulating pluripotency of stem cells	http://www.genome.jp/kegg-bin/show_pathway?hsa04550	IGF1R SMAD3
0.0100545482874449	2	155	16.3412186379928	Non-alcoholic fatty liver disease	http://www.genome.jp/kegg-bin/show_pathway?hsa04932	FOS JUN
0.0100545482874449	2	155	16.3412186379928	Cushing syndrome	http://www.genome.jp/kegg-bin/show_pathway?hsa04934	NR4A1 CDKN1A
0.010182754080171	2	157	16.1330502476999	Hepatitis C	http://www.genome.jp/kegg-bin/show_pathway?hsa05160	CDKN1A TP53
0.0155692908316505	2	197	12.8573040045121	Chemical carcinogenesis	http://www.genome.jp/kegg-bin/show_pathway?hsa05207	FOS JUN
0.0173837760037574	2	210	12.0613756613757	Human immunodeficiency virus 1 infection	http://www.genome.jp/kegg-bin/show_pathway?hsa05170	FOS JUN
0.0186114647872008	2	219	11.5657026889904	CAMP signaling pathway	http://www.genome.jp/kegg-bin/show_pathway?hsa04024	FOS JUN
0.0201284738922964	2	231	10.964886964887	Ras signaling pathway	http://www.genome.jp/kegg-bin/show_pathway?hsa04014	IGF1R EFNA5
0.0224199787802343	2	246	10.2962962962963	Shigellosis	http://www.genome.jp/kegg-bin/show_pathway?hsa05131	TP53 JUN
0.0232030061494986	2	252	10.0511463844797	Endocytosis	http://www.genome.jp/kegg-bin/show_pathway?hsa04144	IGF1R SMAD3
0.0382015811650103	2	331	7.65223229271568	Human papillomavirus infection	http://www.genome.jp/kegg-bin/show_pathway?hsa05165	CDKN1A TP53
0.0394799839276091	1	37	34.2282282282282	Thyroid cancer	http://www.genome.jp/kegg-bin/show_pathway?hsa05216	TP53
0.0432133963703611	1	41	30.8888888888889	Ferroptosis	http://www.genome.jp/kegg-bin/show_pathway?hsa04216	TP53
0.0509442659028192	1	49	25.8458049886621	Cocaine addiction	http://www.genome.jp/kegg-bin/show_pathway?hsa05030	JUN
0.0614726639468513	1	60	21.1074074074074	Long-term depression	http://www.genome.jp/kegg-bin/show_pathway?hsa04730	IGF1R
0.0651014801709746	1	65	19.4837606837607	Cortisol synthesis and secretion	http://www.genome.jp/kegg-bin/show_pathway?hsa04927	NR4A1
0.0685657651167724	1	70	18.0920634920635	Prolactin signaling pathway	http://www.genome.jp/kegg-bin/show_pathway?hsa04917	FOS
0.0685657651167724	1	70	18.0920634920635	Central carbon metabolism in cancer	http://www.genome.jp/kegg-bin/show_pathway?hsa05230	TP53
0.0744747745133637	1	77	16.4473304473304	Bacterial invasion of epithelial cells	http://www.genome.jp/kegg-bin/show_pathway?hsa05100	CDC42
0.0755966607903044	1	79	16.0309423347398	EGFR tyrosine kinase inhibitor resistance	http://www.genome.jp/kegg-bin/show_pathway?hsa01521	IGF1R
0.091301323663869	1	97	13.0561282932417	Circadian entrainment	http://www.genome.jp/kegg-bin/show_pathway?hsa04713	FOS
0.0913132663754748	1	98	12.9229024943311	Aldosterone synthesis and secretion	http://www.genome.jp/kegg-bin/show_pathway?hsa04925	NR4A1
0.092212705991805	1	100	12.6644444444444	Progesterone-mediated oocyte maturation	http://www.genome.jp/kegg-bin/show_pathway?hsa04914	IGF1R
0.102713797607518	1	113	11.2074729596853	Cholinergic synapse	http://www.genome.jp/kegg-bin/show_pathway?hsa04725	FOS
0.105637248990123	1	119	10.6423902894491	Sphingolipid signaling pathway	http://www.genome.jp/kegg-bin/show_pathway?hsa04071	TP53
0.105637248990123	1	120	10.5537037037037	AMPK signaling pathway	http://www.genome.jp/kegg-bin/show_pathway?hsa04152	IGF1R
0.105637248990123	1	121	10.4664830119376	Thyroid hormone signaling pathway	http://www.genome.jp/kegg-bin/show_pathway?hsa04919	TP53
0.105637248990123	1	119	10.6423902894491	Growth hormone synthesis, secretion and action	http://www.genome.jp/kegg-bin/show_pathway?hsa04935	FOS
0.107153640874322	1	124	10.2132616487455	Platelet activation	http://www.genome.jp/kegg-bin/show_pathway?hsa04611	ARHGEF12
0.110266734560032	1	129	9.81739879414298	Oocyte meiosis	http://www.genome.jp/kegg-bin/show_pathway?hsa04114	IGF1R
0.111700158375312	1	132	9.5942760942761	Dopaminergic synapse	http://www.genome.jp/kegg-bin/show_pathway?hsa04728	FOS
0.112306367206272	1	134	9.45107794361526	Vascular smooth muscle contraction	http://www.genome.jp/kegg-bin/show_pathway?hsa04270	ARHGEF12
0.114475549278044	1	138	9.17713365539452	Apelin signaling pathway	http://www.genome.jp/kegg-bin/show_pathway?hsa04371	SMAD3
0.115819129310172	1	141	8.98187549251379	Autophagy	http://www.genome.jp/kegg-bin/show_pathway?hsa04140	IGF1R
0.124808928540132	1	154	8.22366522366522	MTOR signaling pathway	http://www.genome.jp/kegg-bin/show_pathway?hsa04150	IGF1R
0.129788376133712	1	162	7.81755829903978	JAK-STAT signaling pathway	http://www.genome.jp/kegg-bin/show_pathway?hsa04630	CDKN1A
0.133904578990699	1	169	7.49375410913872	Tight junction	http://www.genome.jp/kegg-bin/show_pathway?hsa04530	JUN
0.139678631839616	1	180	7.0358024691358	NOD-like receptor signaling pathway	http://www.genome.jp/kegg-bin/show_pathway?hsa04621	JUN
0.139678631839616	1	179	7.07510862818125	Tuberculosis	http://www.genome.jp/kegg-bin/show_pathway?hsa05152	ARHGEF12
0.154914566202032	1	203	6.23864258347017	Diabetic cardiomyopathy	http://www.genome.jp/kegg-bin/show_pathway?hsa05415	SMAD3
0.16340280948757	1	217	5.83614951356887	Regulation of actin cytoskeleton	http://www.genome.jp/kegg-bin/show_pathway?hsa04810	ARHGEF12
0.19515684963074	1	266	4.76106934001671	Parkinson disease	http://www.genome.jp/kegg-bin/show_pathway?hsa05012	TP53
